# Supplementary material for: Bis[(4-methyl­phen­yl)di­phenyl­phosphine-κP](nitrito-κ2 O,O′)silver(I)
Source: IUCrdata. 2022 Aug 12;7(Pt 8):x220771. doi: 10.1107/S2414314622007714 (PMC9635422; doi:10.1107/S2414314622007714)
Supplement: Supplementary file 1 [file x-07-x220771-sup1.cif]

##############################################################################
#                                                                            #
# This CIF contains the data for a data article accepted for                 #
# publication in IUCrData. It conforms to the requirements of                #
# Notes for Authors for IUCrData, and has been                               #
# peer reviewed under the auspices of IUCrData.                              #
#                                                                            #
# Full details of the Crystallographic Information File format               #
# are given in the paper "The Crystallographic Information File (CIF):       #
# a New Standard Archive File for Crystallography" by S. R. Hall, F. H.      #
# Allen and I. D. Brown [Acta Cryst. (1991), A47, 655-685].                  #
#                                                                            #
# The current version of the core CIF dictionary is obtainable from          #
# ftp://ftp.iucr.org/pub/cif_core.dic.                                       #
#                                                                            #
# Software is freely available for graphical display of the structure(s)     #
# in this CIF. For information consult the CIF software page                 #
# http://www.iucr.org/resources/cif/software.                                #
#                                                                            #
# This file may be used for bona fide research purposes within the           #
# scientific community so long as proper attribution is given to the data    # 
# article from which it was obtained.                                        #
#                                                                            #
##############################################################################
data_I
_audit_creation_method
;
Olex2 1.3-ac4
(compiled 2018.12.18 svn.r3554 for Rigaku Oxford Diffraction, GUI svn.r1)
;
_journal_date_recd_electronic     2022-07-29
_journal_date_accepted     2022-08-01
_journal_name_full     'IUCrData'
_journal_year     2022
_journal_volume     7
_journal_issue      8
_journal_page_first     0
_journal_page_last     0
_journal_paper_category     HM
_journal_paper_doi     10.1107/S2414314622007714
_journal_coeditor_code     TK4082
_publ_contact_author_name     'Reinout Meijboom'
_publ_contact_author_address
;
Department of Chemical Sciences
University of Johannesburg
PO Box 524
Auckland Park
2006
Johannesburg
South Africa
;
_publ_contact_author_email     'rmeijboom@uj.ac.za'
_publ_contact_author_fax     ?
_publ_contact_author_phone     ?
_publ_section_title
;\
Bis[(4-methylphenyl)diphenylphosphine-\k<i>P</i>](nitrito-\k^2^<i>O</i>,\
<i>O</i>')silver(I)
;
loop_
    _publ_author_name
    _publ_author_footnote
    _publ_author_address
    'Potgieter, Kariska' .
;
Department of Chemical Sciences
University of Johannesburg
PO Box 524
Auckland Park
2006
Johannesburg
South Africa
;
    'Malan, Frederick P.' .
;
Department of Chemistry
University of Pretoria
Lynnwood Road
Hatfield
Pretoria
0002
South Africa
;
    'Alimi, Oyekunle Azeez' .
;
Department of Chemical Sciences
University of Johannesburg
PO Box 524
Auckland Park
2006
Johannesburg
South Africa
;
    'Meijboom, Reinout' .
;
Department of Chemical Sciences
University of Johannesburg
PO Box 524
Auckland Park
2006
Johannesburg
South Africa
;
_publ_section_synopsis
;
The title silver(I) diphenyl-<i>p</i>-tolylphosphine complex crystallizes with
one complete molecule in the asymmetric unit that features a bidentate
nitrito, as well as two diphenyl-<i>p</i>-tolylphosphine ligands coordinated
to a Ag^I^ center.
;
_chemical_name_systematic
;\
Bis[(4-methylphenyl)diphenylphosphine-\k<i>P</i>](nitrito-\
\k^2^<i>O</i>,<i>O</i>')silver(I)
;
_chemical_name_common     ?
_chemical_formula_moiety     'C38 H34 Ag N O2 P2'
_chemical_formula_sum     'C38 H34 Ag N O2 P2'
_chemical_formula_iupac     '[Ag (N O2) (C19 H17 P)2]'
_chemical_formula_weight     706.47
_chemical_melting_point     ?
_space_group_crystal_system     monoclinic
_space_group_name_H-M_alt     'P 1 21/c 1'
_space_group_name_Hall     '-P 2ybc'
loop_
    _space_group_symop_operation_xyz
    'x, y, z'
    '-x, y+1/2, -z+1/2'
    '-x, -y, -z'
    'x, -y-1/2, z-1/2'
_cell_length_a     11.8709(2)
_cell_length_b     18.6292(2)
_cell_length_c     15.4003(2)
_cell_angle_alpha     90
_cell_angle_beta     103.0550(10)
_cell_angle_gamma     90
_cell_volume     3317.68(8)
_cell_formula_units_Z     4
_cell_measurement_reflns_used     29792
_cell_measurement_theta_min     3.7590
_cell_measurement_theta_max     78.8500
_cell_measurement_temperature     149.99(10)
_exptl_crystal_description     'block'
_exptl_crystal_colour     'colourless'
_exptl_crystal_size_max     0.241
_exptl_crystal_size_mid     0.132
_exptl_crystal_size_min     0.101
_exptl_crystal_density_diffrn     1.414
_exptl_crystal_density_meas     ?
_exptl_crystal_density_method     ?
_exptl_crystal_F_000     1448
_exptl_absorpt_coefficient_mu     6.050
_exptl_absorpt_correction_type     multi-scan
_exptl_absorpt_process_details
;
(CrysAlisPro; Rigaku OD, 2022)
;
_exptl_absorpt_correction_T_min     0.18814
_exptl_absorpt_correction_T_max     1.00000
_exptl_special_details     ?
_diffrn_ambient_temperature     149.99(10)
_diffrn_source     'Rotating-anode X-ray tube'
_diffrn_radiation_type     CuK\a
_diffrn_radiation_wavelength     1.54184
_diffrn_radiation_monochromator     mirror
_diffrn_measurement_device_type     'XtaLAB Synergy R, DW system, HyPix'
_diffrn_measurement_device     'four-circle diffractometer'
_diffrn_measurement_method     '\w scans'
_diffrn_detector     'Hybrid Pixel Array Detector'
_diffrn_detector_area_resol_mean     10.0000
_diffrn_reflns_number     41716
_diffrn_reflns_av_R_equivalents     0.0492
_diffrn_reflns_av_unetI/netI     0.0272
_diffrn_reflns_theta_min     3.783
_diffrn_reflns_theta_max     79.168
_diffrn_reflns_theta_full     67.684
_diffrn_measured_fraction_theta_max     0.980
_diffrn_measured_fraction_theta_full     1.000
_diffrn_reflns_limit_h_min     -14
_diffrn_reflns_limit_h_max     15
_diffrn_reflns_limit_k_min     -23
_diffrn_reflns_limit_k_max     23
_diffrn_reflns_limit_l_min     -18
_diffrn_reflns_limit_l_max     19
_diffrn_radiation_probe     x-ray
_refine_special_details
;
All H atoms were placed in
geometrically idealized positions and constrained to ride on their parent
atoms.
;
_reflns_number_total     7030
_reflns_number_gt     6535
_reflns_threshold_expression     'I > 2\s(I)'
_refine_ls_structure_factor_coef     Fsqd
_refine_ls_matrix_type     full
_refine_ls_R_factor_all     0.0430
_refine_ls_R_factor_gt     0.0401
_refine_ls_wR_factor_gt     0.1021
_refine_ls_wR_factor_ref     0.1039
_refine_ls_goodness_of_fit_ref     1.071
_refine_ls_restrained_S_all     1.071
_refine_ls_number_reflns     7030
_refine_ls_number_parameters     399
_refine_ls_number_restraints     0
_refine_ls_hydrogen_treatment     constr
_refine_ls_weighting_scheme     calc
_refine_ls_weighting_details
              'w=1/[\s^2^(Fo^2^)+(0.0425P)^2^+5.6399P] where P=(Fo^2^+2Fc^2^)/3'
_atom_sites_solution_hydrogens     geom
_atom_sites_solution_primary     dual
_atom_sites_solution_secondary     ?
_refine_ls_shift/su_max     0.002
_refine_ls_shift/su_mean     0.000
_refine_diff_density_max     0.676
_refine_diff_density_min     -0.822
_refine_ls_extinction_method     none
_refine_ls_extinction_coef     .
loop_
    _atom_type_symbol
    _atom_type_description
    _atom_type_scat_dispersion_real
    _atom_type_scat_dispersion_imag
    _atom_type_scat_source
    'C' 'C' 0.0181 0.0091
                         'International Tables Vol C Tables 4.2.6.8 and 6.1.1.4'
    'H' 'H' 0.0000 0.0000
                         'International Tables Vol C Tables 4.2.6.8 and 6.1.1.4'
    'Ag' 'Ag' 0.1306 4.2820
                         'International Tables Vol C Tables 4.2.6.8 and 6.1.1.4'
    'N' 'N' 0.0311 0.0180
                         'International Tables Vol C Tables 4.2.6.8 and 6.1.1.4'
    'O' 'O' 0.0492 0.0322
                         'International Tables Vol C Tables 4.2.6.8 and 6.1.1.4'
    'P' 'P' 0.2955 0.4335
                         'International Tables Vol C Tables 4.2.6.8 and 6.1.1.4'
_computing_data_collection
;
CrysAlisPro (Rigaku OD, 2022)
;
_computing_cell_refinement
;
CrysAlisPro (Rigaku OD, 2022)
;
_computing_data_reduction
;
CrysAlisPro (Rigaku OD, 2022)
;
_computing_structure_solution
;
ShelXT (Sheldrick, 2015b)
;
_computing_structure_refinement
;
ShelXL (Sheldrick, 2015a)
;
_computing_molecular_graphics
;
<i>OLEX2</i> (Dolomanov <i>et al.</i>,  2009)
;
_computing_publication_material
;
<i>OLEX2</i> (Dolomanov <i>et al.</i>,  2009)
;
loop_
    _atom_site_type_symbol
    _atom_site_label
    _atom_site_fract_x
    _atom_site_fract_y
    _atom_site_fract_z
    _atom_site_U_iso_or_equiv
    _atom_site_adp_type
    _atom_site_calc_flag
    _atom_site_occupancy
    _atom_site_disorder_assembly
    _atom_site_disorder_group
    Ag Ag1 0.33615(2) 0.79867(2) 0.56752(2) 0.03178(8) Uani d 1 . .
    P P1 0.52794(6) 0.74875(4) 0.61894(5) 0.02991(16) Uani d 1 . .
    P P2 0.14991(6) 0.73885(4) 0.53633(6) 0.03298(17) Uani d 1 . .
    O O1 0.3244(2) 0.91204(13) 0.48903(17) 0.0459(6) Uani d 1 . .
    O O2 0.3250(2) 0.91839(14) 0.62523(18) 0.0506(6) Uani d 1 . .
    N N1 0.3202(3) 0.95191(15) 0.5538(2) 0.0492(8) Uani d 1 . .
    C C7 0.5331(3) 0.69367(17) 0.7177(2) 0.0325(6) Uani d 1 . .
    C C1 0.6466(3) 0.81224(16) 0.6530(2) 0.0321(6) Uani d 1 . .
    C C25 -0.0805(3) 0.77034(18) 0.4467(2) 0.0380(7) Uani d 1 . .
    H H25 -0.0857 0.7224 0.4253 0.046 Uiso calc 1 . .
    C C20 0.0223(3) 0.79524(16) 0.5000(2) 0.0334(6) Uani d 1 . .
    C C26 0.1234(3) 0.69196(16) 0.6342(2) 0.0355(7) Uani d 1 . .
    C C13 0.5720(3) 0.68644(16) 0.5419(2) 0.0337(6) Uani d 1 . .
    C C6 0.7500(3) 0.79432(18) 0.7117(2) 0.0385(7) Uani d 1 . .
    H H6 0.7610 0.7473 0.7360 0.046 Uiso calc 1 . .
    C C24 -0.1757(3) 0.8154(2) 0.4248(2) 0.0443(8) Uani d 1 . .
    H H24 -0.2462 0.7980 0.3888 0.053 Uiso calc 1 . .
    C C32 0.1398(3) 0.66934(17) 0.4515(2) 0.0360(7) Uani d 1 . .
    C C2 0.6317(3) 0.88145(17) 0.6186(2) 0.0352(7) Uani d 1 . .
    H H2 0.5610 0.8943 0.5790 0.042 Uiso calc 1 . .
    C C8 0.4942(3) 0.7238(2) 0.7887(2) 0.0413(7) Uani d 1 . .
    H H8 0.4726 0.7729 0.7870 0.050 Uiso calc 1 . .
    C C37 0.1822(3) 0.68542(19) 0.3764(2) 0.0425(8) Uani d 1 . .
    H H37 0.2095 0.7325 0.3690 0.051 Uiso calc 1 . .
    C C31 0.2138(3) 0.65361(19) 0.6870(3) 0.0456(8) Uani d 1 . .
    H H31 0.2859 0.6510 0.6702 0.055 Uiso calc 1 . .
    C C5 0.8371(3) 0.8450(2) 0.7349(3) 0.0461(8) Uani d 1 . .
    H H5 0.9076 0.8326 0.7750 0.055 Uiso calc 1 . .
    C C18 0.4881(3) 0.64259(19) 0.4912(3) 0.0440(8) Uani d 1 . .
    H H18 0.4096 0.6485 0.4941 0.053 Uiso calc 1 . .
    C C10 0.5184(3) 0.6103(2) 0.8646(2) 0.0459(8) Uani d 1 . .
    H H10 0.5119 0.5816 0.9143 0.055 Uiso calc 1 . .
    C C12 0.5662(3) 0.62220(17) 0.7224(2) 0.0374(7) Uani d 1 . .
    H H12 0.5942 0.6014 0.6750 0.045 Uiso calc 1 . .
    C C14 0.6851(3) 0.6784(2) 0.5339(3) 0.0474(8) Uani d 1 . .
    H H14 0.7437 0.7089 0.5665 0.057 Uiso calc 1 . .
    C C11 0.5589(3) 0.5806(2) 0.7959(2) 0.0447(8) Uani d 1 . .
    H H11 0.5819 0.5317 0.7985 0.054 Uiso calc 1 . .
    C C4 0.8218(3) 0.9132(2) 0.7003(2) 0.0453(8) Uani d 1 . .
    H H4 0.8817 0.9478 0.7167 0.054 Uiso calc 1 . .
    C C3 0.7192(3) 0.93168(19) 0.6415(2) 0.0445(8) Uani d 1 . .
    H H3 0.7090 0.9787 0.6171 0.053 Uiso calc 1 . .
    C C23 -0.1685(3) 0.8854(2) 0.4552(3) 0.0457(8) Uani d 1 . .
    H H23 -0.2335 0.9164 0.4398 0.055 Uiso calc 1 . .
    C C21 0.0295(3) 0.86579(18) 0.5299(3) 0.0447(8) Uani d 1 . .
    H H21 0.1000 0.8837 0.5653 0.054 Uiso calc 1 . .
    C C27 0.0206(3) 0.6970(2) 0.6615(3) 0.0491(9) Uani d 1 . .
    H H27 -0.0422 0.7235 0.6271 0.059 Uiso calc 1 . .
    C C29 0.0976(4) 0.6233(2) 0.7899(3) 0.0515(9) Uani d 1 . .
    H H29 0.0878 0.5992 0.8421 0.062 Uiso calc 1 . .
    C C35 0.1463(3) 0.5644(2) 0.3217(3) 0.0482(8) Uani d 1 . .
    C C9 0.4873(3) 0.6817(2) 0.8616(2) 0.0492(9) Uani d 1 . .
    H H9 0.4609 0.7023 0.9098 0.059 Uiso calc 1 . .
    C C22 -0.0663(3) 0.9098(2) 0.5080(3) 0.0518(9) Uani d 1 . .
    H H22 -0.0615 0.9577 0.5297 0.062 Uiso calc 1 . .
    C C36 0.1850(3) 0.6340(2) 0.3126(3) 0.0465(8) Uani d 1 . .
    H H36 0.2137 0.6462 0.2617 0.056 Uiso calc 1 . .
    C C30 0.2004(3) 0.6192(2) 0.7633(3) 0.0520(9) Uani d 1 . .
    H H30 0.2628 0.5924 0.7978 0.062 Uiso calc 1 . .
    C C17 0.5172(4) 0.5902(2) 0.4363(3) 0.0523(9) Uani d 1 . .
    H H17 0.4585 0.5601 0.4028 0.063 Uiso calc 1 . .
    C C33 0.0991(3) 0.60034(19) 0.4599(3) 0.0488(9) Uani d 1 . .
    H H33 0.0689 0.5882 0.5101 0.059 Uiso calc 1 . .
    C C15 0.7132(4) 0.6261(2) 0.4787(3) 0.0580(11) Uani d 1 . .
    H H15 0.7914 0.6210 0.4744 0.070 Uiso calc 1 . .
    C C16 0.6305(4) 0.5809(2) 0.4296(3) 0.0542(10) Uani d 1 . .
    C C28 0.0095(4) 0.6631(2) 0.7393(3) 0.0579(10) Uani d 1 . .
    H H28 -0.0611 0.6676 0.7581 0.069 Uiso calc 1 . .
    C C34 0.1023(4) 0.5492(2) 0.3954(3) 0.0568(10) Uani d 1 . .
    H H34 0.0735 0.5025 0.4019 0.068 Uiso calc 1 . .
    C C38 0.1539(4) 0.5072(3) 0.2557(3) 0.0684(12) Uani d 1 . .
    H H38A 0.0815 0.5056 0.2100 0.103 Uiso calc 1 . .
    H H38B 0.1668 0.4607 0.2860 0.103 Uiso calc 1 . .
    H H38C 0.2183 0.5177 0.2275 0.103 Uiso calc 1 . .
    C C19 0.6634(5) 0.5233(3) 0.3706(4) 0.0806(16) Uani d 1 . .
    H H19A 0.6400 0.4763 0.3889 0.121 Uiso calc 1 . .
    H H19B 0.7473 0.5239 0.3763 0.121 Uiso calc 1 . .
    H H19C 0.6242 0.5325 0.3085 0.121 Uiso calc 1 . .
loop_
    _atom_site_aniso_label
    _atom_site_aniso_U_11
    _atom_site_aniso_U_22
    _atom_site_aniso_U_33
    _atom_site_aniso_U_12
    _atom_site_aniso_U_13
    _atom_site_aniso_U_23
    Ag1 0.02537(12) 0.02500(12) 0.04510(14) -0.00004(7) 0.00826(9) 0.00223(8)
    P1 0.0263(3) 0.0251(3) 0.0388(4) 0.0012(3) 0.0084(3) 0.0051(3)
    P2 0.0250(3) 0.0251(4) 0.0489(5) -0.0007(3) 0.0084(3) 0.0014(3)
    O1 0.0571(15) 0.0328(12) 0.0506(14) 0.0036(11) 0.0179(12) 0.0019(10)
    O2 0.0616(16) 0.0403(14) 0.0527(15) -0.0017(12) 0.0191(12) -0.0120(12)
    N1 0.0524(18) 0.0248(14) 0.071(2) 0.0032(12) 0.0154(15) -0.0042(14)
    C7 0.0261(14) 0.0343(16) 0.0376(16) -0.0021(11) 0.0080(12) 0.0028(12)
    C1 0.0288(14) 0.0299(15) 0.0390(16) 0.0013(12) 0.0104(12) 0.0028(12)
    C25 0.0315(16) 0.0320(16) 0.0496(19) 0.0001(12) 0.0075(13) -0.0020(14)
    C20 0.0252(14) 0.0295(15) 0.0462(17) -0.0008(11) 0.0098(12) 0.0019(12)
    C26 0.0319(15) 0.0267(14) 0.0482(18) -0.0009(12) 0.0097(13) -0.0024(13)
    C13 0.0364(16) 0.0284(14) 0.0373(16) 0.0020(12) 0.0105(13) 0.0086(12)
    C6 0.0302(16) 0.0354(17) 0.0488(19) 0.0031(12) 0.0064(13) 0.0082(14)
    C24 0.0332(17) 0.051(2) 0.0455(19) 0.0061(15) 0.0027(14) 0.0003(16)
    C32 0.0291(15) 0.0294(15) 0.0499(18) 0.0013(12) 0.0094(13) 0.0004(13)
    C2 0.0336(16) 0.0323(15) 0.0381(16) 0.0010(12) 0.0049(12) 0.0034(12)
    C8 0.0414(18) 0.0389(17) 0.0440(18) -0.0020(14) 0.0107(14) -0.0029(14)
    C37 0.0407(18) 0.0345(17) 0.052(2) -0.0064(14) 0.0102(15) 0.0017(15)
    C31 0.0332(17) 0.0369(17) 0.068(2) -0.0016(14) 0.0136(16) 0.0122(16)
    C5 0.0319(16) 0.053(2) 0.051(2) -0.0049(15) 0.0037(14) 0.0041(16)
    C18 0.0378(18) 0.0388(18) 0.056(2) 0.0015(14) 0.0121(15) -0.0036(15)
    C10 0.0444(19) 0.054(2) 0.0378(18) -0.0127(16) 0.0067(14) 0.0094(15)
    C12 0.0369(16) 0.0339(16) 0.0428(17) 0.0064(13) 0.0119(13) 0.0091(13)
    C14 0.0400(19) 0.046(2) 0.063(2) -0.0086(15) 0.0252(17) -0.0084(17)
    C11 0.0467(19) 0.0419(19) 0.0436(19) -0.0007(15) 0.0064(15) 0.0128(15)
    C4 0.0398(18) 0.0428(19) 0.053(2) -0.0134(15) 0.0101(15) -0.0008(16)
    C3 0.0465(19) 0.0351(17) 0.050(2) -0.0054(14) 0.0082(15) 0.0064(15)
    C23 0.0373(18) 0.0406(18) 0.059(2) 0.0137(14) 0.0114(15) 0.0070(16)
    C21 0.0310(16) 0.0308(16) 0.071(2) -0.0017(13) 0.0083(15) -0.0048(15)
    C27 0.0391(19) 0.050(2) 0.062(2) 0.0066(16) 0.0194(17) 0.0084(17)
    C29 0.068(3) 0.0368(18) 0.054(2) -0.0029(17) 0.0217(19) 0.0043(16)
    C35 0.0433(19) 0.0421(19) 0.061(2) 0.0021(15) 0.0152(17) -0.0068(17)
    C9 0.049(2) 0.064(2) 0.0366(18) -0.0079(18) 0.0137(15) -0.0050(16)
    C22 0.044(2) 0.0314(17) 0.081(3) 0.0053(15) 0.0172(19) -0.0036(17)
    C36 0.0430(19) 0.052(2) 0.048(2) -0.0034(16) 0.0178(16) 0.0013(16)
    C30 0.047(2) 0.0399(19) 0.067(2) -0.0023(16) 0.0076(18) 0.0153(17)
    C17 0.056(2) 0.046(2) 0.057(2) -0.0090(17) 0.0154(18) -0.0139(17)
    C33 0.058(2) 0.0320(17) 0.062(2) -0.0083(16) 0.0264(18) -0.0040(16)
    C15 0.052(2) 0.056(2) 0.078(3) -0.0100(19) 0.040(2) -0.016(2)
    C16 0.069(3) 0.044(2) 0.059(2) -0.0045(19) 0.033(2) -0.0089(17)
    C28 0.057(2) 0.056(2) 0.071(3) 0.0122(19) 0.036(2) 0.012(2)
    C34 0.069(3) 0.0321(18) 0.076(3) -0.0061(17) 0.032(2) -0.0040(18)
    C38 0.071(3) 0.065(3) 0.076(3) 0.001(2) 0.030(2) -0.014(2)
    C19 0.094(4) 0.072(3) 0.090(4) -0.013(3) 0.051(3) -0.037(3)
_geom_special_details
;
 All esds (except the esd in the dihedral angle between two l.s. planes)
 are estimated using the full covariance matrix.  The cell esds are taken
 into account individually in the estimation of esds in distances, angles
 and torsion angles; correlations between esds in cell parameters are only
 used when they are defined by crystal symmetry.  An approximate (isotropic)
 treatment of cell esds is used for estimating esds involving l.s. planes.
;
loop_
    _geom_bond_atom_site_label_1
    _geom_bond_atom_site_label_2
    _geom_bond_site_symmetry_2
    _geom_bond_distance
    _geom_bond_publ_flag
    Ag1 P1 . 2.4209(7) ?
    Ag1 P2 . 2.4251(8) ?
    Ag1 O1 . 2.422(2) ?
    Ag1 O2 . 2.415(2) ?
    P1 C7 . 1.825(3) ?
    P1 C1 . 1.823(3) ?
    P1 C13 . 1.820(3) ?
    P2 C20 . 1.824(3) ?
    P2 C26 . 1.830(3) ?
    P2 C32 . 1.824(3) ?
    O1 N1 . 1.253(4) ?
    O2 N1 . 1.255(4) ?
    C7 C8 . 1.396(5) ?
    C7 C12 . 1.386(4) ?
    C1 C6 . 1.391(4) ?
    C1 C2 . 1.390(4) ?
    C25 C20 . 1.388(4) ?
    C25 C24 . 1.387(5) ?
    C20 C21 . 1.389(4) ?
    C26 C31 . 1.388(5) ?
    C26 C27 . 1.381(5) ?
    C13 C18 . 1.384(5) ?
    C13 C14 . 1.384(5) ?
    C6 C5 . 1.386(5) ?
    C24 C23 . 1.381(5) ?
    C32 C37 . 1.395(5) ?
    C32 C33 . 1.390(5) ?
    C2 C3 . 1.383(5) ?
    C8 C9 . 1.386(5) ?
    C37 C36 . 1.377(5) ?
    C31 C30 . 1.380(5) ?
    C5 C4 . 1.373(5) ?
    C18 C17 . 1.385(5) ?
    C10 C11 . 1.373(5) ?
    C10 C9 . 1.380(6) ?
    C12 C11 . 1.389(5) ?
    C14 C15 . 1.382(5) ?
    C4 C3 . 1.387(5) ?
    C23 C22 . 1.377(5) ?
    C21 C22 . 1.380(5) ?
    C27 C28 . 1.386(6) ?
    C29 C30 . 1.374(6) ?
    C29 C28 . 1.374(6) ?
    C35 C36 . 1.394(5) ?
    C35 C34 . 1.381(6) ?
    C35 C38 . 1.489(6) ?
    C17 C16 . 1.383(6) ?
    C33 C34 . 1.383(5) ?
    C15 C16 . 1.381(6) ?
    C16 C19 . 1.513(6) ?
loop_
    _geom_angle_atom_site_label_1
    _geom_angle_atom_site_label_2
    _geom_angle_atom_site_label_3
    _geom_angle_site_symmetry_1
    _geom_angle_site_symmetry_3
    _geom_angle
    _geom_angle_publ_flag
    P1 Ag1 P2 . . 129.51(3) ?
    P1 Ag1 O1 . . 116.23(7) ?
    O1 Ag1 P2 . . 110.79(7) ?
    O2 Ag1 P1 . . 111.09(7) ?
    O2 Ag1 P2 . . 111.96(7) ?
    O2 Ag1 O1 . . 51.44(9) ?
    C7 P1 Ag1 . . 109.92(10) ?
    C1 P1 Ag1 . . 116.95(10) ?
    C1 P1 C7 . . 104.28(14) ?
    C13 P1 Ag1 . . 114.79(11) ?
    C13 P1 C7 . . 103.00(14) ?
    C13 P1 C1 . . 106.52(14) ?
    C20 P2 Ag1 . . 116.91(10) ?
    C20 P2 C26 . . 104.02(15) ?
    C26 P2 Ag1 . . 112.02(11) ?
    C32 P2 Ag1 . . 112.17(10) ?
    C32 P2 C20 . . 105.88(15) ?
    C32 P2 C26 . . 104.80(15) ?
    N1 O1 Ag1 . . 97.3(2) ?
    N1 O2 Ag1 . . 97.59(19) ?
    O1 N1 O2 . . 113.6(3) ?
    C8 C7 P1 . . 118.2(2) ?
    C12 C7 P1 . . 122.7(3) ?
    C12 C7 C8 . . 119.0(3) ?
    C6 C1 P1 . . 122.8(2) ?
    C2 C1 P1 . . 117.9(2) ?
    C2 C1 C6 . . 119.2(3) ?
    C24 C25 C20 . . 120.1(3) ?
    C25 C20 P2 . . 123.2(2) ?
    C25 C20 C21 . . 119.4(3) ?
    C21 C20 P2 . . 117.3(2) ?
    C31 C26 P2 . . 118.3(3) ?
    C27 C26 P2 . . 123.1(3) ?
    C27 C26 C31 . . 118.4(3) ?
    C18 C13 P1 . . 117.9(3) ?
    C14 C13 P1 . . 123.7(3) ?
    C14 C13 C18 . . 118.3(3) ?
    C5 C6 C1 . . 120.1(3) ?
    C23 C24 C25 . . 120.3(3) ?
    C37 C32 P2 . . 117.7(2) ?
    C33 C32 P2 . . 123.9(3) ?
    C33 C32 C37 . . 118.3(3) ?
    C3 C2 C1 . . 120.4(3) ?
    C9 C8 C7 . . 119.8(3) ?
    C36 C37 C32 . . 120.9(3) ?
    C30 C31 C26 . . 121.0(3) ?
    C4 C5 C6 . . 120.3(3) ?
    C13 C18 C17 . . 120.9(3) ?
    C11 C10 C9 . . 119.9(3) ?
    C7 C12 C11 . . 120.6(3) ?
    C15 C14 C13 . . 120.3(4) ?
    C10 C11 C12 . . 120.1(3) ?
    C5 C4 C3 . . 120.2(3) ?
    C2 C3 C4 . . 119.8(3) ?
    C22 C23 C24 . . 119.4(3) ?
    C22 C21 C20 . . 119.8(3) ?
    C26 C27 C28 . . 119.7(4) ?
    C28 C29 C30 . . 118.3(4) ?
    C36 C35 C38 . . 121.7(4) ?
    C34 C35 C36 . . 117.8(3) ?
    C34 C35 C38 . . 120.5(4) ?
    C10 C9 C8 . . 120.6(3) ?
    C23 C22 C21 . . 121.0(3) ?
    C37 C36 C35 . . 121.0(3) ?
    C29 C30 C31 . . 120.6(4) ?
    C16 C17 C18 . . 121.0(4) ?
    C34 C33 C32 . . 120.2(4) ?
    C16 C15 C14 . . 121.7(4) ?
    C17 C16 C19 . . 121.4(4) ?
    C15 C16 C17 . . 117.8(4) ?
    C15 C16 C19 . . 120.8(4) ?
    C29 C28 C27 . . 121.8(4) ?
    C35 C34 C33 . . 121.8(4) ?
_shelx_space_group_comment
;
The symmetry employed for this shelxl refinement is uniquely defined
by the following loop, which should always be used as a source of
symmetry information in preference to the above space-group names.
They are only intended as comments.
;
_shelx_estimated_absorpt_T_min     ?
_shelx_estimated_absorpt_T_max     ?
_shelx_hkl_file
;
   0   0   1 43.9916 30.0186  20
   0   0   1 39.2627 23.9969  29
   0   0   2 210989. 7266.71  20
   0   0   2 213220. 7259.43  29
   0   0   3 57.6829 78.2769  20
   0   0   3 83.1647 78.0081  29
   0   0   4 13450.8 731.550  20
   0   0   4 14996.4 746.857  29
   0   0   5 33.8432 113.157  20
   0   0   5 64.3408 103.506  29
   0   0   6 53112.0 2156.94  29
   0   0   6 47872.8 2143.96  20
   0   0   6 49365.7 1856.85   6
   0   0   7 25.9018 124.729  20
   0   0   7 100.113 64.1805   6
   0   0   7-24.4455 144.167  29
   0   0   8 19101.4 1183.35  20
   0   0  -8 19543.5 997.135   4
   0   0   8 16696.6 813.029   6
   0   0  -9 248.745 141.445   4
   0   0   9 293.608 114.181  30
   0   0   9 218.646 91.6081   6
   0   0   9 368.470 95.6178   8
   0   0   9 184.526 157.775  20
   0   0  10 24741.5 1108.54  30
   0   0  10 22254.6 983.357   8
   0   0 -10 23475.1 1238.84   4
   0   0  11 99.4609 93.2697   8
   0   0 -11 25.9278 120.309   4
   0   0  11 17.5286 131.535  30
   0   0  11 38.6587 87.7633  27
   0   0  11 122.021 132.716  28
   0   0  11 137.375 130.740  12
   0   0  11 43.6779 78.2556  22
   0   0  11-102.603 198.052  20
   0   0  11 61.5388 86.7660  21
   0   0  11 135.461 117.351  13
   0   0 -12 17603.4 1105.82   4
   0   0  12 18681.8 1004.58  30
   0   0  12 19618.7 921.860  27
   0   0  12 16330.6 958.642  28
   0   0  12 14474.9 925.714  12
   0   0  12 18775.0 869.768  22
   0   0  12 17173.3 871.532  21
   0   0  12 17314.3 1466.16  20
   0   0  12 19377.0 1004.27  13
   0   0 -13-29.4338 136.565   4
   0   0  13-22.2495 169.384  30
   0   0  13-46.5514 143.991  27
   0   0  13 21.7661 165.704  28
   0   0  13-21.6353 162.338  12
   0   0  13 447.824 155.329  22
   0   0  13 43.6480 113.886  21
   0   0  13 65.9738 207.952  20
   0   0  13 24.5289 157.822  15
   0   0  13-62.5706 163.255  13
   0   0 -14 13702.3 965.311   4
   0   0  14 13470.0 902.539  30
   0   0  14 12810.6 869.064  12
   0   0  14 14813.3 777.832  21
   0   0  14 13963.0 903.193  28
   0   0  14 16074.1 812.626  27
   0   0  14 16086.7 902.016  13
   0   0  14 13890.0 924.528  15
   0   0  15 141.995 185.397  28
   0   0  15 110.378 127.021  21
   0   0  15 221.401 184.739  15
   0   0  15 56.7917 135.845  13
   0   0  15 220.365 211.495  30
   0   0  16 10582.6 596.285  21
   0   0  16 10721.9 811.925  30
   0   0  16 11302.2 789.382  28
   0   0  17-488.632 325.530  30
   0   0  17-88.9717 202.844  28
   0   0  18 111.662 289.112  30
   0   0  18 595.629 232.652  28
   0  -1   0 12.7751 23.5697   4
   0   1   0 1.91083 18.7271   2
   0   1   1 28276.6 1087.17   2
   0   1   1 30118.8 1056.06  20
   0  -1  -1 28424.9 1027.72   4
   0   1   1 29787.9 1051.10  29
   0   1   2 211041. 7554.68   2
   0   1   2 226442. 7418.77   1
   0   1   2 217871. 7513.96  29
   0   1   2 215263. 7516.00  20
   0  -1   2 221854. 7419.54   5
   0  -1   2 212359. 7417.82   6
   0  -1  -2 225914. 7460.18   4
   0  -1   3 204.372 49.9131   6
   0   1   3 219.982 89.7542  20
   0  -1  -3 170.305 73.1918   4
   0   1   3 111.311 39.8443   1
   0   1   3 158.808 84.3101  29
   0  -1  -4 82820.6 2814.51   4
   0   1   4 75565.5 2899.15  29
   0   1   4 76332.2 2904.10  20
   0  -1   4 75821.2 2709.21   6
   0  -1   5 252.886 69.1061   6
   0   1   5 538.705 162.580  20
   0  -1  -5 378.098 110.491   4
   0   1  -5 383.252 52.0383   1
   0  -1  -6 18595.8 865.638   4
   0   1   6 18418.7 989.959  29
   0  -1   6 17160.9 722.775   5
   0  -1   6 17515.8 747.053   6
   0  -1   7 774.297 115.357   5
   0  -1   7 668.166 119.179   6
   0   1   7 1260.33 264.107  20
   0  -1  -7 1018.29 183.180   4
   0   1   7 864.469 226.373  29
   0   1   8 246.514 194.300  20
   0  -1  -8 119.988 110.370   4
   0   1   8 72.0325 65.6841   6
   0  -1   8 169.754 71.6720   6
   0  -1   8 139.492 64.2191   5
   0  -1  -9 415.411 148.865   4
   0   1  -9 361.767 162.397   4
   0   1   9 256.062 188.632  20
   0   1   9 312.650 105.573   6
   0   1   9 293.160 94.2663   8
   0  -1   9 405.919 92.3168   8
   0   1   9 322.752 118.024  30
   0  -1 -10 1402.72 257.607   4
   0   1 -10 1623.70 291.500   4
   0   1  10 1861.78 244.673  30
   0   1  10 1499.36 373.546  20
   0   1  10 1443.97 185.471   8
   0  -1  10 1640.89 186.375   8
   0   1  11 1481.87 198.163   8
   0  -1  11 1664.78 198.885   8
   0   1 -11 1382.87 289.439   4
   0  -1 -11 1556.71 298.737   4
   0   1  11 1776.69 270.209  30
   0  -1  11 1665.44 217.732  26
   0  -1  11 1799.96 227.686  27
   0   1  11 1790.50 235.042  27
   0  -1  11 1557.30 225.531  25
   0   1  11 1723.76 259.664  28
   0   1  11 1529.04 244.637  12
   0  -1  11 1531.41 201.382  22
   0   1  11 1923.94 212.267  22
   0   1  11 1811.94 221.087  21
   0  -1  11 1528.37 207.973  21
   0   1  11 1826.76 436.544  20
   0  -1  11 1624.87 248.584  13
   0  -1  11 1188.52 203.924  17
   0   1  11 1825.65 258.552  13
   0  -1 -12 14393.6 969.496   4
   0   1 -12 13314.2 946.777   4
   0   1  12 14460.7 860.330  30
   0   1  12 13590.9 836.438  28
   0   1  12 15574.3 795.514  27
   0  -1  12 14889.8 780.258  27
   0   1  12 13027.8 824.385  12
   0  -1  12 15631.4 757.624  22
   0   1  12 12355.4 732.797  23
   0   1  12 14929.0 730.861  22
   0  -1  12 14188.4 756.535  21
   0   1  12 12099.1 1211.42  20
   0   1  12 14544.2 758.193  21
   0   1  12 15183.4 861.460  13
   0  -1  12 13323.0 870.047  15
   0  -1  12 15612.0 867.989  13
   0   1 -13 1371.46 301.715   4
   0  -1 -13 2045.12 358.773   4
   0   1  13 1787.08 319.231  30
   0   1  13 1794.97 255.868  27
   0   1  13 2252.45 326.324  28
   0  -1  13 1900.69 257.849  27
   0   1  13 1237.61 265.927  12
   0  -1  13 2204.88 257.818  22
   0   1  13 2004.78 250.735  21
   0   1  13 1626.03 498.784  20
   0  -1  13 1778.93 253.030  21
   0  -1  13 2021.09 303.237  13
   0   1  13 1840.56 297.268  13
   0   1  13 1356.18 318.110  15
   0  -1  13 1583.04 293.563  15
   0   1  14 2071.41 337.459  28
   0  -1  14 2118.25 270.192  27
   0   1  14 2724.66 312.480  27
   0   1  14 1995.02 348.646  30
   0  -1 -14 1729.50 342.523   4
   0   1 -14 1689.44 326.718   4
   0  -1  14 1977.96 258.133  21
   0   1  14 2663.94 281.392  21
   0   1  14 1394.27 471.376  20
   0   1  14 2321.27 333.716  13
   0  -1  14 2358.74 331.161  13
   0   1  14 1795.27 351.856  15
   0  -1  14 1754.27 323.246  15
   0   1  15 6051.28 551.153  28
   0  -1  15 5386.29 431.310  27
   0   1  15 5121.38 408.243  21
   0  -1  15 5270.28 421.793  21
   0   1  15 6060.19 500.227  13
   0   1  15 4620.82 526.596  15
   0  -1  15 5518.75 479.288  13
   0   1  15 5152.10 548.505  30
   0   1  16 226.835 220.733  28
   0   1  16 309.997 143.731  21
   0  -1  16 260.570 145.737  21
   0   1  16 123.069 190.455  15
   0   1  16-124.133 329.154  30
   0   1  17-193.145 334.312  30
   0   1  17-21.5772 194.353  28
   0   1  18 2971.03 496.913  30
   0   1  18 2604.12 395.762  28
   0   2   0 532665. 17940.9   2
   0   2   1 4834.45 277.816   2
   0   2   1 4428.84 217.073  20
   0  -2   1 4486.65 219.529  20
   0  -2  -1 4548.48 218.749   4
   0  -2   1 4106.15 206.340  29
   0   2   1 4663.67 215.424  29
   0   2   2 116767. 4079.07   2
   0   2   2 120632. 3959.55   1
   0   2   2 117966. 3998.75  20
   0  -2   2 121528. 4007.14  20
   0  -2  -2 109415. 3936.38   4
   0  -2   2 113124. 3877.62   9
   0  -2   2 116229. 3984.84  29
   0   2   2 107629. 3980.44  29
   0   2   3 271425. 9145.57   1
   0   2   3 270672. 9354.32   2
   0  -2   3 264263. 9253.53  29
   0   2   3 274214. 9267.21  29
   0   2   3 263778. 9267.52  20
   0  -2   3 272358. 9278.32  20
   0  -2   3 267937. 9141.27   5
   0  -2  -3 270858. 9170.74   4
   0  -2   4 231.770 70.9454   5
   0   2   4 65.2407 87.3929  20
   0  -2   4 239.676 108.485  20
   0   2   4 86.8282 58.2619   1
   0  -2  -4 183.064 72.9693   4
   0   2   4 101.071 99.0190  29
   0  -2   4 238.699 114.010  29
   0   2  -5 19047.3 788.417   1
   0   2   5 19348.8 990.523  20
   0  -2   5 18888.2 992.014  20
   0  -2  -5 20241.1 872.950   4
   0  -2   5 19632.3 786.675   5
   0  -2   5 18215.5 958.109  29
   0   2   5 19407.9 986.593  29
   0   2  -6 36820.2 1425.76   1
   0  -2   6 38820.8 1735.17  29
   0   2   6 41926.1 1788.35  29
   0  -2   6 40916.7 1805.88  20
   0   2   6 37859.9 1762.33  20
   0  -2  -6 40316.9 1601.11   4
   0  -2   6 41446.6 1478.11   5
   0   2   7 1328.26 274.984  20
   0  -2   7 1469.11 292.131  20
   0  -2   7 1291.24 146.277   5
   0  -2  -7 1524.99 212.916   4
   0  -2   7 1195.46 253.016  29
   0   2   7 1807.06 307.382  29
   0  -2   8 29405.4 1615.48  20
   0   2   8 30047.5 1606.49  20
   0  -2  -8 29915.3 1363.05   4
   0  -2   9 8083.27 773.737  20
   0   2   9 7808.17 753.229  20
   0  -2  -9 7405.25 559.381   4
   0   2   9 7461.83 514.686   6
   0  -2   9 6866.81 392.695   8
   0  -2   9 7637.78 472.038  30
   0   2   9 7456.01 479.215  30
   0   2 -10 16574.5 1023.06   4
   0  -2  10 17396.3 844.787  30
   0   2  10 16603.9 849.455  30
   0   2  10 15734.4 1204.44  20
   0  -2  10 15339.1 1209.52  20
   0  -2  10 14774.5 716.269   8
   0  -2 -10 15249.6 936.322   4
   0   2 -11 8584.71 725.825   4
   0  -2 -11 9619.81 729.000   4
   0   2  11 10371.3 648.695  30
   0  -2  11 9256.38 606.870  30
   0   2  11 10339.9 575.729  27
   0  -2  11 8887.84 549.423  27
   0  -2  11 10434.8 583.006  26
   0   2  11 9577.58 625.191  28
   0  -2  11 9003.47 618.553  28
   0   2  11 9816.13 628.923  12
   0  -2  11 9569.82 631.219  12
   0  -2  11 8971.89 532.861  22
   0  -2  11 9624.20 600.707  25
   0  -2  11 7914.85 547.622  17
   0  -2  11 9335.47 976.555  20
   0   2  11 9724.41 555.475  21
   0  -2  11 8511.24 541.631  21
   0   2  11 8505.98 930.601  20
   0   2  11 9688.21 626.451  13
   0  -2  11 10650.5 645.288  13
   0  -2 -12 2703.72 397.537   4
   0   2 -12 2409.54 390.744   4
   0  -2  12 2932.20 353.364  30
   0   2  12 2787.08 358.973  30
   0   2  12 2962.82 354.660  28
   0  -2  12 2751.38 289.391  27
   0  -2  12 3300.20 314.150  26
   0   2  12 3095.48 313.782  27
   0  -2  12 3320.53 342.965  25
   0  -2  12 2993.54 362.833  28
   0  -2  12 2906.71 350.784  12
   0   2  12 2732.91 338.509  12
   0  -2  12 2889.24 284.525  22
   0   2  12 2396.16 528.298  20
   0   2  12 3238.06 301.011  21
   0  -2  12 2926.81 302.718  21
   0  -2  12 2643.46 569.114  20
   0  -2  12 2722.99 356.783  15
   0  -2  12 3585.89 368.709  13
   0   2  12 2553.83 329.938  13
   0  -2 -13 1542.08 328.870   4
   0   2 -13 810.360 250.753   4
   0   2  13 1467.63 290.826  30
   0  -2  13 1427.18 292.305  30
   0   2  13 1993.68 262.845  27
   0  -2  13 1309.19 272.599  28
   0  -2  13 1405.16 222.178  27
   0   2  13 939.315 235.032  28
   0  -2  13 958.561 245.877  12
   0   2  13 1246.48 265.438  12
   0  -2  13 1236.82 201.374  22
   0  -2  13 1136.66 213.559  21
   0  -2  13 1496.74 460.673  20
   0   2  13 1421.40 222.354  21
   0   2  13 1519.96 448.435  20
   0   2  13 1342.69 309.779  15
   0  -2  13 1052.26 251.247  15
   0   2  13 1606.66 273.710  13
   0  -2  13 1223.05 251.128  13
   0  -2 -14 4243.50 522.493   4
   0   2 -14 3933.90 502.239   4
   0   2  14 5384.52 533.131  30
   0  -2  14 4594.59 479.631  30
   0  -2  14 5142.17 391.488  22
   0  -2  14 5114.49 842.747  20
   0   2  14 5240.54 407.964  21
   0  -2  14 5357.81 429.356  21
   0   2  14 4251.33 756.894  20
   0   2  14 4408.41 467.717  28
   0  -2  14 6233.71 454.192  27
   0  -2  14 5282.57 500.876  28
   0  -2  14 5437.10 479.063  13
   0   2  14 4577.65 532.550  15
   0   2  14 5104.60 479.928  13
   0  -2  15 629.374 231.395  28
   0  -2  15 1042.22 189.218  27
   0   2  15 1080.17 256.933  28
   0   2  15 763.749 179.571  21
   0  -2  15 700.477 172.410  21
   0   2  15 1046.67 227.618  13
   0   2  15 1198.24 309.816  15
   0  -2  15 827.099 258.905  30
   0   2  15 750.945 261.296  30
   0   2  16 1715.39 312.904  28
   0  -2  16 2032.14 332.212  28
   0  -2  16 3867.41 335.282  27
   0   2  16 3534.96 281.919  21
   0  -2  16 2402.87 279.912  21
   0   2  16 1960.23 356.936  15
   0  -2  16 1512.95 354.524  30
   0   2  16 1561.08 384.557  30
   0  -2  17 2539.53 273.206  21
   0   2  17 1595.56 389.632  30
   0  -2  17 1772.13 360.765  30
   0  -2  17 3027.49 368.768  28
   0   2  17 2097.87 334.449  28
   0   2  18 429.975 338.911  30
   0  -2  18 537.773 262.390  30
   0  -2  18 700.391 208.611  28
   0   2  18 816.608 235.166  28
   0   3   0 17.1858 54.6719   2
   0   3  -1 46183.4 1686.80   2
   0   3   1 49343.9 1804.75   2
   0   3   1 46838.8 1677.75  20
   0  -3   1 45935.4 1675.06  20
   0  -3  -1 45676.1 1708.91   4
   0   3   2 234926. 7994.36   2
   0   3   2 232449. 7888.64   1
   0   3   2 228033. 7852.02  29
   0  -3   2 234098. 7848.21  29
   0   3   2 233205. 7866.09  20
   0  -3   2 236024. 7872.95  20
   0  -3   2 216356. 7785.42   9
   0  -3  -2 239266. 7841.38   4
   0   3   3 618.266 161.038   2
   0   3   3 674.323 119.367   1
   0  -3   3 892.713 133.911  29
   0   3   3 746.988 128.880  20
   0  -3   3 891.266 144.324  20
   0  -3  -3 1207.25 130.683   4
   0  -3   3 900.015 71.7989   9
   0   3   3 728.679 130.988  29
   0   3   4 117084. 3965.36   1
   0   3   4 108619. 4225.71   2
   0   3   4 109438. 4096.57  20
   0  -3   4 113312. 4112.51  20
   0  -3  -4 110711. 3973.13   4
   0  -3   4 118398. 4087.42  29
   0   3   4 109361. 4085.74  29
   0   3   5 82826.0 2922.24   1
   0  -3   5 83422.9 3181.47  20
   0   3   5 80668.7 3157.17  20
   0  -3  -5 84368.6 3016.09   4
   0   3   5 84959.0 3164.42  29
   0  -3   5 78035.5 3113.29  29
   0   3  -6 53649.1 2039.88   1
   0  -3   6 53208.6 2267.57  29
   0   3   6 55702.2 2301.07  29
   0  -3  -6 56200.5 2135.71   4
   0  -3   6 54496.8 2321.96  20
   0   3   6 56727.7 2328.12  20
   0  -3  -7 46459.0 1873.31   4
   0   3   7 44536.8 2081.21  20
   0  -3   7 45588.9 2106.42  20
   0  -3  -8 2752.38 307.393   4
   0  -3   8 2422.29 388.565  20
   0   3   8 2053.13 370.664  20
   0  -3   9 8109.28 478.732  30
   0   3   9 8534.32 503.108  30
   0  -3   9 7101.38 734.242  20
   0   3   9 7102.36 717.417  20
   0  -3   9 7189.51 397.724   8
   0  -3  -9 6970.67 554.971   4
   0   3   9 7200.32 439.368   8
   0   3  10 1964.98 254.852  30
   0  -3  10 2106.49 252.013  30
   0  -3  10 2179.16 233.069  27
   0  -3  10 2118.11 270.066  12
   0   3  10 1697.80 236.226  12
   0  -3  10 1457.58 369.442  20
   0   3  10 1573.71 392.193  20
   0  -3  10 1964.73 224.056  21
   0  -3 -10 1846.76 292.936   4
   0   3  10 1500.66 253.192   6
   0   3  10 1971.94 223.528   8
   0   3  11 194.737 109.684   8
   0   3 -11 172.963 148.480   4
   0  -3 -11 256.813 165.324   4
   0  -3  11 224.345 133.748  30
   0   3  11 105.646 124.221  30
   0  -3  11 168.105 107.977  27
   0  -3  11 143.914 103.924  26
   0   3  11 83.6559 119.997  28
   0  -3  11 278.583 148.719  28
   0   3  11 120.866 115.474  27
   0   3  11 49.7092 114.952  12
   0  -3  11 171.927 136.488  12
   0  -3  11 211.078 113.053  22
   0  -3  11 214.267 114.966  25
   0   3  11 150.396 88.2416  21
   0  -3  11 153.851 198.050  20
   0  -3  11 80.0415 101.704  21
   0   3  11 147.996 228.946  20
   0   3  11 118.492 117.428  13
   0  -3  11 199.970 134.026  13
   0  -3  11 320.236 125.534  17
   0  -3  11 177.046 134.892  15
   0   3  12 2116.97 260.700   8
   0  -3 -12 2113.13 358.242   4
   0   3 -12 1827.67 351.044   4
   0   3  12 1923.17 305.219  30
   0  -3  12 2133.20 297.750  30
   0  -3  12 2175.47 308.808  28
   0  -3  12 2373.20 268.931  26
   0   3  12 1735.71 277.262  28
   0  -3  12 1886.88 250.942  27
   0   3  12 2445.55 288.283  27
   0  -3  12 2385.15 318.708  12
   0   3  12 1891.23 291.619  12
   0  -3  12 2050.17 248.394  22
   0  -3  12 2100.23 277.905  25
   0   3  12 1988.18 241.452  21
   0  -3  12 2037.93 512.848  20
   0   3  12 1232.06 407.146  20
   0  -3  12 2289.68 273.964  21
   0  -3  12 1969.91 265.539  17
   0   3  12 2228.54 302.165  13
   0  -3  12 1851.74 292.069  15
   0  -3  12 2286.49 306.924  13
   0  -3 -13 16920.4 1102.18   4
   0   3 -13 13980.3 1024.18   4
   0   3  13 18487.3 1030.96  30
   0  -3  13 17157.7 968.982  30
   0  -3  13 17979.5 941.393  25
   0   3  13 17407.1 973.558  28
   0  -3  13 18420.1 905.680  27
   0  -3  13 19280.7 914.175  26
   0   3  13 21243.3 940.768  27
   0  -3  13 16549.8 971.184  28
   0  -3  13 15843.2 963.132  12
   0   3  13 14500.8 922.884  12
   0  -3  13 17490.6 858.324  22
   0  -3  13 16351.7 887.490  21
   0   3  13 17756.3 868.950  21
   0  -3  13 17416.2 1512.27  20
   0   3  13 14562.9 1381.37  20
   0  -3  13 17072.0 946.820  13
   0   3  13 16551.2 960.993  13
   0  -3  14 1442.81 285.813  30
   0   3  14 1491.94 297.341  30
   0  -3  14 1614.76 238.725  27
   0  -3  14 1341.81 270.927  28
   0   3  14 1251.57 270.883  28
   0   3 -14 1186.60 271.887   4
   0  -3 -14 1120.83 290.107   4
   0  -3  14 1498.28 215.167  22
   0  -3  14 1803.92 258.310  21
   0   3  14 1219.84 415.548  20
   0   3  14 1286.93 209.820  21
   0  -3  14 931.591 385.599  20
   0  -3  14 1324.91 260.867  13
   0   3  14 1265.31 258.604  13
   0   3  14 1008.71 294.194  15
   0  -3  15 11477.7 759.349  28
   0   3  15 11751.6 759.374  28
   0  -3  15 11599.7 674.988  27
   0  -3  15 11269.4 680.303  21
   0   3  15 10292.0 600.985  21
   0   3  15 12850.0 754.465  13
   0   3  15 10870.2 829.355  15
   0  -3  15 10520.6 735.540  30
   0   3  15 11098.6 789.813  30
   0  -3  16 39.2542 155.917  28
   0   3  16 57.4607 165.551  28
   0  -3  16 693.621 196.542  27
   0  -3  16 184.493 141.536  21
   0   3  16 217.217 221.136  15
   0  -3  16-281.490 297.376  30
   0   3  16-309.450 327.155  30
   0   3  17 1551.44 261.362  28
   0  -3  17 697.977 206.589  28
   0  -3  17 943.204 193.539  21
   0   3  17 798.897 270.505  15
   0   3  17 560.353 305.399  30
   0   3  18 1042.35 326.597  30
   0   3  18 1514.67 251.627  28
   0   4   0 41494.3 1548.84   2
   0  -4   0 40355.2 1411.20   3
   0  -4   1 29722.1 1090.68  20
   0   4   1 31075.9 1095.21  20
   0   4   1 32651.2 1279.79   2
   0   4  -1 31119.7 1161.21   2
   0   4  -2 14645.1 583.236   2
   0   4   2 14242.5 744.829   2
   0   4   2 14717.6 690.994   1
   0  -4   2 12889.5 596.282  20
   0   4   2 14039.9 606.036  20
   0  -4  -2 14477.7 616.443   4
   0  -4   2 12921.5 581.247   9
   0  -4   2 14099.6 592.711  29
   0   4   3 5936.98 368.064   1
   0   4   3 5617.07 448.435   2
   0  -4   3 4652.88 333.452  20
   0   4   3 5718.11 356.426  20
   0  -4  -3 6022.14 330.457   4
   0  -4   3 4486.26 249.961   9
   0   4   3 5844.07 351.705  29
   0  -4   3 4858.92 322.336  29
   0   4   4 60464.0 2430.03   2
   0   4   4 62063.3 2179.25   1
   0   4   4 58024.8 2236.35  20
   0  -4   4 61081.8 2258.24  20
   0  -4   4 53329.8 1982.11   9
   0  -4  -4 57987.3 2129.87   4
   0   4   4 63324.1 2247.12  29
   0  -4   4 57934.2 2205.37  29
   0   4   5 59825.4 2167.52   1
   0   4  -5 58163.2 2222.48   1
   0   4   5 59236.6 2517.99   2
   0   4   5 55383.3 2302.39  20
   0  -4   5 53885.6 2299.65  20
   0  -4  -5 57348.6 2171.27   4
   0   4   5 59313.7 2313.33  29
   0  -4   5 54630.7 2256.46  29
   0  -4   6 33702.7 1541.92  20
   0   4   6 31386.3 1505.96  20
   0   4   6 30076.9 1236.17   1
   0   4  -6 33879.6 1348.37   1
   0  -4  -6 31060.7 1345.72   4
   0   4   7 102.218 127.406  20
   0  -4   7 104.981 143.327  20
   0   4  -7 97.3009 72.3731   1
   0  -4  -7 122.149 104.025   4
   0  -4  -8 3522.11 362.292   4
   0  -4   8 3680.85 483.623  20
   0   4   8 3541.52 468.569  20
   0   4   9 27322.5 1162.08  30
   0  -4   9 24866.1 1116.27  30
   0  -4   9 24864.5 1531.24  20
   0   4   9 25836.4 1533.59  20
   0  -4  -9 26773.9 1302.29   4
   0   4   9 25523.6 1103.94   8
   0  -4 -10 3378.15 395.829   4
   0   4  10 2884.27 279.130   8
   0  -4  10 3762.16 323.223  30
   0   4  10 3395.78 328.563  30
   0   4  10 3278.36 323.707  28
   0  -4  10 3667.55 306.252  26
   0   4  10 3234.68 288.791  27
   0  -4  10 3678.90 343.873  28
   0  -4  10 3721.58 342.480  12
   0   4  10 3061.73 319.314  12
   0  -4  10 3469.43 292.031  22
   0  -4  10 3024.88 306.182  25
   0   4  10 2386.75 468.533  20
   0  -4  10 2875.19 514.480  20
   0   4  10 2570.41 305.401  13
   0  -4  10 3502.45 338.565  13
   0   4  11 25638.2 1135.10   8
   0  -4 -11 25896.0 1350.73   4
   0  -4  11 25395.4 1159.03  30
   0   4  11 26708.1 1213.64  30
   0  -4  11 22655.6 1091.49  27
   0  -4  11 25445.5 1196.87  28
   0   4  11 24056.8 1165.14  28
   0  -4  11 25850.7 1120.08  26
   0   4  11 25760.0 1099.57  27
   0  -4  11 22839.6 1164.39  12
   0   4  11 22935.8 1150.07  12
   0  -4  11 23599.3 1146.73  25
   0  -4  11 24405.5 1087.14  22
   0  -4  11 23864.9 1101.99  24
   0   4  11 24209.2 1063.13  21
   0   4  11 25337.8 1678.42  20
   0  -4  11 22851.8 1103.99  17
   0  -4  11 24339.1 1686.10  20
   0  -4  11 21998.8 1147.31  15
   0  -4  11 25086.3 1175.79  13
   0   4  11 23453.7 1168.91  13
   0   4  12 1209.55 210.009   8
   0  -4 -12 1842.29 329.281   4
   0   4 -12 1246.60 306.451   4
   0  -4  12 1260.54 234.086  30
   0   4  12 1747.25 283.741  30
   0   4  12 1603.68 261.822  28
   0  -4  12 1742.04 234.143  26
   0  -4  12 1312.09 210.343  27
   0  -4  12 1390.66 260.985  28
   0   4  12 961.815 224.823  12
   0  -4  12 1455.05 267.923  12
   0  -4  12 1689.79 220.821  22
   0  -4  12 1188.98 221.161  25
   0  -4  12 1160.59 218.199  21
   0  -4  12 1943.08 478.698  20
   0   4  12 1040.18 362.001  20
   0   4  12 1354.33 206.025  21
   0  -4  12 1011.66 200.292  17
   0  -4  12 1276.81 242.434  13
   0   4  12 1263.31 239.684  13
   0   4 -13 2591.62 415.811   4
   0  -4 -13 3354.35 459.011   4
   0   4  13 3923.02 423.323  30
   0  -4  13 2783.08 350.663  30
   0   4  13 3161.47 369.914  28
   0  -4  13 3270.33 382.314  28
   0  -4  13 3166.10 346.399  25
   0  -4  13 3050.32 325.346  27
   0  -4  13 3562.06 340.556  26
   0  -4  13 3382.69 388.867  12
   0   4  13 3320.95 377.495  12
   0  -4  13 3961.60 344.511  22
   0   4  13 3193.19 618.722  20
   0  -4  13 3009.35 337.068  21
   0   4  13 3375.44 314.762  21
   0  -4  13 2906.79 621.240  20
   0   4  13 4206.45 411.318  13
   0  -4  13 3189.24 361.944  13
   0   4  14 183.126 174.318  30
   0  -4  14 60.1096 141.288  30
   0  -4  14 123.723 163.628  28
   0   4  14 216.457 164.161  28
   0  -4  14 194.700 128.778  27
   0   4 -14 108.780 156.562   4
   0  -4 -14 147.309 160.905   4
   0  -4  14 27.7811 110.273  22
   0   4  14 318.921 148.134  21
   0  -4  14 313.750 166.401  21
   0   4  14 303.527 259.117  20
   0  -4  14-63.7739 183.554  20
   0  -4  14 77.6398 154.030  13
   0   4  14 100.656 159.748  13
   0   4  15 765.747 280.683  30
   0  -4  15 420.193 228.608  30
   0  -4  15 1005.03 189.507  22
   0  -4  15 1057.43 225.772  21
   0  -4  15 868.273 203.608  27
   0  -4  15 1343.38 262.813  28
   0   4  15 793.525 220.229  28
   0   4  15 1015.59 229.989  13
   0  -4  16 535.210 175.244  21
   0  -4  16 389.352 174.075  28
   0  -4  16 670.743 179.519  27
   0   4  16 307.299 175.003  28
   0   4  16 201.513 258.130  30
   0   4  17 2858.26 316.691  28
   0  -4  17 2766.56 307.376  21
   0   4  17 3390.38 435.979  15
   0   4  17 2587.95 398.880  30
   0   4  18 950.724 263.491  30
   0   4  18 440.559 147.798  28
   0   5   0 19.5812 82.6573   2
   0  -5   0 89.2450 32.7987   3
   0   5   1 18262.8 872.431   2
   0   5  -1 18088.5 782.821   2
   0   5   2 11742.5 537.856  20
   0  -5   2 12239.7 543.017  20
   0   5   2 11830.5 665.416   1
   0   5   2 12094.2 714.913   2
   0   5  -2 13756.0 565.559   2
   0  -5   3 41744.9 1665.40  20
   0   5   3 42348.0 1663.55  20
   0   5   3 44006.4 1756.80   1
   0   5   3 44011.3 1884.25   2
   0  -5  -3 45485.9 1662.44   4
   0  -5   3 42615.5 1591.61   9
   0   5   4 25817.2 1141.93  20
   0  -5   4 27166.6 1158.20  20
   0   5   4 24798.6 1324.51   2
   0   5   4 26590.5 1157.13   1
   0  -5  -4 24501.6 1065.39   4
   0  -5   4 25156.9 959.979   9
   0  -5   5 32721.6 1449.66  20
   0   5   5 32373.9 1440.21  20
   0   5  -5 32851.7 1415.95   1
   0   5   5 31719.2 1646.99   2
   0   5   5 31466.2 1365.07   1
   0  -5  -5 30350.6 1314.74   4
   0  -5   6 1737.16 282.325  20
   0   5   6 1963.78 285.051  20
   0   5  -6 2228.24 267.881   1
   0   5   6 2168.02 237.432   1
   0   5   6 2075.71 377.751   2
   0  -5  -6 1989.87 233.106   4
   0   5   7 137035. 5268.90  20
   0  -5   7 137042. 5290.20  20
   0   5  -7 134605. 5018.11   1
   0  -5  -7 147766. 5080.86   4
   0  -5  -8 7363.11 549.605   4
   0   5   8 7638.02 430.834   8
   0   5   8 7045.72 661.760  20
   0  -5   8 6241.23 640.634  20
   0  -5   9 62097.1 2324.51  30
   0   5   9 64676.6 2368.04  30
   0  -5   9 59936.7 2845.40  20
   0   5   9 59010.0 2816.46  20
   0  -5  -9 55058.8 2392.68   9
   0   5   9 61402.6 2311.65   8
   0  -5  -9 63409.4 2551.52   4
   0   5  10 8152.27 494.746   8
   0  -5 -10 9186.90 668.998   4
   0  -5  10 7768.87 498.497  30
   0   5  10 8958.83 552.186  30
   0  -5  10 7453.84 484.930  26
   0   5  10 8123.67 524.020  28
   0  -5  10 7668.74 525.917  28
   0   5  10 7389.56 511.810  12
   0  -5  10 7238.55 511.287  12
   0  -5  10 7724.19 524.552  25
   0  -5  10 6914.60 498.557  24
   0  -5  10 7756.28 482.165  22
   0  -5  10 6790.83 474.693  21
   0  -5  10 6119.62 764.473  20
   0   5  10 9221.75 877.615  20
   0  -5  10 6512.45 465.755  17
   0   5  10 7722.36 545.644  13
   0  -5  10 7668.13 534.719  13
   0  -5 -11 5815.33 554.797   4
   0   5  11 4749.09 388.949   8
   0  -5  11 5129.11 418.081  30
   0   5  11 5968.11 466.226  30
   0  -5  11 4975.75 391.157  26
   0   5  11 5205.52 431.466  28
   0  -5  11 5839.55 461.836  28
   0  -5  11 5342.37 444.746  12
   0   5  11 5075.48 427.138  12
   0  -5  11 5129.42 421.957  24
   0  -5  11 4656.52 414.301  25
   0  -5  11 4469.53 374.898  22
   0  -5  11 4344.23 382.338  17
   0   5  11 5211.08 698.757  20
   0  -5  11 5699.07 747.959  20
   0   5  11 4789.85 358.572  21
   0  -5  11 5565.61 449.028  13
   0   5  11 5169.76 446.231  13
   0   5  12 623.476 161.237   8
   0   5 -12 335.592 189.183   4
   0  -5 -12 799.849 233.218   4
   0   5  12 862.370 224.071  30
   0  -5  12 474.417 171.289  30
   0  -5  12 564.560 161.306  26
   0  -5  12 649.937 197.914  28
   0   5  12 961.291 213.237  28
   0   5  12 762.426 199.765  12
   0  -5  12 294.751 163.566  12
   0  -5  12 479.177 156.051  22
   0  -5  12 589.853 176.753  25
   0   5  12 592.116 294.456  20
   0   5  12 300.833 153.530  21
   0  -5  12 1008.86 353.808  20
   0  -5  12 494.702 183.563  13
   0  -5  12 492.259 158.041  17
   0   5  12 602.039 188.437  13
   0  -5 -13 27715.6 1514.15   4
   0   5 -13 21290.4 1391.83   4
   0   5  13 29774.3 1390.74  30
   0  -5  13 27098.3 1303.16  30
   0  -5  13 28356.0 1247.79  22
   0  -5  13 27749.3 1304.59  25
   0  -5  13 29447.8 1269.64  26
   0   5  13 28939.6 1332.39  28
   0  -5  13 28312.4 1337.78  28
   0   5  13 26090.8 1165.31  21
   0   5  13 25851.4 1846.20  20
   0  -5  13 24665.6 1850.20  20
   0  -5  13 26955.0 1319.84  13
   0   5  13 27469.3 1333.85  13
   0   5  13 26956.4 1440.90  15
   0  -5  14 3485.43 393.325  30
   0   5  14 2960.62 395.772  30
   0  -5  14 4484.45 380.270  22
   0  -5  14 3926.64 410.446  28
   0  -5  14 4462.44 406.816  25
   0  -5  14 4104.95 386.906  27
   0  -5  14 4002.01 372.006  26
   0   5  14 4155.79 409.831  28
   0   5  14 4796.80 363.298  21
   0  -5  14 4222.29 423.843  13
   0   5  14 3694.13 473.187  15
   0   5  14 3574.91 398.200  13
   0   5  15 12960.9 848.233  30
   0  -5  15 13204.5 729.392  22
   0  -5  15 12919.9 772.599  21
   0   5  15 14888.7 686.969  21
   0   5  15 12909.7 775.123  28
   0  -5  15 12455.3 773.819  28
   0  -5  15 13136.7 777.873  27
   0   5  15 12734.4 893.484  15
   0   5  15 14031.8 831.165  13
   0  -5  16 114.456 141.200  21
   0   5  16-186.410 239.907  30
   0  -5  16 389.691 167.201  27
   0   5  16 105.949 124.776  28
   0  -5  17 1614.67 247.877  21
   0   5  17 1633.34 311.573  30
   0   5  17 1940.13 243.169  28
   0  -5  18 4058.41 277.206  21
   0   5  18 56.4404 84.6372  28
   0   6   0 27991.2 1208.54   2
   0  -6   0 27903.5 996.824   3
   0   6   1 54270.0 2267.17   1
   0   6   1 60365.2 2272.99   2
   0   6  -1 56199.9 2141.98   2
   0   6   2 27027.4 1278.17   2
   0   6  -2 27310.1 1089.73   2
   0   6   2 26210.8 1226.79   1
   0  -6   2 27065.8 1017.31  20
   0   6   2 25603.9 1014.75  20
   0  -6   3 42427.7 1599.53   9
   0  -6  -3 43188.1 1659.87   4
   0   6  -3 44103.3 1603.27   2
   0   6   3 41180.3 1883.88   2
   0   6   3 43814.8 1789.04   1
   0  -6   3 39564.5 1607.93  20
   0   6   3 40273.3 1606.05  20
   0  -6   4 3277.86 228.748   9
   0  -6  -4 3637.39 296.002   4
   0   6   4 3525.07 347.016   1
   0   6   4 3976.21 448.886   2
   0   6  -4 3864.54 256.132   2
   0   6   4 3139.47 290.137  20
   0  -6   4 2964.73 285.770  20
   0  -6   5 23977.5 968.910   9
   0  -6  -5 27322.0 1157.79   4
   0   6  -5 29481.9 1303.51   1
   0   6   5 26730.6 1247.17   1
   0   6   5 26572.0 1494.54   2
   0  -6   5 26631.6 1231.63  20
   0   6   5 26625.8 1219.42  20
   0  -6  -6 12302.5 681.385   4
   0   6   6 11616.6 706.307   1
   0   6   6 12341.2 983.181   2
   0   6  -6 12141.0 748.891   1
   0   6   6 12147.6 767.002  20
   0  -6   6 11356.0 760.445  20
   0  -6  -7 2770.09 313.323   4
   0   6  -7 2939.68 340.717   1
   0   6   7 3015.20 505.818   2
   0  -6   7 2639.26 374.218  20
   0   6   7 3087.13 392.695  20
   0   6   8 4071.64 494.657  20
   0  -6   8 4168.07 508.575  20
   0  -6  -8 4266.60 415.073   4
   0   6   8 4543.77 316.939   8
   0  -6   9 23396.9 1077.98  30
   0   6   9 27013.5 1140.08  30
   0  -6   9 25025.1 1114.04  27
   0  -6   9 24449.5 1103.52  22
   0  -6   9 24903.5 1166.00  25
   0  -6   9 25167.0 1535.80  20
   0   6   9 24495.2 1502.24  20
   0  -6  -9 21661.9 1190.92   9
   0  -6   9 25214.3 1058.63   7
   0  -6  -9 25583.4 1298.23   4
   0   6   9 27263.7 1104.05   8
   0   6  10 5825.81 408.727   8
   0  -6 -10 5838.44 543.731   4
   0  -6  10 5713.10 406.055  30
   0   6  10 6537.65 452.011  30
   0  -6  10 5483.90 411.363  26
   0   6  10 6271.67 441.983  28
   0  -6  10 5087.18 406.985  27
   0  -6  10 5121.00 419.132  28
   0  -6  10 4843.59 410.522  12
   0   6  10 5521.89 427.060  12
   0  -6  10 5037.97 430.473  25
   0  -6  10 5319.37 407.038  22
   0  -6  10 5276.64 439.237  24
   0  -6  10 4821.60 395.472  17
   0  -6  10 4521.58 633.984  20
   0   6  10 6194.93 715.941  20
   0  -6  10 4716.78 390.846  21
   0  -6  10 5095.00 401.407  18
   0   6  10 6077.17 488.592  13
   0  -6  10 5519.61 453.720  13
   0   6  11 39305.2 1587.89   8
   0  -6 -11 39885.1 1847.50   4
   0   6  11 40388.3 1649.30  30
   0  -6  11 36758.8 1578.72  30
   0  -6  11 38839.4 1626.20  28
   0  -6  11 38003.7 1579.49  26
   0   6  11 39399.8 1618.75  28
   0  -6  11 35674.1 1602.60  12
   0   6  11 34724.3 1584.21  12
   0  -6  11 37222.2 1574.60  22
   0  -6  11 38485.9 1648.49  25
   0  -6  11 36909.9 1609.58  24
   0   6  11 37789.6 2161.14  20
   0  -6  11 36502.6 1578.51  21
   0  -6  11 34191.0 1559.34  17
   0  -6  11 34479.0 1550.51  18
   0  -6  11 35393.0 2133.85  20
   0   6  11 35921.6 1650.04  13
   0  -6  11 36141.3 1644.12  13
   0  -6 -12 11661.3 867.977   4
   0  -6  12 10218.5 660.885  30
   0   6  12 13066.4 758.060  30
   0  -6  12 11696.0 676.410  26
   0  -6  12 12207.9 732.208  28
   0   6  12 11204.8 696.010  28
   0   6  12 10333.0 684.825  12
   0  -6  12 11011.2 712.356  25
   0  -6  12 11682.6 676.381  22
   0  -6  12 11500.7 686.303  17
   0  -6  12 10500.0 1086.38  20
   0   6  12 10747.8 1075.62  20
   0  -6  12 10287.7 661.550  21
   0   6  12 10683.7 716.170  13
   0   6  12 11180.8 797.243  15
   0  -6  12 11671.9 737.877  13
   0  -6 -13 13974.1 953.661   4
   0   6 -13 8599.49 797.282   4
   0   6  13 13742.6 814.083  30
   0  -6  13 11465.1 747.949  25
   0  -6  13 12562.2 729.343  22
   0   6  13 14316.2 788.389  28
   0  -6  13 13584.6 787.838  28
   0  -6  13 12330.6 718.329  26
   0   6  13 10547.7 1111.19  20
   0   6  13 12246.1 627.348  21
   0  -6  13 11376.0 1171.22  20
   0   6  13 12497.9 859.791  15
   0  -6  13 11729.7 773.491  13
   0   6  13 12314.3 783.434  13
   0  -6  14 1731.50 282.517  25
   0   6  14 2164.56 292.266  28
   0  -6  14 1740.47 254.983  26
   0   6  14 1902.34 317.248  30
   0   6  14 1637.90 325.063  15
   0   6  14 1849.47 300.335  13
   0  -6  14 1686.87 265.978  22
   0   6  15 206.898 158.739  28
   0   6  15-20.6118 193.177  30
   0   6  15 215.050 213.101  15
   0   6  15 81.5571 163.950  13
   0  -6  15 380.635 174.464  22
   0   6  16-75.8273 206.989  30
   0   6  16 21.5113 181.517  15
   0   6  16-26.7813 128.949  28
   0   6  17 2352.25 317.186  30
   0   6  17 2612.47 256.668  28
   0   6  17 3186.32 369.877  15
   0  -7   0 49.7857 30.2491   3
   0   7   0 71.9556 106.394   2
   0  -7   1 162342. 5639.00   4
   0  -7  -1 143576. 5236.18   3
   0   7   1 159436. 5556.95   2
   0   7  -1 162170. 5443.40   2
   0   7   1 162319. 5619.00   1
   0  -7   2 6938.74 436.359   9
   0   7  -2 6668.23 424.860   2
   0   7   2 7008.91 560.493   2
   0   7   2 7050.59 537.177   1
   0  -7   3 2603.94 221.036  20
   0   7   3 2964.15 233.400  20
   0  -7   3 3015.67 256.162   9
   0   7  -3 2516.24 231.150   2
   0   7   3 2876.89 372.321   2
   0   7   3 3502.92 361.100   1
   0   7   4 10942.8 599.724  20
   0  -7   4 9595.15 582.126  20
   0  -7  -4 11692.0 630.648   4
   0  -7   4 10751.7 543.195   9
   0   7   4 11395.6 730.637   1
   0   7   4 10628.0 818.884   2
   0   7  -4 10419.2 545.631   2
   0   7  -4 11162.3 738.304   1
   0  -7   5 946.097 190.586  20
   0   7   5 1506.31 221.519  20
   0  -7   5 932.888 130.884   9
   0   7  -5 1113.93 236.014   1
   0  -7  -5 1138.49 189.929   4
   0   7  -5 826.665 137.328   2
   0   7   5 1080.19 282.144   2
   0   7   5 1414.74 261.497   1
   0  -7   6 91450.8 3573.48  20
   0   7   6 94682.2 3570.60  20
   0  -7  -6 94331.6 3462.28   4
   0   7   6 86743.4 3564.11   1
   0   7   6 88664.7 3973.01   2
   0   7  -6 92476.8 3602.61   1
   0  -7   7 27798.0 1433.76  20
   0   7   7 26950.2 1406.09  20
   0  -7  -7 27520.6 1296.64   4
   0   7   7 25955.5 1289.39   1
   0   7  -7 27209.2 1359.40   1
   0   7   7 24481.6 1700.64   2
   0  -7   8 39.7048 67.9015  30
   0  -7  -8 231.045 135.297   4
   0   7   8 426.953 188.315  20
   0  -7   8 155.682 106.205  20
   0   7   8 306.679 98.1011   8
   0  -7   8 630.839 146.421   7
   0  -7  -9 3421.05 411.966   4
   0  -7  -9 2950.09 378.537   9
   0  -7   9 3714.79 309.421   7
   0   7   9 3795.50 304.087   8
   0  -7   9 3328.23 302.701  30
   0   7   9 3832.16 333.278  30
   0  -7   9 4185.05 354.357  26
   0  -7   9 3936.45 345.880  27
   0  -7   9 3806.67 368.808  25
   0  -7   9 4183.17 347.911  22
   0  -7   9 3778.30 373.578  24
   0   7   9 3402.20 497.602  20
   0  -7   9 3529.85 513.813  20
   0  -7   9 3647.96 321.659  21
   0  -7   9 3780.86 381.299  13
   0   7   9 3911.78 407.833  13
   0  -7 -10 25783.8 1317.74   4
   0   7  10 25060.9 1058.19   8
   0  -7  10 20977.1 1019.04  30
   0   7  10 27172.2 1123.97  30
   0   7  10 23804.7 1070.85  28
   0  -7  10 22462.6 1080.47  27
   0  -7  10 20891.8 1044.62  28
   0  -7  10 23193.0 1087.96  26
   0  -7  10 21411.7 1048.02  12
   0   7  10 20935.3 1044.92  12
   0  -7  10 22445.1 1132.33  25
   0  -7  10 21993.5 1068.37  22
   0  -7  10 22716.1 1110.92  24
   0   7  10 21395.9 1466.30  20
   0  -7  10 20838.8 1050.52  17
   0  -7  10 20657.9 1035.27  21
   0  -7  10 22085.6 1076.67  18
   0  -7  10 22177.4 1488.23  20
   0  -7  10 22849.6 1157.30  13
   0   7  10 22943.4 1177.90  13
   0   7  11 1006.06 187.341   8
   0  -7 -11 1080.25 275.801   4
   0   7  11 1064.10 205.738  30
   0  -7  11 673.790 166.661  30
   0   7  11 967.945 198.675  28
   0  -7  11 978.441 205.222  27
   0  -7  11 1210.09 216.535  28
   0  -7  11 1181.34 215.010  26
   0   7  11 1276.96 223.877  12
   0  -7  11 1106.11 212.037  22
   0  -7  11 928.258 226.998  24
   0  -7  11 678.564 192.950  25
   0  -7  11 1102.00 344.920  20
   0  -7  11 1117.93 204.708  21
   0  -7  11 896.700 190.707  18
   0   7  11 1083.77 333.806  20
   0   7  11 1110.47 238.962  13
   0  -7  11 1253.71 238.013  13
   0  -7  11 925.287 194.408  17
   0  -7 -12 21332.4 1245.09   4
   0   7  12 21803.8 1072.79  30
   0  -7  12 19917.6 1005.44  26
   0   7  12 21244.4 1016.68  28
   0  -7  12 19091.8 1006.24  27
   0  -7  12 19563.1 1002.33  28
   0  -7  12 18355.4 983.239  22
   0  -7  12 18726.5 1000.21  24
   0  -7  12 18709.2 1046.92  25
   0   7  12 18762.4 1449.26  20
   0  -7  12 17815.3 1440.54  20
   0  -7  12 18886.5 981.333  21
   0   7  12 19599.3 1074.34  13
   0   7  12 17634.6 1081.95  15
   0  -7  12 19011.6 1063.66  13
   0  -7 -13 10466.4 834.224   4
   0   7  13 10084.6 689.282  30
   0   7  13 10579.0 663.616  28
   0  -7  13 11206.7 675.636  26
   0   7 -13 7139.89 724.550   4
   0  -7  13 11225.9 725.538  25
   0  -7  13 11214.4 688.147  22
   0   7  13 7684.67 936.555  20
   0  -7  13 10758.3 665.487  21
   0  -7  13 11115.0 747.371  13
   0   7  13 9253.59 691.949  13
   0   7  13 9743.79 748.989  15
   0   7  14 695.431 229.150  30
   0  -7  14 956.997 237.640  25
   0  -7  14 724.186 211.728  22
   0  -7  14 1030.87 223.383  26
   0   7  14 992.536 215.540  28
   0  -7  14 1029.53 223.843  21
   0   7  14 663.120 239.829  15
   0   7  14 922.174 241.538  13
   0   7  15 17721.4 1015.11  30
   0  -7  15 19569.3 1007.51  22
   0   7  15 18939.4 941.857  28
   0  -7  15 19568.6 977.438  21
   0   7  15 19485.4 1083.23  15
   0   7  15 19698.3 1078.83  13
   0   7  16 1888.58 239.143  28
   0   7  16 1971.38 303.364  30
   0  -7  16 2966.93 333.819  22
   0   7  16 2396.71 325.426  15
   0   7  17 1374.49 236.109  15
   0   7  17 834.103 139.142  28
   0   7  18 9.86183 92.3864  15
   0   8   0 86930.2 2914.17   2
   0  -8   0 71742.1 2474.75   3
   0   8  -1 500.902 140.151   2
   0   8  -1 482.123 170.400   1
   0   8   1 587.994 173.585   2
   0   8   1 494.392 171.763   1
   0  -8   1 485.521 186.856   4
   0  -8  -1 416.089 68.8878   3
   0  -8   2 22326.9 1032.71   9
   0   8   2 20276.0 1158.97   1
   0   8   2 22758.9 1204.94   2
   0   8  -2 23915.1 1235.89   1
   0   8  -2 21892.1 1032.40   2
   0  -8   3 26948.7 1168.88   9
   0   8  -3 25600.1 1161.72   2
   0   8  -3 29333.0 1425.30   1
   0   8   3 27330.3 1444.17   2
   0   8   3 26181.4 1363.01   1
   0   8   4 22938.8 1359.69   2
   0   8   4 21894.7 1216.26   1
   0   8  -4 22400.5 1225.92   1
   0   8  -4 21221.4 988.074   2
   0  -8   4 23355.1 1007.09   9
   0  -8   4 20747.5 984.633  20
   0   8   4 23444.8 1017.55  20
   0   8  -5 5705.12 537.297   1
   0   8   5 4945.46 506.589   1
   0   8   5 4028.86 566.355   2
   0   8  -5 4953.43 354.182   2
   0  -8  -5 5461.82 434.719   4
   0  -8   5 5127.73 356.357   9
   0   8   5 4924.19 409.705  20
   0  -8   5 5267.95 427.708  20
   0   8   6 13202.4 900.478   1
   0   8   6 13021.0 1096.80   2
   0   8  -6 13330.6 890.963   1
   0  -8  -6 12575.5 762.050   4
   0  -8   6 12934.5 814.261  20
   0   8   6 12457.8 787.716  20
   0   8   7 310.191 230.768   2
   0  -8  -7 365.298 150.504   4
   0   8  -7 207.550 146.020   1
   0   8   7 494.693 198.579   1
   0   8   7 394.670 159.166  20
   0  -8   7 129.296 137.731  20
   0  -8   7 395.733 136.231   7
   0   8   7 497.928 102.590   8
   0  -8   8 54637.2 2145.70  26
   0   8   8 58510.3 2329.84  13
   0  -8   8 53423.5 2122.66  24
   0  -8   8 52962.7 2097.64  22
   0   8   8 49729.2 2394.11  20
   0  -8   8 49741.0 2407.04  20
   0  -8  -8 54394.5 2307.95   4
   0  -8   8 51060.6 2025.16   7
   0   8   8 52972.7 2010.49   8
   0  -8   9 20682.4 935.339   7
   0   8   9 21752.0 940.178   8
   0  -8  -9 21468.9 1184.95   4
   0  -8  -9 18340.7 1111.33   9
   0  -8   9 22500.1 1060.97  26
   0  -8   9 20384.9 1013.62  27
   0  -8   9 19125.3 918.593  30
   0  -8   9 20268.8 1018.79  24
   0  -8   9 20818.4 1007.35  22
   0  -8   9 19825.8 996.011  17
   0  -8   9 17920.7 1266.50  20
   0  -8   9 20361.5 1033.02  18
   0   8   9 20737.8 1318.05  20
   0  -8   9 18362.7 934.554  21
   0   8   9 22760.3 1195.59  13
   0  -8   9 20985.3 1118.00  13
   0  -8 -10 7183.64 647.360   4
   0   8  10 7764.14 471.007   8
   0  -8  10 6024.60 456.907  28
   0  -8  10 6553.21 511.952  27
   0  -8  10 7007.83 529.769  26
   0   8  10 7571.90 506.182  30
   0  -8  10 6281.48 539.011  25
   0  -8  10 7131.64 529.228  24
   0  -8  10 6380.35 496.081  22
   0  -8  10 6301.35 726.877  20
   0  -8  10 6427.67 463.144  21
   0   8  10 6207.05 714.745  20
   0  -8  10 6521.00 516.245  18
   0  -8  10 6223.08 486.724  17
   0   8  10 7227.63 608.731  13
   0  -8  10 7060.89 595.450  13
   0  -8 -11 15796.9 1051.41   4
   0   8  11 16135.4 813.601   8
   0   8  11 15501.9 823.396  28
   0  -8  11 15383.0 875.744  27
   0  -8  11 16961.2 914.890  26
   0   8  11 16282.1 868.436  30
   0  -8  11 15856.1 876.834  22
   0  -8  11 15642.1 876.276  24
   0  -8  11 15484.7 939.037  25
   0   8  11 15039.7 1211.01  20
   0  -8  11 15350.5 825.551  21
   0   8  11 13799.0 916.950  15
   0   8  11 15769.0 974.713  13
   0  -8  11 15821.1 969.175  13
   0  -8 -12 10600.3 861.038   4
   0   8  12 11831.3 721.310  30
   0  -8  12 10922.5 760.428  25
   0  -8  12 11726.2 724.138  24
   0  -8  12 10267.2 699.098  22
   0  -8  12 12169.6 744.734  26
   0  -8  12 11276.8 729.041  27
   0   8  12 11438.8 683.459  28
   0  -8  12 12287.5 702.165  21
   0  -8  12 11440.5 802.398  13
   0   8  12 10772.8 776.001  13
   0   8  12 10756.6 775.818  15
   0   8  13 4675.68 445.148  30
   0  -8  13 4376.82 429.484  22
   0  -8  13 5267.40 493.213  25
   0  -8  13 4667.82 450.858  27
   0   8  13 4662.16 409.982  28
   0  -8  13 4681.23 440.763  26
   0  -8  13 4815.02 411.324  21
   0   8  13 4906.63 496.681  13
   0  -8  13 3715.60 467.320  13
   0   8  13 4606.10 491.630  15
   0   8  14 21241.2 1137.77  30
   0  -8  14 22304.9 1158.05  22
   0  -8  14 21665.8 1186.87  25
   0  -8  14 21785.0 1164.30  27
   0  -8  14 22553.1 1153.68  26
   0   8  14 23923.7 1092.44  28
   0  -8  14 22779.9 1089.89  21
   0   8  14 23532.8 1226.41  15
   0   8  14 24886.5 1270.49  13
   0   8  15 157.557 157.728  30
   0  -8  15 56.0618 159.545  22
   0   8  15 235.967 194.457  13
   0   8  15 97.7933 172.578  15
   0  -8  15 113.317 125.006  21
   0   8  15 51.2383 113.057  28
   0  -8  16 1390.57 266.022  22
   0  -8  16 1554.32 206.296  21
   0   8  16 2058.95 289.740  15
   0   8  16 1315.49 184.378  28
   0  -8  17 2876.81 231.921  21
   0   8  17 2991.59 290.858  15
   0   9   0 19.4922 103.460   2
   0  -9   0 234.696 140.156   4
   0   9   1 34152.0 1612.34   1
   0   9  -1 32943.1 1430.58   2
   0   9   1 32515.3 1518.03   2
   0   9  -1 36244.0 1639.56   1
   0   9   2 28286.5 1471.10   1
   0   9  -2 29628.9 1293.53   2
   0  -9  -2 26197.7 1088.29   3
   0   9  -2 28444.2 1481.14   1
   0   9   2 28161.8 1459.10   2
   0  -9   2 28907.2 1287.57   9
   0   9   3 149.690 138.929   2
   0   9  -3 82.6216 122.796   1
   0   9   3 106.774 128.553   1
   0   9  -3 99.9078 82.1824   2
   0  -9   3 28.4042 87.6896   9
   0   9  -4 7967.77 688.113   1
   0   9   4 8430.85 695.613   1
   0   9   4 7156.50 715.985   2
   0   9  -4 7244.18 493.833   2
   0  -9   4 7934.85 506.071   9
   0  -9   5 149.808 102.264   9
   0   9   5 58.6752 160.216   1
   0   9   5 41.1404 140.121   2
   0   9  -5 145.778 140.434   1
   0  -9   5 131.496 82.0484  20
   0  -9  -6 12427.4 785.117   4
   0  -9   6 12930.1 642.617   7
   0   9  -6 13260.6 929.458   1
   0   9   6 12736.6 953.002   1
   0   9   6 12918.2 1116.26   2
   0  -9   6 10310.5 731.072  20
   0   9   7 8084.80 445.821   8
   0  -9  -7 8389.54 641.668   4
   0  -9   7 8984.19 510.258   7
   0  -9   7 7338.28 639.933  20
   0   9  -7 8508.80 737.987   1
   0   9   7 7378.20 899.465   2
   0  -9   8 2263.67 365.130  13
   0  -9   8 3023.76 346.815  26
   0  -9   8 2203.65 286.087  27
   0  -9   8 2256.93 289.987  24
   0  -9   8 2145.12 286.897  19
   0  -9   8 2516.75 253.559  21
   0  -9   8 2182.40 315.787  18
   0  -9   8 2353.44 265.610   7
   0   9   8 2592.54 233.572   8
   0  -9  -8 2369.68 364.753   9
   0  -9  -8 1940.97 331.585   4
   0  -9  -9 448.116 195.190   4
   0  -9   9 530.228 241.850  13
   0  -9   9 698.616 177.994  17
   0  -9   9 658.613 209.573  26
   0  -9   9 769.909 201.207  27
   0   9   9 658.650 262.115  13
   0  -9   9 507.392 164.463  22
   0  -9   9 961.575 214.348  24
   0  -9   9 535.576 187.001  19
   0  -9   9 585.179 152.948  21
   0  -9   9 782.398 209.651  18
   0  -9  -9 564.509 214.244   9
   0   9   9 591.132 133.025   8
   0  -9   9 579.138 164.157   7
   0  -9  10 24958.8 1299.96  27
   0  -9  10 27875.8 1384.46  26
   0   9  10 30301.4 1568.10  13
   0   9  10 26268.5 1349.81  15
   0  -9  10 30902.2 1530.36  13
   0  -9  10 25825.0 1289.63  22
   0  -9  10 28557.2 1314.62  24
   0  -9  10 25423.9 1217.87  21
   0  -9  10 27378.0 1375.59  18
   0  -9 -10 29592.5 1552.06   4
   0   9  10 30373.9 1226.98   8
   0  -9  11 255.235 158.154  27
   0  -9  11 244.524 183.486  26
   0   9  11 268.465 184.659  15
   0   9  11 317.729 178.588  13
   0  -9  11 395.138 176.354  24
   0  -9  11 399.890 155.360  22
   0  -9  11 287.933 175.003  25
   0  -9  11 344.415 148.412  21
   0  -9 -11 445.882 224.738   4
   0  -9  12 19041.3 1069.80  27
   0  -9  12 22125.2 1160.07  26
   0   9  12 22096.7 1248.58  13
   0   9  12 21363.6 1161.32  15
   0  -9  12 21986.6 1081.60  24
   0  -9  12 20137.0 1085.90  22
   0  -9  12 19677.8 1151.37  25
   0  -9  12 19521.2 997.878  21
   0  -9 -12 22215.6 1318.16   4
   0  -9  13 284.498 200.167  25
   0  -9  13 40.6023 173.416  22
   0   9  13 179.214 168.223  15
   0   9  13 133.928 206.917  13
   0  -9  13 424.322 158.569  21
   0  -9  13 101.225 152.055  27
   0  -9  13 278.699 174.607  26
   0  -9  14-99.6605 186.743  22
   0  -9  14 224.568 187.295  25
   0   9  14 266.780 201.127  15
   0   9  14 131.156 199.710  13
   0  -9  14 42.2673 117.525  21
   0  -9  14 80.4538 157.456  26
   0  -9  14 117.941 165.888  27
   0  -9  15 1984.93 311.876  22
   0   9  15 3109.57 425.453  13
   0   9  15 3129.83 353.302  15
   0  -9  15 3378.82 297.023  21
   0  -9  15 2282.68 342.884  25
   0  -9  15 3126.29 347.837  27
   0  -9  16 2245.61 301.105  22
   0  -9  16 2858.09 293.497  27
   0  -9  17 2435.99 206.527  27
   0   9  17 1074.15 172.055  15
   0 -10   0 133993. 5187.50   4
   0  10   0 144300. 5224.19   2
   0 -10   1 5120.96 468.990   9
   0 -10  -1 5186.70 493.977   4
   0  10  -1 5787.26 494.884   2
   0  10  -1 5373.41 568.424   1
   0  10   1 5733.21 589.185   1
   0  10   1 6205.58 559.253   2
   0 -10   2 33247.0 1412.06   9
   0  10   2 32399.9 1606.48   2
   0  10  -2 33326.5 1666.89   1
   0  10   2 31690.4 1624.87   1
   0  10  -2 29559.4 1384.81   2
   0 -10   3 65.1068 93.7529   9
   0  10  -3 130.938 109.510   2
   0  10   3-31.0550 132.597   1
   0  10  -3 63.0260 146.262   1
   0 -10  -3 233.888 79.9549   3
   0  10   3 199.751 171.405   2
   0 -10   4 171.947 108.367   9
   0 -10   4 102.399 117.159   7
   0  10   4-38.2536 139.264   2
   0  10  -4 96.7635 131.288   1
   0  10   4 127.573 148.006   1
   0 -10   5 164.141 118.734   7
   0  10   5 167.102 166.619   1
   0  10   5 44.2982 161.290   2
   0  10  -5 133.467 142.474   1
   0 -10   6 23582.6 1049.97   7
   0  10  -6 23282.0 1421.25   1
   0  10   6 23500.0 1646.42   2
   0  10   6 23508.2 1466.83   1
   0 -10   7 194.716 141.992  26
   0 -10   7 94.0806 100.935  27
   0 -10   7 121.045 133.119   7
   0 -10   7 180.919 141.717  25
   0 -10   7 126.628 108.676  22
   0 -10   7 68.6924 143.657  19
   0 -10   7-21.3577 145.461  18
   0  10   7 173.418 223.176   2
   0 -10  -7 78.0454 129.691   4
   0  10  -7 34.6113 126.012   1
   0 -10   8 32783.4 1516.05  27
   0 -10   8 33212.1 1632.59  26
   0 -10   8 34383.4 1541.18  17
   0 -10   8 31699.6 1582.70  25
   0 -10   8 32778.4 1458.39  19
   0 -10   8 31945.7 1616.23  18
   0 -10   8 33904.2 1407.47  21
   0 -10  -8 33649.7 1726.89   9
   0 -10  -8 35966.9 1747.14   4
   0 -10   8 35394.9 1439.55   7
   0  10   8 35557.7 1376.66   8
   0 -10  -9 92.5855 159.045   4
   0 -10   9 386.734 148.199  17
   0  10   9 394.069 160.365  15
   0 -10   9 290.489 164.732  24
   0 -10   9 150.792 180.231  26
   0 -10   9 168.903 136.834  27
   0 -10   9 241.192 164.783  19
   0 -10   9 199.937 160.990  18
   0 -10   9 258.592 116.728  21
   0 -10  -9 174.427 154.439   9
   0  10   9 216.641 95.8799   8
   0 -10   9 243.652 137.297   7
   0  10  10 4805.58 458.320  15
   0  10  10 5146.61 645.657  13
   0 -10  10 4424.84 430.143  27
   0 -10  10 4568.90 500.190  26
   0 -10  10 4312.47 424.213  24
   0 -10  10 4291.67 417.408  22
   0 -10  10 4453.84 497.854  18
   0 -10  10 4088.61 359.141  21
   0 -10 -10 4812.63 578.414   4
   0  10  11 260.532 191.599  15
   0 -10  11 221.568 173.947  27
   0 -10  11 208.178 174.070  26
   0  10  11 35.3504 232.004  13
   0 -10  11 214.805 157.009  22
   0 -10  11 159.816 158.392  24
   0 -10  11 128.919 109.167  21
   0 -10 -11 33.9533 169.291   4
   0 -10  12 6826.07 616.324  25
   0 -10  12 7041.36 559.345  22
   0 -10  12 7488.19 545.423  24
   0  10  12 7500.96 708.124  13
   0  10  12 6956.54 585.996  15
   0 -10  12 7336.23 488.617  21
   0 -10  12 5811.81 573.514  26
   0 -10  12 6162.61 528.373  27
   0 -10  13 674.395 224.213  22
   0 -10  13 789.133 243.857  25
   0  10  13 990.221 310.128  13
   0  10  13 1025.34 252.664  15
   0 -10  13 956.265 184.753  21
   0 -10  13 673.742 201.601  27
   0 -10  13 730.756 236.695  26
   0 -10  14 24769.4 1288.58  25
   0 -10  14 23091.2 1215.28  22
   0  10  14 30380.1 1308.69  15
   0  10  14 28645.4 1456.82  13
   0 -10  14 21990.6 1221.13  26
   0 -10  14 25286.6 1222.41  27
   0 -10  15 162.787 148.224  22
   0 -10  15 220.904 169.258  25
   0  10  15 78.2348 222.663  13
   0  10  15 138.529 138.756  15
   0 -10  15 191.639 142.061  27
   0 -10  16 3015.49 286.822  22
   0 -10  16 2459.77 242.061  27
   0  10  16 2704.37 268.616  15
   0  10  17 643.224 103.906  15
   0 -11   0 22.4957 122.822   9
   0 -11   0-9.49968 99.3202   7
   0  11   0 76.0463 103.160   2
   0 -11   0 150.911 155.225   4
   0 -11   1 7805.14 468.285   7
   0 -11   1 8571.86 640.224   9
   0 -11  -1 8496.75 673.925   4
   0  11  -1 9133.74 801.882   1
   0  11  -1 8053.72 635.897   2
   0  11   1 8355.26 706.119   2
   0  11   1 8886.88 802.276   1
   0 -11   2 11623.3 592.719   7
   0 -11  -2 10525.3 789.496   4
   0 -11   2 11453.3 734.347   9
   0  11   2 10284.9 882.823   1
   0  11   2 8916.32 807.581   2
   0  11  -2 10879.8 902.933   1
   0  11  -2 11256.8 734.329   2
   0 -11   3 421.875 154.045   9
   0  11   3 696.496 254.676   2
   0  11   3 608.772 235.669   1
   0  11  -3 646.947 245.406   1
   0 -11   4 36595.0 1526.11   9
   0  11  -4 35968.1 1878.63   1
   0  11   4 34665.6 1848.84   1
   0  11   4 36710.1 1967.48   2
   0 -11   5 731.905 177.988  25
   0 -11   5 650.443 166.989   7
   0  11  -5 834.497 268.274   1
   0  11   5 620.330 288.868   2
   0  11   5 1207.59 326.515   1
   0 -11   5 444.337 164.534  26
   0 -11   6 27556.4 1163.39   7
   0 -11   6 26927.3 1200.37  24
   0 -11   6 26390.4 1270.34  25
   0 -11   6 26041.8 1161.40  22
   0 -11   6 26133.3 1172.71  19
   0  11  -6 28277.0 1637.15   1
   0  11   6 26178.1 1800.12   2
   0  11   6 27570.2 1652.38   1
   0 -11   7 1781.92 339.970  26
   0 -11   7 3275.82 342.154  27
   0 -11   7 3200.88 312.456   7
   0 -11  -7 3066.27 433.098   4
   0 -11  -7 3064.95 440.581   9
   0 -11   7 3174.87 378.468  25
   0 -11   7 2810.80 292.249  23
   0 -11   7 3420.95 331.813  22
   0 -11   7 3288.79 344.479  24
   0 -11   7 2358.93 364.920  18
   0 -11   7 3183.01 337.120  19
   0 -11   7 3034.74 269.059  21
   0  11  -7 3496.71 525.200   1
   0  11   7 2939.14 596.280   2
   0 -11   8 5788.13 477.751  27
   0 -11   8 5459.88 481.479  17
   0 -11   8 6215.48 465.972  22
   0 -11   8 5494.15 514.092  25
   0 -11   8 4380.99 519.683  18
   0 -11   8 5465.76 389.436  21
   0 -11   8 5659.63 452.384  19
   0 -11  -8 5841.92 612.905   4
   0 -11  -8 5345.13 593.556   9
   0 -11   8 6548.87 448.421   7
   0 -11  -9 375.618 215.833   4
   0 -11   9 668.363 187.797  27
   0 -11   9 460.494 243.362  26
   0  11   9 182.524 141.792  15
   0 -11   9 693.077 240.986  25
   0 -11   9 582.097 144.664  21
   0 -11   9 465.644 193.250  19
   0 -11   9 514.036 238.669  18
   0 -11  -9 278.292 203.493   9
   0 -11   9 660.583 187.497   7
   0 -11  10 46622.5 2010.83  27
   0  11  10 47857.0 2026.72  15
   0 -11  10 52176.7 2017.00  24
   0 -11  10 50480.5 1899.70  21
   0 -11 -10 46192.9 2307.50   4
   0 -11  11 4995.40 446.293  22
   0 -11  11 5600.61 470.254  24
   0  11  11 4458.15 447.100  15
   0  11  11 3994.92 624.150  13
   0 -11  11 3266.46 464.672  26
   0 -11  11 4932.77 448.227  27
   0 -11 -11 4462.16 593.898   4
   0 -11  12 19232.5 948.649  24
   0 -11  12 17243.3 953.489  22
   0  11  12 19081.1 1010.82  15
   0  11  12 16435.5 1186.84  13
   0 -11  12 17617.8 948.360  27
   0 -11  13 536.271 218.249  25
   0 -11  13 667.230 210.060  22
   0  11  13 927.202 303.172  13
   0  11  13 981.659 234.092  15
   0 -11  13 578.653 221.132  26
   0 -11  13 562.304 179.553  27
   0 -11  14-64.8002 162.814  22
   0 -11  14-19.2297 146.392  25
   0  11  14 65.6917 141.764  15
   0  11  14 56.7188 215.894  13
   0 -11  14-18.0060 150.160  26
   0 -11  14 14.6616 114.760  27
   0  11  15 506.955 155.621  15
   0 -11  15 285.768 151.675  25
   0 -11  15 327.065 159.308  22
   0  11  16 2059.71 207.382  15
   0  12   0 12312.0 884.756   2
   0 -12   0 13139.1 862.016   9
   0 -12   0 11480.5 623.507   7
   0  12  -1 241.286 179.368   1
   0  12  -1 125.720 125.466   2
   0  12   1 283.740 202.109   1
   0 -12  -1 57.9817 139.723   4
   0  12   1 320.389 165.028   2
   0 -12   1 237.214 149.669   9
   0 -12   1 174.844 119.481   7
   0 -12  -1 184.620 140.070   9
   0  12   2 5720.50 646.647   2
   0  12   2 5870.72 694.176   1
   0  12  -2 5890.07 695.305   1
   0 -12   2 5666.56 402.208   7
   0 -12   2 6363.27 542.269   9
   0 -12  -2 6058.78 606.851   4
   0 -12  -2 5794.19 573.537   9
   0  12  -3 18577.9 1319.55   1
   0  12   3 18009.0 1294.54   1
   0  12   3 19008.2 1313.03   2
   0 -12   3 19255.1 887.462   7
   0 -12   3 17685.5 1002.72   9
   0 -12  -3 16946.6 1135.68   4
   0 -12   4 320.430 135.499  25
   0 -12   4 316.065 133.817  24
   0 -12  -4 550.862 239.716   9
   0  12   4 45.6480 166.392   2
   0  12  -4 207.479 177.333   1
   0  12   4 286.215 203.979   1
   0 -12   5 16287.6 826.653   7
   0 -12  -5 17674.1 1122.04   9
   0 -12   5 15570.2 793.711  22
   0 -12   5 17460.6 853.493  24
   0 -12   5 14831.1 860.039  25
   0 -12   5 15091.9 893.553  26
   0 -12   5 15629.4 825.439  19
   0  12   5 16176.7 1323.65   2
   0  12   5 14158.0 1160.55   1
   0  12  -5 15579.8 1215.26   1
   0 -12  -6 19117.6 1240.45   9
   0 -12   6 20581.3 979.786   7
   0 -12   6 20551.3 995.219  27
   0 -12   6 19145.8 1093.92  26
   0 -12   6 20275.6 972.558  22
   0 -12   6 19288.3 1047.52  25
   0 -12   6 19890.3 993.997  24
   0 -12   6 20276.7 990.472  19
   0  12   6 19566.1 1549.33   2
   0  12  -6 19554.5 1402.14   1
   0 -12  -7 1100.13 297.625   9
   0 -12   7 506.713 176.308   7
   0 -12   7 493.556 159.203  27
   0 -12   7 248.800 184.587  26
   0  12   7 561.861 310.257  13
   0 -12   7 508.291 187.498  25
   0 -12   7 471.920 173.393  24
   0 -12   7 395.722 148.700  22
   0 -12   7 508.160 211.774  18
   0 -12   7 437.890 174.500  19
   0  12  -7 395.267 246.842   1
   0 -12   8 37370.1 1560.40  24
   0 -12   8 35838.7 1659.38  25
   0 -12   8 37718.9 1555.11  22
   0 -12   8 35302.1 1489.82   7
   0 -12  -8 32437.8 1791.48   9
   0 -12  -8 33666.0 1841.47   4
   0 -12   8 36415.4 1521.14  19
   0 -12   8 31744.5 1686.86  18
   0 -12   8 36991.2 1572.29  27
   0 -12   9 3915.93 378.185  22
   0 -12   9 3638.59 432.283  25
   0 -12  -9 3850.45 551.060   4
   0 -12  -9 4297.04 528.076   9
   0 -12   9 3743.10 359.861   7
   0 -12   9 3923.08 384.433  19
   0 -12   9 2569.50 432.023  18
   0 -12   9 3817.79 385.314  27
   0 -12   9 2535.48 424.180  26
   0 -12  10 1257.01 256.082  24
   0  12  10 1087.72 229.422  15
   0 -12 -10 1255.86 348.409   4
   0 -12  10 858.939 287.797  26
   0 -12  10 1271.16 240.164  27
   0 -12  11 1905.09 273.149  27
   0 -12  11 1547.18 343.187  26
   0  12  11 1992.52 294.054  15
   0 -12  11 2033.23 296.954  24
   0 -12  12 4358.84 493.971  26
   0 -12  12 5756.20 445.857  27
   0  12  12 5292.45 460.117  15
   0 -12  12 5726.72 448.929  24
   0 -12  12 5596.62 457.955  22
   0 -12  13 928.704 239.314  26
   0 -12  13 810.213 178.823  27
   0  12  13 551.426 277.506  13
   0  12  13 1203.20 219.471  15
   0 -12  13 817.122 205.404  22
   0 -12  14 11474.1 663.418  26
   0 -12  14 12172.0 654.877  22
   0 -12  14 11248.7 677.667  25
   0  12  14 12109.3 658.186  15
   0 -12  15-78.3859 108.472  22
   0  12  15 247.318 108.028  15
   0 -12 -16 305.049 68.6032  10
   0 -13   0 54.9982 158.250   9
   0  13   0-30.8623 148.595   2
   0 -13   0 36.4110 125.915  19
   0 -13   1 41046.8 1751.79   7
   0 -13  -1 42790.3 2146.00   4
   0 -13  -1 47053.4 2122.71   9
   0 -13   1 46468.3 2065.53   9
   0  13   1 45642.7 2439.76   1
   0  13  -1 43989.1 2396.80   1
   0  13   1 45406.0 2211.67   2
   0 -13   1 43143.0 1772.41  19
   0 -13  -1 44954.7 1762.86  19
   0 -13   2 5661.74 425.366   7
   0 -13  -2 5756.95 629.468   4
   0 -13  -2 5614.87 592.501   9
   0 -13   2 7006.75 595.053   9
   0 -13   2 6831.30 455.949  19
   0  13   2 5739.99 671.293   2
   0  13   2 5529.80 715.755   1
   0  13  -2 5639.13 719.125   1
   0 -13   3 10900.2 751.851   9
   0 -13  -3 11834.5 931.811   4
   0 -13   3 11279.0 642.595   7
   0 -13   3 11105.6 634.996  24
   0 -13   3 10777.5 598.540  22
   0 -13  -3 10762.6 564.333  10
   0 -13   3 11976.7 653.641  19
   0  13   3 10898.3 1023.39   1
   0  13  -3 9899.37 980.430   1
   0  13   3 10573.9 983.201   2
   0 -13  -4 31775.5 1286.24  10
   0 -13   4 33165.3 1395.91  24
   0 -13   4 30533.1 1329.00  22
   0 -13   4 32798.7 1440.72  25
   0 -13  -4 29618.7 1679.61   9
   0 -13  -4 29623.1 1699.46   4
   0  13   4 29796.1 1877.13   1
   0  13   4 30355.1 1924.60   2
   0  13  -4 32059.0 1933.58   1
   0 -13   5 10099.7 667.367  26
   0 -13   5 10615.4 628.535   7
   0 -13  -5 9885.70 851.142   9
   0 -13   5 10077.6 624.282  24
   0 -13   5 9902.49 648.604  25
   0 -13   5 9691.02 583.111  22
   0 -13   5 9374.06 600.739  19
   0  13   5 7607.86 925.874   2
   0  13  -5 9220.96 965.906   1
   0  13   5 8078.52 893.610   1
   0 -13   6 9041.72 654.915  26
   0 -13   6 8284.06 555.788  27
   0 -13   6 8355.56 568.072   7
   0 -13  -6 10429.9 867.247   9
   0 -13   6 9156.87 569.612  22
   0 -13   6 9075.05 589.465  24
   0 -13   6 8278.10 612.846  25
   0 -13   6 8898.07 587.506  19
   0  13   6 9385.03 1043.79   2
   0  13  -6 8224.74 916.411   1
   0  13  -7 25501.4 1695.81   1
   0  13   7 26882.8 1609.13  13
   0 -13   7 24656.6 1309.76  26
   0 -13   7 24061.2 1172.08  27
   0 -13   7 25432.2 1200.86  24
   0 -13   7 24929.0 1269.66  25
   0 -13   7 25511.8 1180.29  22
   0 -13   7 25548.9 1315.70  18
   0 -13   7 25515.3 1193.92  19
   0 -13   7 24777.8 1164.54   7
   0 -13  -7 22970.7 1448.22   9
   0 -13   8 695.099 232.470  26
   0 -13   8 607.698 175.887  27
   0  13   8 428.479 382.935  13
   0 -13   8 342.006 182.189  24
   0 -13   8 582.917 173.846  22
   0 -13   8 594.182 216.283  25
   0 -13   8 633.115 221.623  18
   0 -13   8 592.989 219.660  19
   0 -13   8 514.385 181.145   7
   0 -13  -8 68.9361 203.908   9
   0 -13   9 19062.3 1078.77  25
   0 -13   9 19007.9 979.922  22
   0 -13   9 19866.7 1002.08  24
   0 -13   9 19092.1 986.397  27
   0 -13   9 18807.5 1141.46  26
   0 -13   9 18394.1 954.463  19
   0 -13   9 17848.5 927.575   7
   0 -13  -9 20623.3 1273.98   9
   0 -13  10 16254.1 973.969  25
   0 -13  10 15806.6 1015.44  26
   0 -13  10 16381.7 874.697  27
   0 -13  11 80.0156 162.155  24
   0  13  11 15.5113 121.421  15
   0 -13  11 30.6194 113.181  27
   0 -13  11 143.242 181.751  26
   0 -13  12 15960.8 810.241  24
   0  13  12 14258.9 772.745  15
   0 -13  12 14687.5 869.610  26
   0 -13  13 1906.29 241.364  22
   0  13  13 1707.93 228.379  15
   0  13  13 2105.25 371.772  13
   0 -13  13 1983.12 267.208  26
   0 -13  14-10.1988 96.4420  22
   0 -13  14-11.9706 104.475  25
   0  13  14-19.0215 89.0990  15
   0  13  14-116.898 184.232  13
   0 -13  14 32.4164 100.268  26
   0 -13  15 1239.97 147.364  22
   0 -14   0 175.145 75.4065  10
   0 -14   0 479.007 164.403  19
   0 -14   0 235.681 173.888   9
   0 -14  -1 4941.43 562.874   9
   0 -14   1 5787.02 572.363   9
   0 -14   1 5698.13 371.994  22
   0 -14  -1 4368.36 323.844  10
   0 -14  -1 4808.13 394.132  19
   0 -14   1 5652.07 425.716  19
   0  14   1 5820.63 773.792   1
   0  14  -1 4655.17 694.679   1
   0 -14   2 492.511 192.676   9
   0 -14  -2 558.182 228.423   9
   0 -14   2 594.848 183.522   7
   0 -14   2 656.641 165.084  24
   0 -14  -2 546.513 118.660  10
   0 -14   2 645.979 138.200  22
   0 -14  -2 577.315 169.043  19
   0 -14   2 831.155 201.895  19
   0  14  -2 658.675 306.474   1
   0  14   2 547.008 248.945   2
   0 -14  -2 707.672 263.287   4
   0  14   2 461.151 264.509   1
   0 -14   3 61695.6 2340.89   7
   0 -14  -3 54806.5 2743.65   4
   0 -14   3 59310.1 2274.05  22
   0 -14   3 62921.0 2341.89  24
   0 -14  -3 58211.7 2222.41  10
   0 -14   3 60748.9 2334.47  19
   0 -14  -3 57999.5 2268.98  19
   0  14  -3 54633.5 2986.81   1
   0  14   3 54644.4 2882.77   2
   0  14   3 58407.6 3028.98   1
   0 -14  -4 6524.30 396.328  10
   0 -14   4 5992.28 477.271  25
   0 -14   4 5772.20 455.564  24
   0 -14   4 4738.16 390.929  22
   0 -14  -4 6078.03 679.737   4
   0 -14  -4 6115.80 661.491   9
   0  14   4 4699.86 698.892   1
   0  14  -4 5924.80 794.105   1
   0  14   4 6913.41 843.571   2
   0 -14   5 26857.9 1291.46  26
   0 -14  -5 27089.0 1158.15  10
   0 -14   5 28917.7 1275.04  24
   0 -14   5 26867.6 1294.82  25
   0 -14   5 25361.2 1200.35  22
   0 -14  -5 29599.9 1643.88   9
   0 -14  -5 30222.1 1677.24   4
   0  14   5 24069.1 1781.79   2
   0  14   5 23896.8 1709.49   1
   0  14  -5 30528.1 1926.92   1
   0 -14   6 835.653 208.821  26
   0 -14   6 616.104 159.366  27
   0 -14  -6 329.957 217.241   9
   0 -14   6 821.999 219.663   7
   0 -14   6 384.848 171.091  25
   0 -14   6 822.660 178.611  22
   0 -14   6 509.743 199.636  24
   0 -14   6 740.294 232.078  19
   0  14  -6 1161.94 408.335   1
   0  14  -7 7452.20 918.849   1
   0 -14   7 7790.69 540.703  27
   0 -14   7 8054.65 618.469  26
   0  14   7 10278.2 866.595  13
   0 -14   7 8222.31 551.797  22
   0 -14   7 8351.91 580.563  24
   0 -14   7 7694.96 593.205  25
   0 -14   7 8301.67 620.190  18
   0 -14   7 7632.78 565.972  19
   0 -14  -7 8149.00 789.954   9
   0 -14   7 8618.54 566.316   7
   0 -14   8 12720.8 835.546  26
   0 -14   8 12734.5 726.625  27
   0 -14   8 12815.2 731.469  22
   0 -14   8 12262.3 794.061  25
   0 -14   8 12992.0 756.121  24
   0 -14   8 12123.4 808.660  18
   0 -14   8 12454.9 728.498  19
   0 -14  -8 11079.7 946.678   9
   0 -14   8 12259.8 715.826   7
   0 -14   9 5853.47 479.310  24
   0 -14   9 5330.37 498.207  25
   0 -14   9 5387.17 436.116  22
   0 -14   9 5369.93 430.455  27
   0 -14   9 6124.45 549.984  26
   0 -14  10 1138.03 211.745  22
   0 -14  10 1087.26 240.192  25
   0 -14  10 1114.19 261.863  26
   0 -14  11 4809.29 435.485  25
   0 -14  11 4439.42 433.695  26
   0 -14  12 7315.45 515.284  26
   0  14  13 636.911 216.131  13
   0 -14  13 633.948 147.935  26
   0 -14  14 3711.41 269.322  22
   0  14  14 4215.09 361.959  13
   0 -14  14 4030.06 272.460  26
   0 -14  15 98.6148 54.4848  22
   0 -15   0 31.0884 144.249   9
   0 -15   0 86.0391 148.779  19
   0 -15  -1 62851.4 2871.17   9
   0 -15   1 63449.2 2820.79   9
   0 -15   1 66268.1 2529.09  19
   0 -15  -1 65484.7 2513.61  19
   0  15   1 66683.9 3376.76   1
   0  15  -1 61504.1 3302.83   1
   0 -15  -2 2236.97 407.987   9
   0 -15   2 1905.73 228.303  22
   0 -15   2 2194.92 266.034  24
   0 -15  -2 2731.21 241.764  10
   0 -15  -2 2516.19 291.262  19
   0 -15   2 2255.34 299.718  19
   0  15  -2 1386.70 428.889   1
   0  15   2 2173.84 502.570   1
   0 -15  -3 12959.2 1063.33   4
   0 -15  -3 12895.4 1017.04   9
   0 -15   3 14148.5 800.858  25
   0 -15   3 15017.5 766.401  24
   0 -15   3 12327.7 687.171  22
   0 -15  -3 12845.0 658.240  10
   0 -15  -3 13202.7 712.120  19
   0 -15   3 14571.4 779.073  19
   0  15   3 13313.1 1258.94   1
   0  15  -3 11749.8 1190.53   1
   0 -15   4 1454.63 261.673   7
   0 -15   4 1448.73 257.019  25
   0 -15   4 1595.11 223.548  22
   0 -15   4 1759.62 261.756  24
   0 -15  -4 1896.14 207.130  10
   0 -15   4 1511.70 263.175  19
   0  15   4 1515.45 418.204   2
   0  15  -4 1800.67 461.295   1
   0  15   4 1826.72 472.163   1
   0 -15  -4 1839.99 402.527   4
   0 -15  -5 11208.2 617.175  10
   0 -15   5 12455.3 684.500  22
   0 -15   5 12288.0 751.819  25
   0 -15   5 13415.4 733.263  24
   0 -15  -5 10948.8 953.609   9
   0 -15  -5 10474.8 958.219   4
   0  15  -5 12792.3 1223.28   1
   0 -15  -6 37.4728 198.833   9
   0 -15  -6 173.287 87.0734  10
   0 -15   6 31.8710 194.552   7
   0 -15   6 14.2057 98.4749  27
   0 -15   6 71.8734 128.762  26
   0 -15   6 38.0169 138.392  25
   0 -15   6 32.8235 147.853  24
   0 -15   6 131.403 109.582  22
   0 -15   6 80.0141 171.073  19
   0 -15  -6 162.478 209.092   4
   0  15  -6-55.7531 312.731   1
   0  15   7 33531.6 1629.43  13
   0 -15   7 28282.3 1333.25  26
   0 -15  -7 26685.3 1175.19  10
   0 -15   7 28167.4 1288.62  24
   0 -15   7 26821.0 1240.09  22
   0 -15   7 26784.6 1317.18  25
   0 -15   7 28523.0 1291.53  19
   0 -15   7 25978.3 1293.26  18
   0 -15  -7 27591.1 1690.57   4
   0 -15   7 25733.8 1248.11   7
   0 -15  -7 27268.8 1605.86   9
   0 -15   8 1264.94 251.214  26
   0  15   8 650.361 303.662  13
   0 -15   8 922.867 219.860  24
   0 -15   8 1149.39 236.040  25
   0 -15   8 936.021 191.955  22
   0 -15   8 911.432 232.138  19
   0 -15  -8 878.757 164.029  10
   0 -15   9 13238.4 802.151  25
   0 -15   9 12390.8 719.531  22
   0 -15   9 13298.1 766.817  24
   0 -15  -9 14248.7 700.331  10
   0 -15   9 13808.8 821.697  26
   0 -15  10 3110.97 305.036  22
   0 -15  10 2982.28 333.243  25
   0 -15  10 3499.40 350.533  24
   0 -15  10 3391.22 354.777  26
   0 -15  11 784.628 165.300  22
   0 -15  11 784.591 186.082  25
   0 -15  11 1201.40 217.812  26
   0 -15  12 339.398 135.563  25
   0 -15  12 342.687 124.382  26
   0  15  13 833.753 187.772  13
   0 -15  13 1434.42 166.718  26
   0 -15  14 82.7821 54.9710  26
   0 -16   0 28217.3 1604.63   9
   0 -16   0 30730.9 1351.61  19
   0 -16  -1 17531.6 1196.95   9
   0 -16  -1 18752.2 939.014  19
   0 -16   1 19034.6 960.536  19
   0  16  -1 17572.3 1521.46   1
   0  16   1 18485.3 1573.31   1
   0 -16  -2 388.374 213.536   9
   0 -16   2 477.308 166.330  26
   0 -16  -2 275.552 164.979  19
   0 -16   2 476.268 202.075  19
   0  16   2 354.186 294.513   1
   0  16  -2 593.866 315.378   1
   0 -16  -3 38671.2 2073.18   9
   0 -16  -3 39909.7 1656.23  19
   0 -16   3 41625.6 1727.25  19
   0  16   3 33626.9 2326.44   1
   0  16  -3 38791.2 2454.80   1
   0 -16   3 42582.2 1782.64  25
   0 -16   3 41797.8 1693.84  24
   0 -16  -4 8697.86 869.060   4
   0 -16   4 9272.10 622.910  19
   0 -16   4 10372.2 666.884  25
   0 -16   4 10407.5 642.774  24
   0  16   4 9212.29 1048.12   1
   0  16  -4 9127.37 1066.35   1
   0 -16   5 40438.5 1688.28  22
   0 -16   5 41860.6 1802.67  25
   0 -16   5 42573.7 1753.73  24
   0 -16  -5 38637.6 2160.86   4
   0 -16  -5 40717.9 2143.35   9
   0  16  -5 41904.1 2516.82   1
   0 -16  -6 1857.01 385.733   9
   0 -16   6 1533.09 249.772  26
   0  16   6 1545.76 311.945  13
   0 -16   6 1569.79 259.920  25
   0 -16   6 1285.41 212.027  22
   0 -16   6 1616.88 260.570  24
   0 -16   6 1816.12 297.501  19
   0 -16  -6 1680.43 390.917   4
   0  16  -6 975.568 407.677   1
   0 -16   7 3102.72 337.911  26
   0 -16   7 2705.62 327.099  25
   0 -16   7 2609.41 321.546  24
   0 -16   7 2724.88 292.693  22
   0 -16   7 2424.37 323.377  19
   0  16   7 3664.86 459.717  13
   0 -16   8 785.308 208.823  25
   0 -16   8 1031.44 188.165  22
   0 -16   8 1306.00 234.476  24
   0  16   8 1091.87 305.609  13
   0 -16   8 956.390 228.072  19
   0 -16   8 1263.17 234.995  26
   0 -16   9 950.483 207.868  26
   0  16   9 617.898 260.618  13
   0 -16   9 793.669 192.493  25
   0 -16   9 1068.01 219.866  24
   0 -16   9 1168.33 194.547  22
   0 -16  10 689.724 174.674  25
   0 -16  10 779.915 161.349  22
   0 -16  10 904.506 202.907  24
   0 -16  10 986.420 190.256  26
   0 -16  11 5765.76 402.153  25
   0 -16  11 5229.70 358.594  22
   0 -16  11 5566.23 385.296  26
   0 -16  12 1910.31 205.224  25
   0 -16  12 1791.37 187.149  22
   0 -16  12 2063.97 195.464  26
   0 -16  13 3308.99 225.260  22
   0  16  13 3670.97 279.828  13
   0 -16  13 3228.93 216.765  26
   0 -17   0-63.7540 153.481   9
   0  17   0 61.2837 223.049   1
   0 -17   0 15.1781 175.781  19
   0 -17  -1 40498.3 2129.61   9
   0 -17  -1 45061.9 1825.55  19
   0 -17   1 45967.4 1849.49  19
   0  17  -1 42252.2 2622.12   1
   0  17   1 41440.4 2601.87   1
   0 -17  -2 27077.1 1588.87   9
   0 -17   2 28038.1 1316.46  25
   0 -17   2 28798.3 1282.27  26
   0 -17  -2 29493.7 1256.68  19
   0 -17   2 25742.2 1254.70  19
   0  17   2 24582.0 1906.52   1
   0  17  -2 26157.8 1943.86   1
   0 -17  -3 12559.1 1006.54   9
   0 -17   3 13450.0 787.822  25
   0 -17   3 13246.8 705.543  24
   0  17  -3 13195.6 1352.89   1
   0  17   3 10507.9 1171.63   1
   0 -17  -3 12733.9 689.056  19
   0 -17   3 13357.2 760.695  19
   0 -17   4 13938.2 764.161  24
   0 -17   4 14318.4 821.097  25
   0  17  -4 14243.8 1360.56   1
   0 -17   4 13944.4 793.949  19
   0 -17   5 321.114 149.412  24
   0 -17   5 269.926 160.738  25
   0 -17   6-17.5377 139.142  25
   0 -17   6 101.730 121.226  24
   0  17   6 22.6311 162.165  13
   0 -17   6 135.775 116.509  18
   0 -17   6 138.173 141.109  26
   0 -17   7 11122.4 674.251  26
   0 -17   7 11680.0 708.757  25
   0 -17   7 12364.4 686.489  24
   0 -17   7 11937.6 697.345  19
   0  17   7 11395.7 800.090  13
   0 -17   8 240.821 134.390  26
   0  17   8 461.557 230.283  13
   0 -17   8 318.361 162.296  24
   0 -17   8 374.602 154.654  25
   0 -17   9 2647.43 287.540  24
   0 -17   9 2668.77 284.655  25
   0 -17   9 2728.30 283.679  26
   0  17   9 3301.93 391.889  13
   0 -17  10 700.139 152.058  26
   0  17  10 666.618 199.093  13
   0 -17  10 561.211 142.420  25
   0 -17  11 16.9412 77.8425  26
   0 -17  11 9.59443 84.6417  25
   0 -17  12 1330.43 138.865  26
   0 -17  12 1445.34 155.771  25
   0 -17  13 255.090 56.3419  26
   0  17  13 210.144 73.3931  13
   0 -17  13 296.776 66.2476  25
   0 -18   0 56523.4 2246.53  19
   0 -18   1 6324.44 489.703  19
   0 -18  -1 5416.10 449.977  19
   0 -18   1 7118.32 489.910  26
   0 -18   1 6569.44 492.528  25
   0 -18  -2 13935.0 741.265  19
   0 -18   2 13782.1 781.240  19
   0 -18   2 14005.3 773.254  26
   0 -18   2 14304.0 803.911  25
   0 -18  -3 18145.5 887.845  19
   0 -18   3 20321.5 982.246  19
   0 -18   3 20097.8 976.044  26
   0 -18   3 18445.9 901.756  24
   0 -18   3 20429.0 1015.67  25
   0 -18   4 3236.20 351.049  19
   0 -18   4 3176.43 302.198  24
   0 -18   4 3617.44 362.743  25
   0  18   5 41085.6 1869.00  13
   0 -18   5 41740.9 1794.89  25
   0 -18   5 43757.4 1742.65  24
   0  18   6 1274.75 271.410  13
   0 -18   6 1383.29 221.986  24
   0 -18   6 1394.98 231.487  25
   0 -18   7 2845.10 302.699  25
   0 -18   7 2487.84 272.950  24
   0 -18   7 2538.83 276.191  26
   0  18   7 3131.75 384.667  13
   0 -18   8 1255.45 195.917  26
   0  18   8 1546.33 282.865  13
   0 -18   8 1229.79 203.663  25
   0 -18   8 1635.25 213.005  24
   0 -18   9 661.754 141.545  26
   0  18   9 648.091 195.905  13
   0 -18   9 806.117 160.854  25
   0 -18  10 33.4360 84.7257  26
   0  18  10 140.437 122.960  13
   0 -18  10 67.0596 84.5429  25
   0 -18  11 1606.41 154.136  26
   0 -18  11 1567.86 162.301  25
   0 -18  12-12.0929 44.0136  26
   0 -18  12 24.2996 45.0963  25
   0 -19   0 14.5957 118.787  25
   0 -19   0 40.8909 115.015  26
   0 -19   0-26.6844 171.688  19
   0 -19   1 12596.1 723.661  25
   0 -19   1 12952.9 714.125  26
   0 -19  -1 13614.9 713.201  26
   0 -19   1 13003.7 725.469  19
   0 -19  -1 13083.3 704.377  19
   0 -19   2 33502.0 1467.72  25
   0 -19   2 34175.3 1452.13  26
   0 -19  -2 33543.5 1395.40  19
   0 -19   2 33892.5 1452.82  19
   0 -19   3 5303.07 435.003  25
   0 -19   3 6109.49 445.840  26
   0 -19   3 6574.39 469.192  19
   0 -19  -3 5684.27 386.894  19
   0 -19   4 14395.3 764.228  19
   0 -19   4 14171.9 780.922  25
   0 -19   5 472.126 192.497  19
   0 -19   5 500.120 162.486  25
   0  19   5 425.919 192.002  13
   0  19   6 5710.61 491.896  13
   0 -19   6 5812.83 426.300  25
   0 -19   7 2935.81 290.374  25
   0 -19   7 3005.80 277.747  26
   0  19   7 3072.45 350.918  13
   0 -19   8 696.870 137.968  26
   0  19   8 543.910 181.004  13
   0 -19   8 475.819 135.708  25
   0 -19   9 2282.11 209.005  26
   0  19   9 2336.27 262.457  13
   0 -19   9 2672.45 231.947  25
   0 -19  10 1448.14 143.363  26
   0  19  10 1544.85 183.521  13
   0 -19  10 1516.91 159.699  25
   0 -19  11 946.278 95.3664  26
   0 -19  11 952.309 104.391  25
   0 -20   0 32005.2 1315.62  19
   0 -20   0 32719.3 1323.32  26
   0 -20   0 28601.7 1298.82  25
   0 -20   1 400.429 177.155  19
   0 -20  -1 322.564 149.595  19
   0 -20  -1 342.519 130.324  26
   0 -20   1 444.726 141.434  26
   0 -20   1 328.801 134.742  25
   0 -20  -1 359.526 130.511  25
   0 -20  -2 12411.4 610.892  19
   0 -20   2 12213.7 664.285  19
   0 -20  -2 11957.6 626.114  26
   0 -20   2 12045.7 647.722  26
   0 -20  -2 11930.0 633.079  25
   0 -20   2 11341.2 646.237  25
   0 -20   3 2490.41 284.804  19
   0 -20   3 2969.77 280.346  26
   0 -20   3 2587.78 271.229  25
   0 -20   4 2050.69 253.542  19
   0  20   4 1943.20 293.079  13
   0 -20   4 1828.44 234.170  25
   0  20   5 2778.12 332.811  13
   0 -20   5 2330.78 248.141  25
   0  20   6 8870.24 598.032  13
   0 -20   6 8885.43 510.050  25
   0  20   7 1085.10 208.979  13
   0 -20   7 1074.00 161.024  25
   0 -20   8 4599.04 297.581  26
   0  20   8 5116.36 370.349  13
   0 -20   8 4647.04 307.613  25
   0 -20   9 230.013 75.6803  26
   0  20   9 236.416 98.3958  13
   0 -20   9 100.604 65.4862  25
   0 -20  10 696.972 81.2342  26
   0  20  10 957.711 112.379  13
   0 -20  10 746.208 85.5991  25
   0 -21   0 39.1417 83.5255  25
   0 -21   0-28.7947 93.2485  26
   0 -21   0 26.5406 129.299  19
   0 -21  -1 1312.73 174.921  25
   0 -21   1 1363.36 181.447  25
   0 -21   1 1523.72 185.258  26
   0 -21  -1 1304.05 183.566  19
   0 -21   1 1331.38 202.023  19
   0 -21   2 23693.1 1016.09  25
   0 -21  -2 22665.3 985.967  25
   0 -21   2 23718.5 1015.21  19
   0 -21   2 24548.4 1020.76  26
   0 -21   3 157.247 92.1216  25
   0 -21  -3 56.7864 75.3412  25
   0  21   3 72.1498 128.684  13
   0 -21   3 96.3972 95.3311  26
   0 -21  -4 10669.1 518.683  25
   0 -21   4 11367.1 575.728  25
   0  21   4 11661.4 669.005  13
   0 -21   4 11696.5 577.890  26
   0  21   5 337.267 148.088  13
   0 -21   5 78.8646 80.6576  25
   0 -21   6 3547.30 258.965  25
   0  21   6 4053.24 333.755  13
   0  21   7 317.837 120.653  13
   0 -21   7 310.862 83.5798  25
   0 -21   8 2113.03 158.805  25
   0  21   8 2476.40 204.815  13
   0 -22   0 10201.4 487.261  25
   0 -22   1 244.191 83.2204  25
   0 -22  -1 293.352 80.0286  25
   0  22   1 216.084 105.449  13
   0 -22  -2 482.579 85.6202  25
   0 -22   2 463.782 95.1149  25
   0  22   2 413.702 126.797  13
   0 -22   3 79.6096 64.6199  25
   0  22   3 203.392 116.977  13
   0 -22   3 210.791 85.4250  26
   0 -22   4 1943.48 167.009  25
   0  22   4 2027.31 225.269  13
   0 -22   4 2290.95 183.352  26
   0 -22   5 586.234 91.7943  25
   0  22   5 748.350 137.131  13
   0 -22   5 593.658 99.5511  26
   0 -22   6 5172.19 268.850  25
   0  22   6 6038.07 335.536  13
   0  22   7 462.650 75.5126  13
   0  23   0-13.8782 63.1407  13
   0  23   1 258.110 83.4002  13
   0  23  -1 369.105 92.7787  13
   0  23  -2 6440.02 360.048  13
   0  23   2 8342.12 395.847  13
   0  23   3 43.1963 58.9075  13
   0  23   4 3094.48 198.310  13
  -1   0  18-20.5750 292.568  30
  -1   0  18 472.485 210.616  28
  -1   0  17 3713.10 284.238  21
  -1   0  17-146.136 171.602  28
  -1   0  16 708.646 252.112  30
  -1   0  16 637.051 172.396  21
  -1   0  16 548.443 184.616  13
  -1   0  16 488.677 231.300  28
  -1   0  15 70.2150 178.238  30
  -1   0  15 97.6296 123.127  21
  -1   0  15-41.2841 147.965  13
  -1   0  15 24.2908 187.601  15
  -1   0  15 45.7512 183.888  28
   1   0 -14 35522.1 1805.07   4
  -1   0  14 37073.0 1728.85  30
  -1   0  14 35566.7 1703.65  28
  -1   0  14 38967.7 1589.53  27
  -1   0  14 35449.2 1547.11  21
  -1   0  14 31565.7 2303.62  20
  -1   0  14 40429.9 1751.02  13
  -1   0  14 35276.0 1742.99  15
  -1   0  13 144.136 108.122   8
   1   0 -13 141.342 150.094   4
  -1   0  13 234.794 157.891  30
  -1   0  13 226.475 133.322  27
  -1   0  13 359.523 163.386  28
  -1   0  13 105.167 146.074  23
  -1   0  13 101.497 116.665  21
  -1   0  13 193.206 248.686  20
  -1   0  13 130.497 153.403  13
  -1   0  13 265.863 189.270  15
   1   0 -12 8320.36 690.056   4
  -1   0  12 8011.93 497.540   8
  -1   0  12 8903.62 616.374  30
  -1   0  12 7884.82 592.863  28
  -1   0  12 7460.11 513.866  27
  -1   0  12 8452.51 608.429  12
  -1   0  12 7289.53 522.924  23
  -1   0  12 9306.50 534.857  22
  -1   0  12 7633.67 933.529  20
  -1   0  12 8112.18 518.890  21
  -1   0  12 7534.25 627.080  15
  -1   0  12 9723.25 651.159  13
  -1   0  11 194.743 94.0585   8
   1   0 -11 526.972 192.814   4
  -1   0  11 384.184 156.879  30
  -1   0  11 368.243 152.712  28
  -1   0  11 319.446 130.852  27
  -1   0  11 339.359 119.289  25
  -1   0  11 397.513 119.405  22
  -1   0  11 375.486 130.608  23
  -1   0  11 248.561 221.879  20
  -1   0  11 391.284 125.388  21
  -1   0  11 282.490 145.456  12
  -1   0  11 552.227 172.373  13
  -1   0  11 216.421 136.796  15
  -1   0  10 58473.7 2872.97  29
  -1   0  10 61020.5 2378.39  30
  -1   0  10 60889.4 2927.70  20
   1   0 -10 61290.0 2525.60   4
  -1   0  10 60992.5 2271.26   8
   1   0  -9 111.266 119.360   4
  -1   0   9 423.657 227.174  20
  -1   0   9 48.5610 95.0827  30
  -1   0   9 67.2810 149.992  29
  -1   0   8 6718.41 616.930  29
  -1   0   8 5707.23 589.412  20
   1   0  -8 7032.71 496.464   4
  -1   0   8 6170.06 355.252   6
   1   0  -7 363.307 128.913   4
  -1   0   7 504.362 177.902  20
  -1   0   7 313.892 73.6867   6
  -1   0   7 286.195 184.489  29
  -1   0   6 109903. 4055.54  29
  -1   0   6 102923. 4027.77  20
  -1   0   5 1373.00 216.098  29
  -1   0   5 1271.20 215.754  20
  -1   0   4 999999. 33701.7  29
  -1   0   4 992883. 33704.7  20
  -1   0   3 338.373 106.232  29
  -1   0   3 443.098 115.674  20
  -1   0   2 21425.8 869.133  20
  -1   0   2 21082.9 860.801  29
   1   0  -1 6.09524 33.0541   3
   1   0  -1 9.17963 12.2226   4
  -1   0   1 29.5669 32.6211  29
  -1   0   0 73060.7 2528.54   9
  -1   0   0 79769.6 2614.85   1
   1   0   0 77612.7 2546.31   3
  -1   0  -1 54.3058 28.8542   9
  -1   0  -1 21.5079 47.9570   1
   1   0   1 29.4331 42.6260   2
   1   0   2 87074.2 2977.34  20
  -1   0  -2 78510.7 2805.54   9
  -1   0  -2 87376.9 2851.52   1
   1   0   2 82405.7 2929.31   2
   1   0   3 93.3934 96.1975  20
   1   0   3 71.0726 61.6719   6
  -1   0  -3 27.5147 32.4787   9
   1   0   3-10.2121 87.1756   2
   1   0   4 98990.1 3631.48  20
  -1   0  -4 95731.7 3314.00   9
   1   0   4 100366. 3451.00   6
   1   0   4 97375.2 3602.05   2
   1   0   5 155.622 132.480  20
   1   0   5 91.3521 67.5770   6
  -1   0  -5 67.4146 35.2458   9
   1   0   6 386.250 189.162  20
   1   0   6 254.388 87.7816   6
  -1   0  -6 260.823 40.7494   9
   1   0   7 146.502 155.492  20
   1   0   7 85.4850 81.7219   6
   1   0   8 245.451 169.047  20
   1   0   8 295.966 107.639   6
  -1   0  -8 206.199 132.949   4
   1   0   9 28.4283 98.5100  30
  -1   0  -9 45.9378 118.235   4
   1   0   9 41.3861 159.774  20
   1   0   9 113.032 83.1275   6
   1   0   9 84.4116 70.1305   5
   1   0   9-8.98344 66.4235   8
   1   0  10 40120.1 1694.78  30
   1   0  10 41634.3 1610.15  27
   1   0  10 41493.4 1645.06  25
   1   0  10 38052.3 1668.67  12
   1   0  10 38784.0 1647.76  17
   1   0  10 34812.8 2141.61  20
   1   0  10 37081.4 1565.78  21
  -1   0 -10 39580.5 1864.08   4
   1   0  11 76.4993 163.274  30
   1   0  11 56.3637 132.457  28
   1   0  11 149.280 110.492  27
  -1   0 -11 139.190 143.323   4
   1   0  11 54.9888 127.057  12
   1   0  11-54.4435 185.383  20
   1   0  11 150.428 109.452  21
   1   0  11 100.393 113.976  13
  -1   0 -12 29541.5 1568.37   4
   1   0  12 28632.0 1436.45  30
   1   0  12 30743.7 1318.64  27
   1   0  12 26806.9 1394.19  28
   1   0  12 26426.5 1374.46  12
   1   0  12 29161.0 1278.12  21
   1   0  12 24377.9 1894.93  20
   1   0  12 32793.8 1415.61  13
   1   0  13 24.0259 188.057  30
   1   0  13 185.411 178.940  28
   1   0  13-78.7248 173.107  27
  -1   0 -13-30.4177 151.594   4
   1   0  13 114.526 166.732  12
   1   0  13 58.1413 119.764  21
   1   0  13-69.7606 253.902  20
   1   0  13-59.3745 134.762  13
  -1   0 -14 3143.71 439.912   4
   1   0  14 3745.25 463.582  28
   1   0  14 4247.41 376.983  27
   1   0  14 3238.87 456.633  30
   1   0  14 3620.28 439.541  12
   1   0  14 3573.16 335.520  21
   1   0  14 2792.89 655.726  20
   1   0  14 4189.46 489.526  15
   1   0  15 53.4356 111.694  21
   1   0  15-159.765 367.531  30
   1   0  15 303.849 192.929  28
   1   0  16 9685.49 558.610  21
   1   0  16 10235.6 823.887  30
   1   0  16 10840.1 781.690  28
   1   0  17 51.2861 323.996  30
   1   0  17 24.2307 203.170  28
   1   0  18 5827.75 613.950  30
   1   0  18 3586.20 451.258  28
  -1   1  18 1152.53 351.973  30
  -1   1  18 1408.00 294.253  28
  -1   1  17-221.874 289.142  30
  -1   1  17 101.589 173.158  28
  -1   1  16 2383.73 368.787  30
  -1  -1  16 2418.32 279.456  21
  -1   1  16 3095.77 284.362  21
  -1   1  16 2262.23 303.362  13
  -1   1  16 2275.70 358.501  15
  -1  -1  16 2312.13 307.626  13
  -1   1  16 2150.68 345.625  28
  -1   1  15 3556.55 442.472  30
  -1   1  15 3525.43 420.995  28
  -1  -1  15 3851.12 349.907  27
  -1  -1  15 3091.14 314.652  21
  -1   1  15 3022.57 300.101  21
  -1   1  15 3210.51 422.835  15
  -1  -1  15 3704.37 406.256  13
  -1   1  15 3410.18 393.996  13
  -1   1  14 699.250 250.005  30
  -1  -1  14 684.708 176.352  27
  -1   1  14 532.528 220.295  28
   1  -1 -14 515.135 215.734   4
   1   1 -14 254.031 175.421   4
  -1   1  14 444.260 161.048  21
  -1  -1  14 724.793 177.171  21
  -1   1  14 340.861 304.593  20
  -1  -1  14 716.971 236.487  13
  -1   1  14 496.115 243.181  15
  -1  -1  14 567.721 236.694  15
  -1   1  14 756.152 240.335  13
  -1   1  13 249.133 128.675   8
   1  -1 -13 113.308 150.500   4
   1   1 -13 140.815 145.177   4
  -1   1  13 325.823 187.669  30
  -1   1  13 268.158 138.465  27
  -1   1  13 229.552 165.724  28
  -1  -1  13 285.400 138.264  27
  -1  -1  13 298.373 140.926  22
  -1   1  13 341.868 158.912  23
  -1   1  13 444.978 283.472  20
  -1   1  13 369.428 137.052  21
  -1  -1  13 88.8293 120.748  21
  -1   1  13 450.326 213.692  15
  -1  -1  13 92.5956 166.041  15
  -1  -1  13 128.065 169.494  13
  -1   1  13 239.527 163.576  13
  -1   1  12 1767.94 223.188   8
  -1  -1  12 1335.13 194.531   8
   1  -1 -12 1560.43 308.523   4
   1   1 -12 1577.31 321.121   4
  -1   1  12 1502.42 258.510  30
  -1  -1  12 1470.56 222.201  27
  -1   1  12 1415.70 250.408  28
  -1  -1  12 1522.97 229.864  25
  -1   1  12 1745.10 238.412  27
  -1   1  12 1089.64 234.785  12
  -1  -1  12 1570.99 217.203  22
  -1  -1  12 1424.66 226.519  23
  -1  -1  12 1154.85 207.876  21
  -1   1  12 1705.03 229.070  21
  -1   1  12 1986.70 470.391  20
  -1  -1  12 1830.43 295.291  13
  -1   1  12 1760.54 287.871  13
  -1   1  12 1325.28 269.355  15
  -1  -1  12 1500.01 284.326  15
   1  -1 -11 3132.50 391.386   4
   1   1 -11 2581.44 365.623   4
  -1  -1  11 2612.65 246.084   8
  -1   1  11 3284.68 282.674   8
  -1   1  11 4004.89 365.453  30
  -1   1  11 3116.71 331.204  28
  -1   1  11 3238.22 291.951  27
  -1  -1  11 3127.52 299.525  26
  -1  -1  11 2709.08 274.230  27
  -1  -1  11 2224.28 267.649  23
  -1   1  11 3597.68 289.054  22
  -1  -1  11 2753.38 289.662  25
  -1  -1  11 2903.11 270.898  22
  -1   1  11 3483.43 299.877  21
  -1   1  11 3250.45 568.192  20
  -1  -1  11 2467.71 266.825  21
  -1   1  11 2848.14 328.425  12
  -1  -1  11 2709.12 338.298  15
  -1   1  11 3235.30 343.439  13
  -1   1  11 2943.66 368.034  15
  -1  -1  11 2255.44 303.011  13
  -1   1  10 26771.8 1203.55  30
  -1   1  10 24745.3 1610.75  20
   1   1 -10 28158.0 1362.53   4
  -1   1  10 25592.6 1108.31   8
  -1  -1  10 25997.1 1087.84   8
   1  -1 -10 27231.8 1325.22   4
   1  -1  -9 1351.67 223.454   4
   1   1  -9 1215.85 231.295   4
  -1   1   9 1058.43 172.828  30
  -1   1   9 1192.82 305.352  20
  -1   1   9 1216.98 152.641   8
  -1   1   9 998.285 152.562   6
  -1   1   9 1705.03 344.941  29
  -1   1   8 94508.5 3943.80  29
  -1   1   8 94756.0 3938.85  20
   1  -1  -8 101910. 3676.43   4
  -1  -1   7 360.868 72.3891   6
  -1   1   7 454.395 182.709  20
   1  -1  -7 799.740 155.380   4
  -1   1   7 699.368 201.698  29
  -1   1   6 9832.50 682.796  20
   1  -1  -6 11309.9 582.501   4
  -1  -1   6 10309.2 443.796   6
  -1   1   6 11027.5 712.171  29
  -1   1   5 102889. 3891.74  20
   1  -1  -5 112312. 3736.36   4
  -1  -1   5 102829. 3578.74   6
  -1   1   5 102971. 3888.93  29
  -1   1   4 51089.9 1917.67   1
  -1   1   4 50790.3 2040.15  20
  -1  -1   4 52531.7 1794.28   6
   1  -1  -4 53884.2 1912.38   4
  -1   1   4 49707.8 2035.65  29
  -1   1   3 169733. 5738.00   1
  -1   1   3 164973. 5804.69  20
   1  -1  -3 165094. 5672.88   4
  -1   1   3 163849. 5796.37  29
  -1   1   2 287797. 9897.12   1
  -1   1   2 279161. 9910.03  20
   1  -1  -2 294111. 9818.82   4
  -1   1   2 298962. 9913.97  29
   1  -1  -1 1502.08 114.839   3
   1   1  -1 1522.70 98.2261   3
   1  -1  -1 1525.00 90.1518   4
  -1   1   1 1372.55 117.136  29
   1   1   0 146442. 4988.49   3
  -1   1   0 155811. 5063.90   1
   1   1   0 147685. 5025.29   2
  -1  -1   0 151226. 4999.86   9
   1  -1   0 138211. 5029.66   5
  -1  -1   0 146193. 4959.42   4
  -1   1  -1 3335.45 204.355   1
   1  -1   1 3083.33 155.390   2
  -1  -1  -1 3514.73 177.016   9
   1   1   2 381.148 100.859  20
   1  -1   2 240.214 71.6424   2
  -1   1  -2 318.510 69.2681   1
   1  -1   2 250.831 64.7874   6
  -1  -1  -2 205.888 53.7790   9
   1   1   3 382.286 118.797  20
   1   1   3 236.638 116.439   2
  -1  -1  -3 153.904 59.4605   9
   1  -1   3 344.177 81.4742   6
   1   1   4 89642.6 3422.33  20
  -1   1  -4 92361.5 3144.28   1
   1   1   4 90192.5 3449.86   2
   1  -1   4 93303.4 3257.08   6
  -1  -1  -4 89873.5 3174.75   9
   1   1   5 1408.51 246.060  20
   1   1   5 1876.25 280.115   2
   1  -1   5 1368.42 167.614   6
  -1  -1  -5 1569.72 130.763   9
   1   1   6 23691.5 1248.19  20
   1  -1   6 22228.8 986.579   6
  -1  -1  -6 21460.4 864.088   9
   1  -1   7 4167.39 318.649   5
   1   1   7 3933.77 336.048   6
   1  -1   7 3966.56 321.362   6
  -1  -1  -7 4211.64 374.710   4
   1   1   7 3541.40 454.265  20
  -1  -1  -8 7527.21 562.035   4
   1   1   8 7511.50 510.276   6
   1  -1   8 7448.05 480.202   5
   1  -1   8 7534.61 493.653   6
   1   1   8 7394.62 723.869  20
   1   1   9 9048.82 551.236  30
   1   1   9 7698.24 789.555  20
   1  -1   9 6947.76 509.610   6
  -1  -1  -9 8466.04 628.876   4
   1   1   9 7826.02 553.195   6
  -1   1 -10 376.255 189.661   4
  -1  -1 -10 270.299 155.201   4
   1   1  10 268.384 128.055  30
   1   1  10 471.366 120.567  27
   1  -1  10 263.986 105.161  27
   1   1  10 313.639 143.011  12
   1  -1  10 358.739 125.910  25
   1  -1  10 149.464 85.5260  21
   1   1  10 331.838 244.192  20
   1  -1  10 283.451 122.713  17
   1   1  10 294.928 120.394  17
  -1   1 -11 4403.85 506.559   4
  -1  -1 -11 4625.39 505.839   4
   1   1  11 5478.54 475.633  30
   1  -1  11 4590.69 379.772  27
   1   1  11 5670.81 408.964  27
   1  -1  11 5030.30 378.850  26
   1  -1  11 4523.90 401.459  25
   1   1  11 5416.53 460.601  28
   1   1  11 4817.49 432.637  12
   1  -1  11 4842.28 354.051  22
   1  -1  11 4502.72 400.291  17
   1   1  11 5309.07 382.902  21
   1   1  11 5107.61 740.355  20
   1  -1  11 3921.69 350.389  21
   1   1  11 5424.97 437.274  13
   1  -1  11 4670.93 414.465  13
  -1   1 -12 9470.17 785.566   4
  -1  -1 -12 9611.39 782.905   4
   1   1  12 11084.2 744.149  30
   1  -1  12 11189.7 635.600  27
   1   1  12 8162.95 648.394  28
   1   1  12 10800.1 634.076  27
   1   1  12 7899.58 638.121  12
   1  -1  12 10648.7 580.176  22
   1  -1  12 9072.11 583.586  21
   1   1  12 7253.92 964.344  20
   1   1  12 9868.72 589.806  21
   1   1  12 10749.5 685.720  13
   1  -1  12 11870.6 702.643  13
  -1  -1 -13 1256.66 306.494   4
  -1   1 -13 1594.30 334.060   4
   1   1  13 1881.04 338.217  30
   1   1  13 2161.33 283.868  27
   1  -1  13 1618.57 243.028  27
   1   1  13 2165.61 337.423  28
   1   1  13 1939.55 313.120  12
   1  -1  13 1778.23 221.419  22
   1   1  13 1921.75 533.401  20
   1  -1  13 1743.85 249.185  21
   1   1  13 1797.39 242.848  21
   1   1  13 2785.51 342.673  13
   1  -1  13 1520.46 301.048  15
   1  -1  13 1807.31 281.079  13
  -1  -1 -14 13416.7 965.274   4
  -1   1 -14 11648.4 907.904   4
   1   1  14 15733.3 980.944  30
   1   1  14 13355.2 892.745  12
   1   1  14 11107.6 1312.05  20
   1  -1  14 13768.6 758.685  21
   1   1  14 14748.5 753.371  21
   1   1  14 13639.9 956.083  15
   1  -1  14 13330.8 892.400  15
   1   1  14 13241.2 893.380  28
   1  -1  14 14206.6 773.567  27
   1   1  14 14987.9 786.947  27
   1   1  15-245.544 371.675  30
   1   1  15 263.532 127.544  21
   1  -1  15 43.2058 120.519  21
   1   1  15 279.620 222.030  15
   1   1  15 173.148 191.238  28
   1  -1  15 493.558 162.958  27
   1   1  16 7897.90 482.478  21
   1  -1  16 8031.00 521.739  21
   1   1  16 7292.24 730.382  30
   1   1  16 9416.05 710.921  28
   1  -1  17 736.642 163.963  21
   1   1  17-53.4072 351.859  30
   1   1  18 3325.80 555.025  30
   1   1  18 1097.63 314.089  28
  -1   2  19-410.969 306.758  28
  -1  -2  18-277.953 249.161  30
  -1   2  18-20.5442 292.941  30
  -1  -2  18 472.977 199.419  28
  -1   2  18 427.207 196.851  28
  -1  -2  17 3673.54 307.931  21
  -1   2  17 1833.80 384.304  30
  -1  -2  17 1309.97 314.260  30
  -1  -2  17 2567.65 351.016  28
  -1   2  17 2833.32 359.067  28
  -1  -2  16 80.9144 164.792  30
  -1   2  16-23.0328 185.238  30
  -1  -2  16 55.7058 135.496  21
  -1  -2  16 142.333 146.778  13
  -1   2  16-18.0047 143.008  13
  -1   2  16 25.0051 190.500  15
  -1   2  16 185.423 191.316  28
  -1  -2  16 2208.04 277.584  27
  -1  -2  16-105.515 186.312  28
  -1  -2  15 1650.01 306.396  30
  -1   2  15 2198.55 352.876  30
  -1  -2  15 2183.11 336.909  28
  -1   2  15 2164.40 333.568  28
  -1  -2  15 1940.56 253.659  27
  -1  -2  15 1668.76 241.525  21
  -1   2  15 2280.16 264.528  21
  -1   2  15 2080.95 318.964  13
  -1   2  15 1813.26 352.583  15
  -1  -2  15 1629.48 289.765  13
  -1  -2  14 3399.50 393.387  30
  -1   2  14 2572.49 377.476  30
  -1   2  14 2911.86 383.220  28
  -1  -2  14 2480.40 293.961  27
  -1  -2  14 2693.81 370.192  28
   1   2 -14 1947.78 353.354   4
   1  -2 -14 2124.75 363.896   4
  -1  -2  14 2817.70 297.893  22
  -1  -2  14 2498.47 292.773  21
  -1  -2  14 1983.82 550.130  20
  -1   2  14 2414.55 281.599  21
  -1   2  14 2652.91 598.169  20
  -1   2  14 2600.28 363.346  13
  -1  -2  14 2786.41 356.350  13
  -1   2  14 2601.34 406.682  15
   1  -2 -13 4389.00 512.335   4
   1   2 -13 3509.22 465.412   4
  -1  -2  13 4209.76 425.996  30
  -1   2  13 4849.63 470.459  30
  -1  -2  13 4006.45 366.542  27
  -1   2  13 5560.86 428.329  27
  -1  -2  13 4700.08 458.384  28
  -1   2  13 5263.29 475.839  28
  -1  -2  13 4823.43 378.725  22
  -1   2  13 3018.40 349.434  23
  -1   2  13 3803.44 700.562  20
  -1  -2  13 4357.52 377.143  21
  -1  -2  13 3993.84 732.240  20
  -1   2  13 4469.75 368.723  21
  -1   2  13 4627.85 455.058  13
  -1  -2  13 4626.98 454.874  13
  -1   2  13 3683.98 461.170  15
  -1  -2  13 4078.49 448.975  15
   1   2 -12 4724.27 518.345   4
   1  -2 -12 4135.81 488.683   4
  -1  -2  12 5022.18 356.622   8
  -1  -2  12 5397.98 453.202  30
  -1   2  12 5247.62 464.797  30
  -1  -2  12 5720.59 485.020  28
  -1   2  12 4283.82 421.976  28
  -1   2  12 4705.00 386.234  27
  -1  -2  12 5807.00 427.727  26
  -1   2  12 4582.81 440.464  12
  -1  -2  12 4961.36 454.801  12
  -1  -2  12 4590.46 376.191  23
  -1  -2  12 5812.23 436.969  25
  -1  -2  12 5356.51 393.605  22
  -1   2  12 4482.94 703.529  20
  -1   2  12 4777.17 378.345  21
  -1  -2  12 5233.86 404.470  21
  -1  -2  12 4240.42 696.520  20
  -1  -2  12 3973.85 439.365  15
  -1   2  12 4990.83 501.243  15
  -1   2  12 4503.12 441.092  13
  -1  -2  12 4682.52 442.804  13
   1  -2 -11 17992.4 1050.32   4
   1   2 -11 17955.8 1072.39   4
  -1  -2  11 17019.3 801.461   8
  -1   2  11 19437.9 960.218  30
  -1  -2  11 19515.7 939.277  30
  -1  -2  11 20475.0 908.479  26
  -1   2  11 18070.9 859.707  27
  -1  -2  11 17343.6 934.600  28
  -1   2  11 16687.4 913.070  28
  -1   2  11 14894.3 890.514  12
  -1  -2  11 15282.6 904.301  12
  -1  -2  11 16919.5 846.426  23
  -1  -2  11 18402.5 852.599  22
  -1  -2  11 17576.7 886.793  25
  -1   2  11 18128.3 1374.29  20
  -1   2  11 18775.2 856.908  21
  -1  -2  11 17406.5 1374.51  20
  -1  -2  11 17254.5 854.484  21
  -1   2  11 19007.2 960.785  13
  -1  -2  11 15990.8 936.866  15
  -1  -2  11 18763.0 969.344  13
   1   2 -10 37770.4 1682.12   4
  -1  -2  10 33631.7 1435.04  30
  -1   2  10 34598.9 1461.05  30
  -1  -2  10 32486.0 1325.95   8
   1  -2 -10 33425.8 1576.39   4
  -1   2  10 32859.7 1910.39  20
  -1  -2  10 32613.1 1915.98  20
  -1   2   9 10522.7 867.169  29
  -1  -2   9 8524.98 777.916  29
  -1   2   9 10541.6 579.017  30
  -1  -2   9 9838.31 554.031  30
  -1  -2   9 8999.68 821.249  20
  -1   2   9 10125.4 862.770  20
   1  -2  -9 10730.2 674.963   4
  -1   2   8 1427.32 298.675  20
  -1  -2   8 1551.56 319.911  20
   1  -2  -8 1120.63 202.502   4
  -1   2   8 1608.83 303.807  29
  -1  -2   8 1456.29 281.376  29
  -1   2   7 30172.7 1545.21  20
  -1  -2   7 27935.9 1519.11  20
   1  -2  -7 34308.6 1370.17   4
  -1   2   7 32236.3 1561.56  29
  -1  -2   7 30137.8 1514.90  29
  -1  -2   6 111957. 4352.82  20
  -1   2   6 116110. 4356.16  20
   1  -2  -6 116874. 4150.16   4
  -1   2   6 120424. 4373.78  29
  -1  -2   6 113052. 4329.98  29
  -1   2   5 2615.05 234.225   1
  -1  -2   5 2851.13 309.306  20
  -1   2   5 2329.26 289.944  20
   1  -2  -5 3104.01 240.132   4
  -1   2   5 2874.18 310.081  29
  -1  -2   5 2368.69 279.405  29
  -1   2   4 163500. 5625.21   1
  -1   2   4 155104. 5716.96  20
  -1  -2   4 164393. 5741.63  20
   1  -2  -4 162428. 5578.32   4
  -1  -2   4 161261. 5711.55  29
  -1   2   4 160898. 5726.25  29
  -1   2   3 284408. 9689.02   1
  -1   2   3 285205. 9736.54  20
  -1  -2   3 284104. 9745.30  20
   1  -2  -3 281255. 9618.56   4
  -1   2   3 282538. 9732.61  29
  -1  -2   3 284416. 9722.52  29
  -1   2   2 57362.7 2295.96   1
  -1   2   2 59601.4 2287.49  20
  -1  -2   2 64798.5 2303.72  20
  -1  -2   2 69695.0 2238.44   9
   1  -2  -2 64486.8 2229.93   4
  -1  -2   2 63538.8 2285.08  29
  -1   2   2 62117.9 2289.57  29
   1   2  -1 9045.02 368.108   3
   1  -2  -1 10049.0 417.146   4
  -1  -2   1 10415.6 427.595   4
  -1   2   1 9110.23 425.238  29
   1   2   0 27579.9 994.345   2
   1  -2   0 24895.7 944.278   3
  -1   2   0 26676.2 1012.69   1
  -1  -2   0 26627.9 950.083   9
   1  -2   0 24663.4 986.080   4
  -1  -2   0 23621.0 900.382   4
   1  -2   1 16027.3 669.403  20
   1   2   1 15354.1 660.986  20
   1   2   1 15535.8 727.667   2
  -1   2  -1 16740.9 692.087   1
   1  -2   1 16496.7 655.639   3
  -1  -2  -1 15209.8 637.538   9
  -1  -2  -1 15866.7 611.159   4
   1  -2   2 17622.8 762.799  20
   1   2   2 16241.4 745.024  20
  -1   2  -2 18107.8 727.327   1
   1  -2   2 16999.0 713.984   5
  -1  -2  -2 15434.3 677.494   9
   1   2   3 13739.5 692.910  20
   1  -2   3 13061.0 694.632  20
  -1   2  -3 14543.2 611.004   1
   1  -2   3 13672.9 618.525   5
  -1  -2  -3 12605.0 581.862   9
   1   2   4 46081.9 1772.45  20
   1  -2   4 42682.9 1757.97  20
   1   2   4 40457.4 1785.49   2
  -1   2  -4 43187.2 1555.39   1
   1   2   4 40481.0 1456.85   1
   1  -2   4 42742.0 1596.37   5
  -1  -2  -4 41801.8 1552.02   9
   1  -2   4 39520.5 1580.94   6
   1  -2   5 19160.8 1042.26  20
   1   2   5 21037.7 1066.56  20
  -1   2  -5 18978.8 781.321   1
   1   2   5 20520.3 1119.06   2
  -1  -2  -5 20717.5 914.521   4
   1  -2   5 18007.0 852.982   6
   1  -2   5 19489.1 864.078   5
  -1  -2  -5 20471.2 826.249   9
   1   2   6 2018.58 322.238  20
   1  -2   6 2976.23 376.394  20
   1   2   6 2795.12 387.276   2
   1  -2   6 2500.21 242.528   5
   1  -2   6 2762.71 252.629   6
  -1  -2  -6 2779.60 281.087   4
  -1  -2  -6 2586.16 207.736   9
   1  -2   7 3816.62 479.172  20
   1   2   7 4858.44 527.334  20
   1  -2   7 3979.81 324.641   5
  -1  -2  -7 4137.74 271.718   9
  -1  -2  -7 4359.68 378.660   4
   1  -2   8 917.464 284.056  20
   1   2   8 617.428 238.277  20
  -1  -2  -8 421.969 138.659   4
   1  -2   8 448.606 126.705   5
   1   2   8 490.332 141.980   6
  -1  -2  -9 232.730 136.198   4
   1  -2   9 365.994 127.064  30
   1   2   9 172.427 106.309  30
   1  -2   9 289.209 212.705  20
   1   2   9 40.1966 179.235  20
   1   2   9 199.648 91.8412   8
   1   2   9-18.8876 91.0475   6
   1  -2  10 15648.0 805.202  30
   1   2  10 15455.6 820.172  30
   1  -2  10 14543.0 730.866  27
   1   2  10 13249.5 700.410  27
   1   2  10 12673.0 751.402  12
   1  -2  10 13376.0 775.692  12
   1  -2  10 15206.2 775.691  25
   1  -2  10 14571.1 1198.50  20
   1   2  10 12380.4 1114.35  20
   1  -2  10 14191.5 717.143  21
   1  -2  10 13788.8 746.865  17
   1   2  10 13210.9 836.558   6
  -1  -2 -10 13237.5 884.818   4
  -1   2 -11 11004.1 873.062   4
  -1  -2 -11 12981.3 892.110   4
   1  -2  11 12446.7 769.245  30
   1   2  11 13421.6 806.386  30
   1   2  11 13229.9 701.240  27
   1  -2  11 12368.1 767.263  28
   1   2  11 12265.2 759.411  28
   1  -2  11 13129.1 705.589  27
   1  -2  11 14223.5 709.539  26
   1  -2  11 11596.0 749.311  12
   1   2  11 12195.3 752.011  12
   1  -2  11 13198.5 751.649  25
   1  -2  11 13884.5 680.947  22
   1   2  11 11610.7 1123.07  20
   1   2  11 13335.3 685.665  21
   1  -2  11 11628.9 676.511  21
   1  -2  11 12325.8 1159.13  20
   1  -2  11 12238.2 720.783  17
   1   2  11 12924.0 750.087  13
   1  -2  11 13044.3 744.073  13
  -1  -2 -12 7589.70 689.515   4
  -1   2 -12 6072.02 638.520   4
   1  -2  12 7675.14 594.634  30
   1   2  12 7116.37 594.185  30
   1   2  12 7759.19 517.842  27
   1  -2  12 7106.73 576.855  28
   1  -2  12 7621.72 512.329  27
   1   2  12 7335.24 577.254  28
   1  -2  12 7940.56 564.668  25
   1   2  12 6594.63 557.261  12
   1  -2  12 7613.17 587.058  12
   1  -2  12 8094.43 488.387  22
   1  -2  12 6814.58 910.895  20
   1  -2  12 6559.99 487.905  21
   1   2  12 6368.45 879.399  20
   1   2  12 8127.14 507.404  21
   1  -2  12 7077.99 527.670  17
   1  -2  12 8198.30 568.154  13
   1   2  12 8119.09 579.824  13
  -1   2 -13 7907.19 750.045   4
  -1  -2 -13 9590.20 812.811   4
   1   2  13 11549.2 784.482  30
   1  -2  13 8986.50 687.915  30
   1   2  13 10500.6 720.962  28
   1  -2  13 9792.71 607.829  27
   1   2  13 11910.0 660.448  27
   1  -2  13 9065.42 688.504  28
   1   2  13 9766.94 699.890  12
   1  -2  13 9361.44 701.838  12
   1  -2  13 11180.2 592.544  22
   1  -2  13 9054.90 600.037  21
   1   2  13 7925.20 1045.09  20
   1  -2  13 8202.55 1058.52  20
   1   2  13 10419.9 606.929  21
   1  -2  13 8685.41 676.446  15
   1   2  13 10707.6 696.935  13
   1  -2  13 10638.3 678.835  13
   1  -2  14 1088.42 281.627  30
   1   2  14 1022.59 304.161  30
   1  -2  14 1208.46 275.077  28
   1  -2  14 1206.85 216.889  27
   1   2  14 1078.67 260.243  28
   1   2  14 1118.95 273.564  12
   1  -2  14 851.361 248.864  12
   1  -2  14 1301.33 195.771  22
   1  -2  14 1130.40 222.199  21
   1   2  14 859.849 177.846  21
   1   2  14 562.653 266.725  15
   1  -2  15 1592.79 361.649  30
   1   2  15 2019.02 444.347  30
   1   2  15 2272.35 253.155  21
   1  -2  15 2756.55 302.121  21
   1   2  15 2638.07 433.509  15
   1  -2  15 2314.98 352.714  28
   1   2  15 2471.35 370.292  28
   1  -2  15 2731.47 290.959  27
   1   2  16 4023.91 563.687  30
   1  -2  16 3308.74 500.221  30
   1  -2  16 5193.47 403.578  21
   1   2  16 4998.05 345.213  21
   1   2  16 4271.61 535.932  15
   1  -2  16 5608.16 514.455  28
   1   2  16 4636.18 484.057  28
   1  -2  17 329.851 153.246  21
   1  -2  17 321.632 294.261  30
   1   2  17 26.4348 351.021  30
   1  -2  17 233.781 189.094  28
   1   2  17 20.5969 179.370  28
   1   2  18 3346.01 539.274  30
   1   2  18 2908.96 382.710  28
   1  -2  18 3016.96 347.860  28
  -1   3  19 1691.72 257.675  28
  -1   3  18 1163.75 310.924  30
  -1   3  18 1773.95 267.887  28
  -1  -3  17 301.783 220.038  30
  -1   3  17 570.959 271.890  30
  -1  -3  17 1488.86 215.135  21
  -1   3  17 756.280 250.377  15
  -1  -3  17 1171.04 235.737  28
  -1   3  17 1071.34 227.374  28
  -1   3  16 2578.42 384.718  30
  -1  -3  16 2560.44 347.608  30
  -1  -3  16 2159.23 285.191  21
  -1  -3  16 2857.31 351.670  13
  -1   3  16 2513.92 393.234  15
  -1   3  16 2365.90 324.311  13
  -1  -3  16 2781.25 358.853  28
  -1  -3  16 3999.03 351.702  27
  -1   3  16 2774.19 356.183  28
  -1   3  15 4457.96 481.262  30
  -1  -3  15 4370.61 448.228  30
  -1  -3  15 3952.61 441.901  28
  -1   3  15 4242.65 442.811  28
  -1  -3  15 3801.58 367.679  21
  -1   3  15 5855.14 403.875  21
  -1   3  15 4473.37 444.754  13
  -1   3  15 4334.65 500.234  15
  -1  -3  15 4506.35 438.220  13
  -1  -3  14-20.0020 138.745  30
  -1   3  14 135.675 167.269  30
  -1  -3  14 281.983 174.420  28
  -1   3  14 186.990 164.925  28
   1   3 -14 246.230 157.566   4
   1  -3 -14 286.839 173.237   4
  -1  -3  14 69.3994 121.296  22
  -1   3  14 131.540 148.659  21
  -1  -3  14 420.349 155.807  21
  -1  -3  14-66.7796 243.131  20
  -1   3  14 192.095 260.633  20
  -1   3  14 324.717 217.542  15
  -1  -3  14 330.332 170.225  13
  -1   3  14 281.923 183.097  13
   1  -3 -13 14681.6 971.861   4
   1   3 -13 11956.3 907.284   4
  -1   3  13 15699.6 891.301  30
  -1  -3  13 13804.5 822.862  30
  -1  -3  13 15563.3 791.316  26
  -1   3  13 14116.4 842.169  28
  -1  -3  13 13027.7 834.531  28
  -1  -3  13 13230.0 764.969  25
  -1  -3  13 13145.5 726.714  22
  -1   3  13 12979.0 1274.94  20
  -1  -3  13 13385.4 757.104  21
  -1   3  13 13540.4 735.717  21
  -1  -3  13 13093.8 1302.52  20
  -1  -3  13 13298.3 831.035  13
  -1   3  13 14183.7 857.217  13
   1   3 -12 2079.55 360.284   4
   1  -3 -12 2450.73 369.791   4
  -1   3  12 2609.99 332.573  30
  -1  -3  12 2605.29 313.844  30
  -1   3  12 2408.88 320.349  28
  -1   3  12 2767.98 300.639  27
  -1  -3  12 2493.08 279.627  26
  -1  -3  12 2454.97 321.200  28
  -1   3  12 2233.66 307.531  12
  -1  -3  12 2571.76 329.358  12
  -1  -3  12 2594.22 294.733  25
  -1  -3  12 1999.43 242.373  23
  -1  -3  12 2268.94 262.804  22
  -1   3  12 1886.83 469.575  20
  -1  -3  12 2507.55 282.690  21
  -1  -3  12 2486.49 532.128  20
  -1   3  12 2461.99 263.223  21
  -1  -3  12 2283.51 307.865  13
  -1  -3  12 1742.84 302.309  15
  -1   3  12 2647.88 333.879  13
   1  -3 -11 8207.03 653.096   4
  -1   3  11 8618.12 522.154   8
  -1  -3  11 7880.64 453.778   8
   1   3 -11 7507.23 668.579   4
  -1   3  11 9184.08 591.117  30
  -1  -3  11 8295.13 547.146  30
  -1   3  11 8963.82 518.859  27
  -1   3  11 8860.16 578.106  28
  -1  -3  11 8684.65 528.662  26
  -1  -3  11 8556.70 584.202  28
  -1  -3  11 8643.80 505.291  22
  -1  -3  11 7859.69 528.825  25
  -1  -3  11 7477.15 483.129  23
  -1  -3  11 7330.81 492.568  17
  -1   3  11 7817.19 869.019  20
  -1  -3  11 8126.47 907.120  20
  -1   3  11 8659.94 505.057  21
  -1  -3  11 7285.28 554.230  12
  -1   3  11 8383.56 574.708  12
  -1  -3  11 7281.90 563.800  15
  -1  -3  11 8324.12 578.816  13
  -1   3  11 8588.17 585.671  13
  -1   3  10 21014.2 963.009  30
  -1  -3  10 19472.5 919.590  30
  -1   3  10 17053.1 1284.16  20
  -1  -3  10 19665.8 1379.42  20
   1  -3 -10 19669.6 1066.28   4
  -1  -3  10 18716.5 819.770   8
  -1   3  10 17662.0 874.018   8
   1  -3  -9 412.058 153.230   4
  -1  -3   9 335.975 104.095  30
  -1   3   9 549.792 123.779  30
  -1  -3   9 438.129 230.693  20
  -1   3   9 495.212 214.064  20
  -1   3   9 532.569 116.670   8
  -1  -3   9 403.500 192.183  29
  -1   3   9 846.452 254.526  29
  -1   3   8 44025.0 2082.47  20
  -1  -3   8 42314.3 2076.18  20
   1  -3  -8 43957.2 1824.89   4
  -1  -3   8 44342.2 2028.47  29
  -1   3   8 40544.4 2025.63  29
  -1  -3   7 6540.51 570.975  20
  -1   3   7 5617.33 538.388  20
   1  -3  -7 6519.51 443.067   4
  -1   3   7 5698.12 531.841  29
  -1  -3   7 5400.67 503.252  29
  -1   3   6 12092.4 646.325   1
  -1  -3   6 13932.0 830.340  20
  -1   3   6 12549.4 798.236  20
   1  -3  -6 13456.1 672.414   4
  -1  -3   6 13991.3 798.569  29
  -1   3   6 12375.7 780.967  29
  -1   3   5 207949. 7014.86   1
  -1  -3   5 195152. 7142.61  20
  -1   3   5 187316. 7111.38  20
   1  -3  -5 204152. 6964.87   4
  -1   3   5 204361. 7133.75  29
  -1  -3   5 202374. 7104.85  29
  -1   3   4 41727.7 1589.46   1
  -1  -3   4 39154.9 1637.41  20
  -1   3   4 37426.7 1616.00  20
   1  -3  -4 39210.9 1509.96   4
  -1   3   4 41379.7 1636.64  29
  -1  -3   4 40897.9 1614.85  29
  -1   3   3 536682. 17756.1   2
  -1   3   3 523991. 17629.0   1
  -1   3   3 485970. 17612.8  20
  -1  -3   3 525777. 17630.9  20
   1  -3  -3 520448. 17531.8   4
  -1  -3   3 534365. 17500.1   9
  -1   3   3 510694. 17612.0  29
  -1  -3   3 505219. 17602.0  29
  -1   3   2 176316. 6202.71   2
  -1   3   2 179421. 6172.11   1
  -1  -3   2 165055. 6101.95  20
  -1   3   2 173024. 6098.68  20
  -1  -3   2 181439. 6054.31   9
   1  -3  -2 171090. 6059.18   4
  -1  -3   2 181489. 6082.11  29
  -1   3   2 188403. 6102.21  29
  -1   3   1 12278.8 549.792   2
   1   3  -1 11774.0 410.951   3
   1   3  -1 11172.0 504.595   2
   1  -3  -1 11273.8 489.324   3
   1  -3  -1 10107.3 502.680   4
  -1  -3   1 10060.6 550.444   4
  -1   3   1 10937.0 477.601  29
  -1  -3   1 12015.0 475.828  29
  -1   3   0 34909.8 1228.97   2
   1  -3   0 34467.9 1245.08   3
   1   3   0 33301.5 1312.32   2
  -1   3   0 34784.8 1347.64   1
  -1  -3   0 32049.7 1228.22   4
   1  -3   0 32597.8 1342.58   4
   1   3   1 5398.26 286.216  20
   1  -3   1 4923.76 283.600  20
   1  -3   1 4926.42 284.490   3
  -1   3  -1 4974.13 330.393   1
   1   3   1 4465.35 346.502   2
  -1  -3  -1 5207.59 261.309   4
  -1  -3  -1 4926.01 290.750   9
   1  -3   2 4846.16 317.673  20
   1   3   2 4413.68 301.205  20
  -1   3  -2 5006.78 329.388   1
   1   3   2 4446.41 367.791   2
   1  -3   2 4268.63 305.568   5
   1  -3   3 57371.1 2269.98  20
   1   3   3 60481.2 2273.06  20
  -1   3  -3 59823.0 2215.71   1
   1  -3   3 59361.3 2213.27   5
   1  -3   4 62878.3 2445.42  20
   1   3   4 59373.4 2415.65  20
   1   3   4 62737.9 2221.09   1
  -1   3  -4 60871.9 2291.31   1
   1  -3   4 61750.6 2312.37   5
   1   3   5 306.528 143.926  20
   1  -3   5 455.525 161.344  20
   1   3   5 98.3585 138.110   2
  -1   3  -5 151.929 82.4395   1
   1   3   5 172.761 51.2681   1
  -1  -3  -5 251.918 97.8019   9
   1  -3   5 410.991 118.086   5
   1   3   6 14570.1 930.042  20
   1  -3   6 15641.0 961.922  20
   1   3   6 14423.1 1007.72   2
  -1   3  -6 14502.2 672.515   1
  -1  -3  -6 15019.2 713.134   9
   1  -3   6 15864.2 758.817   5
  -1  -3  -6 15168.3 779.059   4
   1   3   7 2939.37 407.820  20
   1  -3   7 2571.49 391.410  20
   1   3   7 2687.19 438.244   2
   1  -3   7 2883.95 276.454   5
  -1  -3  -7 2759.18 295.356   4
  -1  -3  -7 2690.14 245.821   9
  -1  -3  -8 7276.65 541.688   4
   1   3   8 7362.97 426.967   8
   1  -3   8 7259.26 715.319  20
   1   3   8 7059.73 705.925  20
   1   3   9 53985.0 2106.13  30
   1  -3   9 52398.1 2067.87  30
   1  -3   9 47640.3 2543.53  20
   1   3   9 49657.2 2549.36  20
   1   3   9 55373.5 2257.13   6
  -1  -3  -9 51803.3 2229.82   4
   1   3   9 52361.6 2018.50   8
   1   3  10 1869.50 301.965   6
  -1  -3 -10 2163.72 328.804   4
   1   3  10 1870.97 222.175   8
   1  -3  10 1680.91 243.840  30
   1   3  10 1953.82 271.257  30
   1   3  10 2027.90 228.055  27
   1  -3  10 1459.60 200.954  27
   1  -3  10 1794.61 214.749  26
   1  -3  10 1987.86 260.569  12
   1   3  10 1545.54 233.101  12
   1  -3  10 2066.23 253.240  25
   1  -3  10 1474.10 192.201  22
   1  -3  10 1569.23 214.421  21
   1  -3  10 1527.02 223.565  17
   1  -3  10 1547.48 381.312  20
   1   3  10 1403.45 368.445  20
   1   3  10 2030.75 252.865  13
  -1  -3 -11 22165.4 1232.91   4
  -1   3 -11 19523.0 1243.39   4
   1   3  11 20443.6 1083.42  30
   1  -3  11 20684.0 1053.25  30
   1  -3  11 20216.5 977.748  27
   1   3  11 22793.2 980.434  27
   1  -3  11 19778.3 1049.35  28
   1   3  11 20627.2 1051.56  28
   1  -3  11 21391.2 975.564  26
   1  -3  11 19627.7 1044.33  12
   1   3  11 19333.9 1031.61  12
   1  -3  11 18610.5 928.187  22
   1  -3  11 21445.5 1045.11  25
   1  -3  11 18072.6 961.043  21
   1   3  11 24010.5 985.768  21
   1   3  11 20838.0 1523.98  20
   1  -3  11 20226.4 1007.52  17
   1  -3  11 16753.8 1425.68  20
   1  -3  11 21021.6 1029.62  13
   1   3  11 22061.3 1053.16  13
  -1   3 -12 761.247 238.307   4
  -1  -3 -12 945.181 266.197   4
   1   3  12 1239.44 271.199  30
   1  -3  12 1511.24 270.106  30
   1  -3  12 1184.39 248.142  28
   1   3  12 815.503 208.197  28
   1  -3  12 1457.55 221.938  27
   1  -3  12 1423.85 212.571  26
   1   3  12 1254.42 239.904  27
   1  -3  12 1380.66 256.780  12
   1   3  12 881.309 229.292  12
   1  -3  12 1308.04 235.216  25
   1  -3  12 1570.48 212.117  22
   1   3  12 1213.87 395.513  20
   1  -3  12 1207.41 218.939  21
   1   3  12 908.469 174.715  21
   1  -3  12 1194.22 408.443  20
   1   3  12 988.951 216.934  13
   1  -3  12 1105.41 208.956  17
   1  -3  12 1243.95 233.252  13
  -1  -3 -13 2938.78 452.101   4
  -1   3 -13 1871.17 362.739   4
   1  -3  13 2718.65 361.999  30
   1   3  13 3389.48 430.048  30
   1  -3  13 2756.71 299.831  27
   1  -3  13 2739.58 362.986  28
   1   3  13 2638.28 344.854  28
   1  -3  13 2919.59 372.263  12
   1   3  13 2826.11 355.740  12
   1  -3  13 2683.50 274.409  22
   1   3  13 3208.08 306.137  21
   1   3  13 3082.88 634.152  20
   1  -3  13 2593.16 315.425  21
   1  -3  13 1749.35 495.190  20
   1  -3  13 2147.89 310.274  13
   1   3  13 3120.98 361.712  13
   1   3  14 10183.2 798.981  30
   1  -3  14 7828.65 688.271  30
   1  -3  14 10224.3 621.404  27
   1   3  14 10259.6 703.636  28
   1  -3  14 9835.76 697.282  28
   1   3  14 8879.73 666.983  12
   1  -3  14 9455.70 695.697  12
   1  -3  14 10172.0 568.576  22
   1  -3  14 10072.1 639.033  21
   1   3  14 9739.29 576.324  21
   1   3  14 10508.7 679.693  13
   1   3  14 7625.69 734.491  15
   1  -3  15 1754.38 382.604  30
   1   3  15 1686.29 397.648  30
   1  -3  15 2172.00 294.069  21
   1   3  15 2400.83 258.181  21
   1   3  15 2228.80 428.697  15
   1  -3  15 2496.38 283.069  27
   1  -3  15 3283.72 389.789  28
   1   3  15 2780.54 364.591  28
   1   3  16-53.0958 326.091  30
   1  -3  16-109.025 276.591  30
   1  -3  16 143.197 139.350  21
   1   3  16-119.462 249.334  15
   1   3  16 174.979 200.484  28
   1  -3  16-57.7888 168.521  28
   1  -3  17 2244.99 272.641  21
   1   3  17 2779.84 469.526  30
   1   3  17 2877.65 335.266  28
   1  -3  17 2560.02 309.338  28
   1   3  18 3642.56 461.206  30
   1   3  18 2781.40 313.082  28
  -1   4  18 174.596 194.036  15
  -1   4  18 107.526 129.633  28
  -1   4  17 2920.00 397.325  30
  -1  -4  17 4234.33 347.774  21
  -1   4  17 4227.09 451.501  15
  -1   4  17 3446.77 349.923  28
  -1  -4  16 906.432 228.946  30
  -1   4  16 980.028 247.284  30
  -1   4  16 1118.04 232.715  28
  -1  -4  16 992.044 230.368  28
  -1  -4  16 927.905 212.679  21
  -1   4  16 1022.48 239.780  13
  -1  -4  15 6846.78 544.875  30
  -1   4  15 7965.51 608.739  30
  -1  -4  15 6874.11 558.271  28
  -1   4  15 6184.07 530.664  28
  -1  -4  15 7254.04 493.766  22
  -1  -4  15 6969.14 510.221  21
  -1  -4  15 6461.62 552.557  13
  -1   4  15 7148.72 574.227  13
  -1  -4  14 38.0075 140.626  30
  -1   4  14 43.1274 173.407  30
  -1  -4  14 83.7690 152.580  28
  -1   4  14 338.839 193.746  28
   1   4 -14 161.404 138.614   4
   1  -4 -14 144.419 162.139   4
  -1  -4  14 186.233 135.617  22
  -1  -4  14 278.202 138.239  25
  -1  -4  14 128.953 219.608  20
  -1   4  14-61.4519 223.754  20
  -1   4  14 278.822 183.185  13
  -1  -4  14 204.792 164.698  13
  -1   4  13 4812.85 410.346   8
   1  -4 -13 4378.60 513.627   4
   1   4 -13 3121.63 437.388   4
  -1  -4  13 4548.55 426.220  30
  -1   4  13 4878.61 464.129  30
  -1  -4  13 5067.96 461.837  28
  -1   4  13 4837.34 448.594  28
  -1  -4  13 4487.12 387.512  26
  -1  -4  13 4509.84 376.383  22
  -1  -4  13 4841.60 406.143  25
  -1   4  13 3709.62 344.707  21
  -1  -4  13 3995.28 710.653  20
  -1   4  13 2625.36 592.611  20
  -1   4  13 4616.54 447.886  13
  -1  -4  13 3971.07 415.341  13
  -1   4  12 104.679 103.681   8
   1  -4 -12 26.9768 134.487   4
   1   4 -12 85.2908 155.249   4
  -1  -4  12 100.222 113.786  30
  -1   4  12 205.941 166.943  30
  -1   4  12 127.038 121.393  28
  -1  -4  12 143.233 119.495  26
  -1  -4  12 189.458 137.951  28
  -1  -4  12 104.090 97.6486  23
  -1  -4  12 52.9456 111.740  22
  -1  -4  12 219.444 127.610  25
  -1   4  12-109.661 254.415  20
  -1  -4  12-57.3761 276.272  20
  -1  -4  12 168.453 142.528  13
  -1   4  12 47.7303 165.410  15
  -1   4  12 96.4189 140.411  13
   1  -4 -11 4811.98 484.792   4
  -1   4  11 4768.53 370.715   8
  -1  -4  11 3897.79 357.511  30
  -1   4  11 4709.51 402.099  30
  -1   4  11 4659.42 404.925  28
  -1   4  11 5695.45 390.060  27
  -1  -4  11 4336.35 401.100  28
  -1  -4  11 5058.44 380.542  26
  -1  -4  11 4380.34 351.590  27
  -1  -4  11 3989.07 394.742  12
  -1   4  11 3897.06 378.063  12
  -1  -4  11 4456.38 350.070  22
  -1  -4  11 3909.60 356.656  25
  -1  -4  11 3774.70 317.377  23
  -1   4  11 4250.11 337.133  21
  -1  -4  11 3322.72 315.673  17
  -1   4  11 3655.21 598.739  20
  -1  -4  11 3187.75 588.800  20
  -1  -4  11 4688.77 419.987  13
  -1   4  11 3790.46 431.500  15
  -1   4  11 5237.05 433.212  13
  -1  -4  11 3541.79 371.459  15
  -1   4  10 653.939 139.477   8
  -1  -4  10 484.675 101.531   8
  -1   4  10 581.878 145.503  30
  -1  -4  10 856.865 158.551  30
  -1   4  10 752.049 176.275  27
  -1  -4  10 664.465 133.883  27
  -1  -4  10 628.829 145.174  26
  -1  -4  10 646.269 137.731  22
  -1   4  10 715.152 282.157  20
  -1  -4  10 828.564 155.470  21
  -1  -4  10 782.873 280.713  20
   1  -4 -10 662.225 198.044   4
  -1  -4  10 852.237 189.637  13
  -1  -4   9 55384.3 2645.48  20
  -1   4   9 56173.4 2620.90  20
  -1   4   9 53199.5 2085.94   8
   1  -4  -9 59597.5 2327.88   4
  -1   4   9 56322.1 2133.78  30
  -1  -4   9 54040.3 2096.48  30
  -1  -4   9 52078.0 2478.40  29
  -1   4   8 1823.94 338.484  20
  -1  -4   8 2520.91 401.893  20
   1  -4  -8 1950.07 264.702   4
  -1   4   8 2012.15 325.413  29
  -1  -4   8 2554.49 355.019  29
  -1   4   7 32698.9 1367.58   1
  -1  -4   7 32746.8 1643.03  20
  -1   4   7 33897.3 1645.15  20
   1  -4  -7 35146.7 1454.82   4
  -1  -4   7 30709.8 1543.54  29
  -1   4   7 35027.2 1628.78  29
  -1   4   6 64856.0 2513.13   1
  -1  -4   6 66132.8 2687.32  20
  -1   4   6 65180.4 2660.35  20
   1  -4  -6 70459.4 2499.17   4
  -1   4   6 62217.7 2620.47  29
  -1  -4   6 62579.2 2600.84  29
  -1   4   5 1203.22 188.672   1
  -1  -4   5 1486.13 228.875  20
  -1   4   5 1351.38 217.916  20
   1  -4  -5 1345.55 169.304   4
  -1   4   5 1588.41 225.942  29
  -1  -4   5 1261.96 203.026  29
  -1   4   4 22028.9 988.772   1
  -1   4   4 21055.4 1118.03   2
  -1  -4   4 20645.2 985.607  20
  -1   4   4 20604.5 976.122  20
   1  -4  -4 21506.3 894.213   4
  -1  -4   4 19579.7 820.231   9
  -1   4   4 20834.3 966.341  29
  -1  -4   4 23430.6 976.555  29
  -1   4   3 65419.0 2427.60   1
  -1   4   3 64403.9 2513.90   2
  -1   4   3 63563.1 2360.43  20
  -1  -4   3 61136.1 2356.66  20
  -1  -4   3 65108.5 2262.92   9
   1  -4  -3 62254.6 2301.59   4
  -1  -4   3 65012.3 2336.04  29
  -1   4   3 60443.1 2337.77  29
  -1   4   2 81440.2 3028.51   1
  -1   4   2 83413.6 3035.92   2
  -1   4   2 79224.3 2894.37  20
  -1  -4   2 80526.9 2909.40  20
  -1  -4   2 85510.1 2891.97   9
   1  -4  -2 78939.7 2899.95   4
  -1  -4   2 84337.0 2878.07  29
  -1   4   2 79005.6 2883.36  29
  -1   4   1 64116.5 2232.42   2
   1   4  -1 59412.5 2182.91   2
   1  -4  -1 58738.4 2134.25   3
  -1  -4   1 49480.1 2257.56   4
   1  -4  -1 55708.3 2189.78   4
  -1  -4   1 66499.4 2188.94   9
  -1   4   1 57015.6 2103.91  29
  -1  -4   1 64906.9 2107.49  29
   1   4   0 7170.52 443.153   2
  -1   4   0 8432.22 492.511   1
  -1   4   0 8176.17 391.527   2
   1  -4   0 9070.07 386.072   3
   1  -4   0 7101.10 471.461   4
  -1  -4   0 7442.14 398.352   4
   1   4   1 697.763 94.9446  20
   1  -4   1 848.333 103.282  20
   1  -4   1 670.258 106.342   3
  -1   4  -1 497.299 128.309   1
   1   4   1 607.445 153.678   2
  -1   4  -1 646.775 77.4915   2
  -1  -4  -1 698.787 99.9352   4
   1  -4   2 4158.44 290.804  20
   1   4   2 4206.46 287.634  20
  -1   4  -2 4493.64 346.464   1
  -1   4  -2 4339.61 197.333   2
   1   4   2 3884.35 371.894   2
  -1  -4  -2 4474.25 271.889   4
   1  -4   3 2947.53 274.320  20
   1   4   3 2569.95 255.911  20
   1   4   3 2982.56 346.646   2
  -1   4  -3 3059.25 281.273   1
   1  -4   4 7326.22 509.161  20
   1   4   4 5996.13 457.233  20
   1   4   4 6101.06 385.734   1
  -1   4  -4 7337.44 461.113   1
   1   4   5 26350.2 1264.90  20
   1  -4   5 26304.3 1276.66  20
   1   4   5 23939.1 1025.59   1
  -1   4  -5 26415.6 1130.40   1
   1   4   6 6755.00 581.454  20
   1  -4   6 6820.37 586.215  20
  -1   4  -6 6146.34 423.457   1
  -1  -4  -6 7183.75 454.444   9
   1   4   7 74463.3 3102.31  20
   1  -4   7 73169.3 3108.10  20
   1   4   7 73760.2 3303.14   2
  -1  -4  -7 73566.6 2745.75   9
  -1  -4  -7 70401.8 2822.35   4
   1   4   8 268.984 193.531  20
   1  -4   8 139.292 161.612  20
  -1  -4  -8 171.852 117.902   4
  -1  -4  -8 37.3406 89.2616   9
   1   4   8 123.153 75.2466   8
   1  -4   9 4003.48 345.095  30
   1   4   9 4481.15 373.792  30
   1   4   9 4125.85 566.468  20
   1  -4   9 3716.02 550.739  20
  -1  -4  -9 5127.47 471.793   4
   1   4   9 4971.68 348.152   8
   1   4  10 399.782 167.503   6
   1   4  10 373.642 125.751   8
  -1  -4 -10 345.606 165.500   4
   1   4  10 479.551 153.916  30
   1  -4  10 343.969 133.871  30
   1   4  10 451.021 128.711  27
   1   4  10 535.189 155.401  28
   1  -4  10 159.192 130.116  28
   1  -4  10 300.726 110.113  26
   1  -4  10 423.491 133.680  27
   1  -4  10 185.882 121.843  12
   1   4  10 431.219 143.693  12
   1  -4  10 401.723 143.877  25
   1  -4  10 492.686 131.599  22
   1   4  10 489.004 242.997  20
   1  -4  10 327.252 130.682  21
   1  -4  10 138.638 197.595  20
   1  -4  10 393.834 133.547  18
   1  -4  10 280.849 119.394  13
   1  -4  10 494.859 142.608  17
   1   4  10 278.336 131.034  13
  -1  -4 -11 13959.9 922.317   4
   1   4  11 13275.0 800.682  30
   1  -4  11 12900.9 754.365  30
   1  -4  11 13600.5 704.383  26
   1  -4  11 12745.4 708.708  27
   1   4  11 13635.1 687.786  27
   1   4  11 11678.2 735.022  28
   1  -4  11 14187.2 794.041  28
   1   4  11 11305.2 724.293  12
   1  -4  11 13229.7 769.052  12
   1  -4  11 13906.2 774.124  25
   1  -4  11 12838.9 682.641  22
   1  -4  11 12706.3 726.597  21
   1  -4  11 11471.5 708.058  17
   1  -4  11 12290.3 1149.45  20
   1   4  11 12929.3 665.933  21
   1   4  11 11906.9 1118.13  20
   1  -4  11 12973.6 744.692  13
   1   4  11 12115.0 735.839  13
  -1  -4 -12 4841.97 541.644   4
  -1   4 -12 3545.66 499.003   4
   1   4  12 5382.84 494.124  30
   1  -4  12 4280.45 435.551  30
   1  -4  12 5184.81 413.488  27
   1  -4  12 5521.39 406.029  26
   1  -4  12 5266.34 467.925  28
   1   4  12 6396.64 440.145  27
   1   4  12 4807.00 441.336  28
   1   4  12 4318.14 428.575  12
   1  -4  12 4329.17 431.454  12
   1  -4  12 5099.30 448.650  25
   1  -4  12 4831.95 379.813  22
   1  -4  12 4711.90 728.457  20
   1   4  12 4842.12 367.815  21
   1  -4  12 4648.69 420.494  17
   1   4  12 3832.02 667.188  20
   1  -4  12 4809.62 416.184  21
   1   4  12 4514.01 423.876  13
   1  -4  12 4868.90 428.015  13
  -1  -4 -13 3535.38 474.448   4
  -1   4 -13 2997.07 441.796   4
   1   4  13 3724.87 448.560  30
   1  -4  13 3369.24 392.119  30
   1  -4  13 3265.06 379.500  28
   1   4  13 3974.98 410.687  28
   1  -4  13 3588.74 350.985  27
   1  -4  13 4226.17 356.306  26
   1  -4  13 3980.24 393.636  25
   1  -4  13 3496.10 398.872  12
   1   4  13 3442.63 382.009  12
   1  -4  13 3561.38 323.448  22
   1   4  13 3565.61 650.941  20
   1  -4  13 3483.06 368.167  21
   1  -4  13 3331.15 369.291  17
   1  -4  13 3093.01 623.083  20
   1   4  13 3452.50 328.270  21
   1   4  13 3994.40 396.735  13
   1   4  14 327.226 244.769  30
   1  -4  14 21.6022 294.373  30
   1   4  14 373.544 170.037  28
   1  -4  14 775.633 216.847  28
   1  -4  14 327.357 146.305  27
   1  -4  14 403.688 176.476  12
   1   4  14 547.778 180.091  12
   1  -4  14 479.741 143.915  22
   1  -4  14 448.983 185.209  21
   1   4  14-58.0136 181.943  21
   1   4  14 244.870 151.737  13
   1  -4  15 2632.15 268.411  22
   1  -4  15 3096.08 355.386  21
   1   4  15 3992.82 309.051  21
   1  -4  15 3110.86 327.320  27
   1   4  15 2991.09 349.589  28
   1  -4  15 2574.86 332.038  28
   1   4  15 2719.75 442.466  30
   1  -4  15 1755.78 353.970  30
   1  -4  16 749.980 187.952  27
   1  -4  16 536.030 196.867  28
   1   4  16 233.368 163.947  28
   1  -4  16 556.265 192.925  21
   1   4  16 114.604 227.694  15
   1   4  16 174.516 299.554  30
   1   4  17 314.801 146.689  28
   1  -4  17 356.222 150.375  21
   1   4  17 237.568 228.786  15
   1   4  17 486.787 299.332  30
   1  -4  18 3881.02 266.605  21
   1   4  18 193.092 113.706  28
  -1   5  18 1152.05 218.382  30
  -1   5  18 948.257 196.811  28
  -1   5  17 2802.96 345.010  30
  -1   5  17 2530.83 281.753  28
  -1   5  16 1272.45 282.368  30
  -1   5  16 1475.98 246.999  28
  -1   5  16 1893.54 299.087  13
  -1  -5  15 1597.30 240.930  22
  -1   5  15 1308.06 267.668  30
  -1   5  15 1438.62 271.418  13
  -1   5  15 1163.43 310.123  15
  -1  -5  15 1408.50 285.435  13
  -1  -5  15 1082.39 243.366  28
  -1   5  15 1131.45 237.451  28
   1  -5 -14 2634.78 410.439   4
  -1  -5  14 3953.44 366.489  26
  -1   5  14 3446.89 376.962  28
  -1  -5  14 3002.59 374.673  28
  -1  -5  14 3382.90 352.144  25
  -1  -5  14 2816.35 350.533  30
  -1   5  14 3492.25 406.112  30
  -1  -5  14 3212.64 332.497  22
  -1  -5  14 2531.90 584.252  20
  -1   5  14 2884.04 602.415  20
  -1   5  14 2983.09 423.866  15
  -1  -5  14 3339.84 397.040  13
  -1   5  14 3305.54 398.835  13
   1  -5 -13 21918.0 1260.70   4
   1   5 -13 15514.8 1135.02   4
  -1   5  13 21609.9 1052.49   8
  -1   5  13 23825.9 1140.86  30
  -1  -5  13 20614.7 1057.44  30
  -1   5  13 21739.8 1093.94  28
  -1  -5  13 22169.7 1037.18  26
  -1  -5  13 20800.5 1020.19  27
  -1  -5  13 22169.6 1118.88  28
  -1  -5  13 20407.4 1006.07  22
  -1  -5  13 20706.4 1045.78  25
  -1  -5  13 19917.2 1021.56  21
  -1  -5  13 22107.6 1684.49  20
  -1   5  13 19853.4 940.002  21
  -1   5  13 19580.6 1578.92  20
  -1   5  13 20601.2 1185.18  15
  -1  -5  13 20510.6 1105.58  13
  -1   5  13 19680.0 1096.50  13
  -1   5  12 320.353 141.745   8
   1  -5 -12 247.489 169.862   4
   1   5 -12 263.757 192.432   4
  -1  -5  12 81.1226 114.588  30
  -1   5  12 217.785 149.718  30
  -1  -5  12 229.030 116.728  27
  -1  -5  12 233.551 119.024  26
  -1   5  12 465.263 172.474  28
  -1  -5  12 315.763 155.073  28
  -1  -5  12 65.2717 103.131  25
  -1  -5  12 180.316 128.917  22
  -1   5  12 271.444 242.109  20
  -1  -5  12 440.506 151.583  21
  -1  -5  12-56.2466 204.848  20
  -1   5  12 209.633 161.422  21
  -1   5  12 168.010 169.324  15
  -1   5  12 314.234 147.545  13
  -1  -5  12 285.274 158.771  13
   1  -5 -11 20537.5 1115.84   4
  -1   5  11 19455.4 903.188   8
  -1   5  11 20565.0 958.930  30
  -1  -5  11 18000.2 891.683  30
  -1  -5  11 18768.2 950.005  28
  -1  -5  11 15661.2 839.275  27
  -1   5  11 20025.2 956.503  28
  -1  -5  11 18746.8 890.937  26
  -1   5  11 15215.3 886.383  12
  -1  -5  11 15844.1 881.268  25
  -1  -5  11 17529.1 907.543  24
  -1  -5  11 18083.2 828.897  23
  -1  -5  11 17728.4 861.377  22
  -1  -5  11 17974.8 1385.01  20
  -1   5  11 18511.6 1387.16  20
  -1   5  11 16283.1 803.033  21
  -1  -5  11 16706.7 863.129  21
  -1  -5  11 15677.4 830.020  17
  -1   5  11 16662.7 994.494  15
  -1  -5  11 18252.3 959.242  13
  -1   5  10 429.838 124.465   8
   1  -5 -10 527.860 189.780   4
  -1   5  10 726.918 161.690  30
  -1  -5  10 538.611 138.645  30
  -1  -5  10 675.705 149.315  26
  -1   5  10 400.076 139.737  28
  -1  -5  10 632.159 159.087  28
  -1  -5  10 399.323 118.160  27
  -1  -5  10 496.453 155.768  12
  -1   5  10 156.637 111.106  12
  -1  -5  10 587.914 151.884  25
  -1  -5  10 510.622 132.860  22
  -1   5  10 424.106 225.585  20
  -1  -5  10 530.114 132.525  21
  -1  -5  10 566.167 263.348  20
  -1  -5  10 490.746 159.729  13
   1  -5  -9 81.4268 120.242   4
  -1  -5   9 558.486 113.339  30
  -1   5   9 154.987 80.0193  30
  -1  -5   9 258.642 157.845  20
  -1   5   9 324.259 179.693  20
  -1   5   9 85.3327 87.0881   8
  -1   5   8 423.119 191.066  20
  -1  -5   8 527.904 208.131  20
   1  -5  -8 424.302 153.285   4
  -1   5   8 360.514 195.985  29
  -1  -5   8 426.098 185.837  29
  -1   5   7 29733.1 1348.24   1
  -1   5   7 28433.0 1510.82  20
  -1  -5   7 30737.2 1565.34  20
   1  -5  -7 32273.6 1377.67   4
  -1   5   7 34647.8 1558.70  29
  -1  -5   7 28649.3 1447.72  29
  -1   5   6 60880.5 2421.98   1
  -1  -5   6 61553.5 2533.23  20
  -1   5   6 62147.7 2525.02  20
   1  -5  -6 59525.9 2341.41   4
  -1   5   6 63699.6 2504.12  29
  -1  -5   6 59843.6 2446.82  29
  -1   5   5 234460. 8176.33   2
  -1   5   5 223854. 7859.86   1
  -1  -5   5 215763. 7882.99  20
  -1   5   5 220695. 7877.01  20
   1  -5  -5 224000. 7739.92   4
  -1  -5   5 216675. 7807.78  29
  -1   5   5 229393. 7856.81  29
  -1   5   4 18661.6 967.547   1
  -1   5   4 19273.6 1101.75   2
  -1   5   4 19060.1 923.744  20
  -1  -5   4 19917.2 937.242  20
  -1  -5   4 18769.8 794.648   9
   1  -5  -4 19324.1 862.802   4
  -1   5   4 21239.2 929.935  29
  -1  -5   4 19826.5 894.310  29
  -1   5   3 130310. 4562.79   1
  -1   5   3 123423. 4619.88   2
  -1   5   3 121380. 4422.42  20
  -1  -5   3 127125. 4426.44  20
   1  -5  -3 130670. 4412.67   4
  -1  -5   3 126281. 4354.79   9
  -1  -5   3 120221. 4372.68  29
  -1   5   3 120255. 4390.05  29
  -1   5   2 106027. 4015.27   1
  -1   5   2 108083. 4009.72   2
   1   5  -2 113447. 3898.22   2
   1  -5  -2 102796. 3882.77   4
  -1  -5   2 114052. 3863.87   9
  -1   5   2 105733. 3812.76  29
  -1  -5   2 113819. 3812.71  29
   1  -5  -1 4210.84 240.873   3
  -1   5   1 3997.46 305.375   2
   1   5  -1 3737.43 286.339   2
  -1  -5   1 3437.11 267.081   9
   1  -5  -1 3882.45 305.009   4
  -1  -5   1 4199.37 375.670   4
  -1  -5   1 4279.79 206.932  29
  -1   5   1 3748.14 199.706  29
   1   5   0 6453.46 438.318   2
   1  -5   0 7571.01 342.187   3
  -1   5   0 6988.61 472.624   1
  -1   5   0 6310.62 369.108   2
   1  -5   0 6999.77 293.393  20
   1   5   0 7352.46 301.568  20
   1  -5   0 6246.00 457.423   4
  -1  -5   0 6694.08 392.376   4
  -1  -5   0 6740.40 283.967  29
  -1   5   0 5860.34 274.233  29
   1   5   1 138934. 4714.77  20
   1  -5   1 140973. 4714.43  20
  -1   5  -1 132439. 4928.09   1
  -1   5  -1 135552. 4713.34   2
   1  -5   1 140853. 4747.22   3
   1   5   1 129046. 4943.83   2
  -1  -5  -1 131112. 4756.94   4
   1   5   2 16703.2 757.578  20
   1  -5   2 18384.5 772.563  20
  -1   5  -2 17748.5 890.640   1
   1   5   2 16120.1 928.686   2
  -1   5  -2 16790.1 673.658   2
  -1  -5  -2 18728.0 767.994   4
   1   5   3 92638.0 3213.09  20
   1  -5   3 87940.8 3198.54  20
  -1   5  -3 85583.2 2997.81   2
  -1   5  -3 89833.3 3293.68   1
   1   5   4 2939.94 299.267  20
   1  -5   4 2672.01 286.383  20
  -1   5  -4 2521.40 286.761   1
   1   5   4 2181.61 347.803   2
   1   5   4 2368.26 248.369   1
   1  -5   4 2310.50 143.667   9
   1  -5   5 73184.0 2892.77  20
   1   5   5 73130.4 2880.90  20
  -1   5  -5 76533.3 2824.78   1
   1   5   5 66419.6 3092.67   2
   1   5   5 70978.6 2717.27   1
   1  -5   6 24358.5 1389.29  20
   1   5   6 32390.9 1497.22  20
   1   5   6 29053.7 1168.04   1
  -1   5  -6 25688.2 1255.60   1
  -1  -5  -6 30667.3 1299.00   9
   1  -5   7 21545.2 1259.56  20
   1   5   7 19720.2 1216.86  20
  -1  -5  -7 20949.7 1019.54   9
  -1  -5  -8 158.938 125.383   4
   1  -5   8 121.643 86.7609  30
   1   5   8 248.107 104.846  30
   1  -5   8 171.459 165.214  20
   1   5   8 233.674 166.473  20
   1   5   8 166.062 84.5302   8
  -1  -5  -8 197.392 103.559   9
   1   5   9 59699.0 2262.18  30
   1  -5   9 57381.0 2215.45  30
   1  -5   9 56468.6 2203.56  27
   1   5   9 54271.6 2688.09  20
   1  -5   9 52539.2 2689.39  20
   1  -5   9 57437.6 2149.18   7
  -1  -5  -9 59082.1 2437.23   4
   1   5   9 55222.8 2178.69   8
  -1  -5 -10 5396.52 533.044   4
   1   5  10 5909.72 575.008   6
   1   5  10 5804.89 470.926  30
   1  -5  10 5314.37 434.317  30
   1  -5  10 5817.29 426.923  27
   1  -5  10 5894.63 451.701  28
   1  -5  10 5833.58 410.539  26
   1   5  10 6145.00 451.147  28
   1   5  10 5154.71 419.174  12
   1  -5  10 5820.14 451.778  12
   1  -5  10 5888.42 442.084  24
   1  -5  10 6424.59 431.656  22
   1  -5  10 5858.14 439.360  17
   1  -5  10 5402.83 689.455  20
   1  -5  10 4739.33 408.623  18
   1   5  10 5388.79 681.222  20
   1  -5  10 5109.09 431.522  13
   1   5  10 5541.97 448.768  13
  -1  -5 -11 33363.4 1620.97   4
   1   5  11 32809.5 1454.56  30
   1  -5  11 28693.4 1360.69  30
   1   5  11 30334.2 1376.48  28
   1  -5  11 32583.6 1412.41  28
   1  -5  11 31433.3 1323.64  26
   1  -5  11 29825.5 1339.76  27
   1   5  11 27756.4 1348.69  12
   1  -5  11 29436.1 1378.32  12
   1  -5  11 30428.6 1320.96  22
   1  -5  11 30002.5 1393.58  25
   1  -5  11 30892.8 1350.01  24
   1   5  11 25749.1 1801.04  20
   1  -5  11 27874.3 1873.83  20
   1  -5  11 29581.3 1361.56  17
   1  -5  11 30460.7 1373.57  13
   1   5  11 29230.4 1374.51  13
  -1   5 -12 351.452 210.304   4
  -1  -5 -12 797.850 246.996   4
   1  -5  12 351.408 164.016  30
   1   5  12 673.303 212.123  30
   1  -5  12 404.199 156.585  27
   1  -5  12 535.539 150.477  26
   1  -5  12 487.977 186.260  28
   1   5  12 645.660 186.816  28
   1  -5  12 519.298 176.169  12
   1   5  12 550.763 182.230  12
   1  -5  12 405.432 173.449  25
   1  -5  12 457.946 144.795  22
   1   5  12 319.311 131.694  21
   1  -5  12 787.799 324.258  20
   1  -5  12 709.290 195.671  21
   1   5  12 754.098 294.542  20
   1  -5  12 496.974 168.666  13
   1  -5  12 580.474 181.580  17
   1   5  12 487.710 174.743  13
  -1   5 -13 149.113 127.419   4
  -1  -5 -13 242.608 174.621   4
   1  -5  13-80.1583 237.819  30
   1   5  13-69.0824 233.397  30
   1   5  13 240.575 158.072  28
   1  -5  13 188.095 144.412  27
   1  -5  13 335.480 143.069  26
   1  -5  13 155.284 156.099  28
   1   5  13 386.811 177.473  12
   1  -5  13 288.262 174.963  12
   1  -5  13 262.422 140.516  22
   1  -5  13 226.684 141.865  25
   1   5  13 43.8137 148.619  21
   1  -5  13 94.9318 150.726  21
   1  -5  13 533.359 285.395  20
   1   5  13 226.355 230.349  20
   1   5  13 112.503 140.818  13
   1  -5  13 236.113 158.232  17
   1   5  14-24.2225 233.366  30
   1  -5  14 270.296 135.960  22
   1  -5  14 266.212 152.982  28
   1   5  14 254.087 149.720  28
   1  -5  14 158.735 152.423  27
   1  -5  14 59.1388 158.584  21
   1   5  14 449.346 174.923  21
   1   5  14 243.674 142.884  13
   1   5  14 246.562 233.956  15
   1  -5  15 2920.45 288.581  22
   1  -5  15 2561.86 339.015  21
   1   5  15 2295.12 408.457  30
   1  -5  15 2881.04 334.146  27
   1   5  15 2423.44 311.735  28
   1  -5  16 178.995 166.193  21
   1   5  16-160.716 280.340  30
   1  -5  16 384.749 162.534  27
   1   5  16 142.576 132.424  28
   1   5  17 4203.84 466.075  30
   1   5  17 5409.73 369.298  28
   1  -5  18 4028.47 264.364  21
   1   5  18 1088.26 248.370  15
  -1   6  18 665.684 144.870  28
  -1   6  18 2308.96 276.068  15
  -1   6  17 7898.80 474.397  28
  -1   6  17 8786.59 601.231  15
  -1  -6  16 7264.12 532.020  27
  -1   6  16 7043.51 497.045  28
  -1   6  16 7624.27 562.079  30
  -1   6  16 9073.09 644.288  13
  -1   6  16 7931.08 613.145  15
  -1   6  15 8954.22 617.950  30
  -1  -6  15 8416.15 572.403  22
  -1   6  15 8890.66 591.933  28
  -1  -6  15 7829.71 572.922  27
  -1  -6  15 8850.72 571.253  21
  -1   6  15 8555.87 680.712  15
  -1   6  15 8865.69 663.858  13
  -1  -6  15 8436.84 660.155  13
  -1   6  14 76.9073 133.275  30
  -1  -6  14 302.112 161.204  28
  -1   6  14 18.0619 141.414  28
  -1  -6  14 168.201 143.608  26
  -1  -6  14 117.696 133.414  27
  -1  -6  14-18.1802 134.430  25
  -1  -6  14 48.4004 145.361  22
  -1  -6  14 132.398 136.402  21
  -1   6  14 150.927 183.135  15
  -1  -6  14 151.450 180.460  13
  -1   6  14 111.672 149.373  13
  -1   6  13 160.315 123.832   8
  -1  -6  13 202.720 126.810  30
  -1   6  13-18.7605 136.613  30
  -1  -6  13 302.882 159.778  28
  -1   6  13-18.2671 159.470  28
  -1  -6  13 80.5360 120.915  27
  -1  -6  13-16.2231 121.783  26
   1   6 -13 28.3728 121.148   4
   1  -6 -13 29.5659 142.402   4
  -1  -6  13 90.4202 131.691  25
  -1  -6  13 47.0236 126.017  22
  -1  -6  13 163.384 129.656  21
  -1  -6  13 58.1079 183.194  20
  -1   6  13 112.239 216.675  20
  -1   6  13 21.5524 151.949  13
  -1  -6  13 83.8366 147.769  13
  -1   6  13 353.299 207.963  15
  -1   6  12 747.995 188.281   8
  -1  -6  12 345.156 148.116  30
  -1   6  12 736.600 200.158  30
  -1  -6  12 480.113 146.912  27
  -1  -6  12 468.374 181.976  28
  -1  -6  12 508.369 154.643  26
  -1   6  12 612.718 188.021  28
   1  -6 -12 482.607 222.963   4
  -1  -6  12 325.662 142.453  22
  -1  -6  12 597.388 183.204  25
  -1  -6  12 524.207 167.002  21
  -1  -6  12 328.579 254.742  20
  -1   6  12 1331.21 221.371  21
  -1   6  12 693.458 315.090  20
  -1  -6  12 479.228 186.193  13
  -1   6  12 769.579 242.397  15
  -1   6  11 14513.5 749.880   8
   1  -6 -11 13594.7 913.191   4
  -1  -6  11 13676.9 734.229  30
  -1   6  11 16010.6 801.596  30
  -1  -6  11 12873.8 717.803  27
  -1  -6  11 13871.1 778.204  28
  -1   6  11 13987.2 773.019  28
  -1  -6  11 13879.6 748.178  26
  -1  -6  11 12901.6 718.994  22
  -1  -6  11 13172.0 776.596  25
  -1  -6  11 13827.3 780.768  24
  -1  -6  11 13186.9 674.412  23
  -1  -6  11 13575.7 732.150  21
  -1  -6  11 11538.4 681.527  17
  -1   6  11 12990.5 662.590  21
  -1   6  11 13973.3 1182.69  20
  -1  -6  11 12207.5 1128.92  20
  -1  -6  11 14156.1 829.175  13
  -1   6  11 12917.1 846.598  15
  -1   6  10 1716.00 214.687   8
   1  -6 -10 1838.93 308.414   4
  -1  -6  10 1332.24 197.716  30
  -1   6  10 1698.09 229.233  30
  -1   6  10 1436.10 221.180  28
  -1  -6  10 989.855 191.804  28
  -1  -6  10 1321.64 195.827  27
  -1  -6  10 1470.07 206.323  26
  -1  -6  10 1390.91 235.405  24
  -1  -6  10 1189.68 207.444  25
  -1  -6  10 1258.24 179.138  23
  -1  -6  10 1298.77 192.802  22
  -1  -6  10 1470.55 371.948  20
  -1   6  10 1524.54 372.361  20
  -1  -6  10 1199.67 188.862  21
  -1   6  10 1517.04 200.472  21
  -1   6  10 1276.18 214.475  12
  -1  -6  10 1113.42 223.973  13
  -1  -6   9 38549.9 1597.15  30
  -1   6   9 44808.9 1660.98  30
  -1  -6   9 39250.6 2088.87  20
  -1   6   9 39962.7 2087.36  20
  -1   6   9 39280.5 1610.30   8
   1  -6  -9 41641.6 1844.88   4
  -1  -6   8 1472.52 319.735  20
  -1   6   8 1911.87 340.485  20
  -1   6   8 1681.73 185.524   8
   1  -6  -8 1642.62 255.075   4
   1   6  -8 1599.96 260.036   1
  -1   6   7 22249.4 1176.87  29
  -1  -6   7 20422.8 1109.68  29
  -1  -6   7 21891.4 1227.66  20
  -1   6   7 21738.1 1201.08  20
   1  -6  -7 21644.1 1054.44   4
  -1   6   7 19825.3 1071.81   1
  -1  -6   6 22757.6 1127.62  29
  -1   6   6 22632.8 1158.77  29
  -1   6   6 22475.3 1172.85  20
  -1  -6   6 24094.3 1219.40  20
   1  -6  -6 23097.3 1068.35   4
  -1   6   6 21457.9 1149.52   1
  -1  -6   5 3868.89 337.314  29
  -1   6   5 3566.40 353.113  20
  -1  -6   5 3822.97 368.961  20
   1  -6  -5 3516.52 311.562   4
  -1  -6   5 3536.49 253.694   9
  -1   6   5 3690.72 393.385   1
  -1   6   5 4201.25 494.938   2
  -1   6   4 54911.3 2006.36  29
  -1  -6   4 56273.2 1992.87  29
  -1   6   4 53677.5 2043.20  20
  -1  -6   4 49309.5 1897.78   9
   1  -6  -4 49434.7 1979.05   4
  -1   6   4 51599.2 2149.10   1
  -1   6   4 52272.6 2276.39   2
  -1   6   3 142408. 5249.55  29
  -1  -6   3 148519. 5242.58  29
  -1   6   3 153206. 5312.45  20
  -1  -6   3 141991. 5288.25  20
  -1  -6   3 151245. 5276.39   9
   1  -6  -3 152702. 5331.24   4
  -1   6   3 152426. 5552.93   2
   1   6  -3 168118. 5344.81   2
  -1   6   3 155307. 5519.42   1
  -1   6   2 26764.3 1049.13  29
  -1  -6   2 29105.2 1053.99  29
   1  -6  -2 24943.0 1171.80   4
  -1  -6   2 29027.0 1154.87   9
  -1   6   2 26383.8 1262.87   2
  -1   6   2 27085.6 1299.48   1
   1   6  -2 29674.1 1186.55   2
  -1  -6   1 86925.9 2912.20  29
   1  -6  -1 81334.9 3149.43   4
  -1  -6   1 84746.5 3108.17   9
  -1   6   1 84632.6 3159.07   2
   1  -6  -1 82840.9 2995.42   3
   1   6  -1 79106.0 3135.93   2
  -1  -6   0 14723.1 740.503   4
   1  -6   0 15075.3 823.110   4
   1   6   0 14961.5 798.908   2
   1  -6   0 16183.8 637.531   3
  -1   6   0 15020.9 842.169   1
  -1   6   0 15279.9 722.143   2
   1   6   1 36791.5 1309.88  20
   1  -6   1 33346.0 1291.17  20
  -1  -6  -1 35375.8 1421.24   4
   1  -6   1 39039.0 1360.36   3
   1   6   1 36707.4 1590.54   2
  -1   6  -1 34416.6 1575.30   1
  -1   6  -1 35859.6 1372.56   2
   1   6   2 55885.7 1939.80  20
   1  -6   2 48972.3 1914.59  20
  -1  -6  -2 54616.5 1981.42   4
   1   6   2 51947.2 2218.72   2
  -1   6  -2 49878.3 1873.12   2
  -1   6  -2 52642.3 2160.95   1
   1  -6   3 8978.03 507.810  20
   1   6   3 8904.19 506.279  20
  -1  -6  -3 8496.52 484.049   4
  -1   6  -3 8402.78 393.063   2
  -1   6  -3 9107.07 617.506   1
   1   6   3 7300.94 637.945   2
   1  -6   4 1609.72 225.089  20
   1   6   4 2466.81 265.385  20
   1  -6   4 1499.56 145.870   9
  -1   6  -4 1499.53 129.680   2
   1   6   4 2219.53 357.471   2
   1   6   4 2070.89 254.988   1
  -1   6  -4 1517.40 256.890   1
   1  -6   5 69540.9 2721.16  20
   1   6   5 67849.4 2710.38  20
   1   6   5 64750.4 2630.71   1
  -1   6  -5 70610.6 2735.07   1
   1   6   5 64477.2 3002.80   2
   1  -6   6 2122.29 320.725  20
   1   6   6 3131.89 379.065  20
  -1  -6  -6 2484.10 308.299   9
   1   6   6 2424.85 451.567   2
  -1   6  -6 2738.69 334.543   1
   1   6   6 2392.62 285.844   1
  -1  -6  -7 83737.5 3269.92   9
   1  -6   7 85687.6 3506.85  20
   1   6   7 86178.2 3506.03  20
   1  -6   8 25940.6 1192.62  30
   1   6   8 30917.3 1270.26  30
   1  -6   8 24440.2 1522.11  20
   1   6   8 30637.7 1637.17  20
   1  -6   8 27298.1 1180.03   7
  -1  -6  -8 30343.0 1360.69   9
   1   6   8 30600.3 1204.05   8
  -1  -6  -9 27293.3 1331.88   4
   1   6   9 26336.3 1098.95   8
   1  -6   9 24676.9 1070.20   7
   1   6   9 27135.4 1171.32  30
   1  -6   9 25099.8 1114.85  30
   1  -6   9 24429.6 1102.57  26
   1  -6   9 24205.5 1127.66  27
   1  -6   9 25852.8 1131.72  22
   1  -6   9 24444.2 1141.63  24
   1   6   9 23862.9 1498.60  20
   1  -6   9 22382.2 1471.42  20
   1  -6   9 23274.4 1130.43  17
   1  -6   9 22745.0 1120.87  18
   1  -6   9 22474.0 1104.86  21
   1   6   9 24557.2 1180.78  13
  -1  -6 -10 16800.6 1004.30   4
   1   6  10 18161.4 892.010  30
   1  -6  10 14423.2 793.255  30
   1  -6  10 14275.4 801.938  28
   1   6  10 17111.1 836.640  28
   1  -6  10 15071.4 788.337  26
   1  -6  10 14119.1 803.029  27
   1   6  10 15744.1 815.172  12
   1  -6  10 14062.0 798.179  12
   1  -6  10 15343.4 826.022  24
   1  -6  10 16487.6 824.246  22
   1  -6  10 13245.1 791.246  21
   1  -6  10 14898.5 827.376  17
   1  -6  10 13707.9 1146.97  20
   1   6  10 17002.0 1239.57  20
   1  -6  10 14210.4 811.940  18
   1  -6  10 15429.7 850.713  13
   1   6  10 16299.9 872.843  13
  -1  -6 -11 17847.5 1093.61   4
   1   6  11 18375.3 972.585  30
   1  -6  11 15951.9 889.135  30
   1  -6  11 17259.9 906.532  27
   1  -6  11 18027.6 922.581  28
   1  -6  11 16472.6 858.591  26
   1   6  11 16406.3 888.294  28
   1   6  11 15482.7 878.161  12
   1  -6  11 16364.0 896.157  12
   1  -6  11 19135.0 913.370  22
   1  -6  11 18405.5 923.763  24
   1   6  11 16454.8 1318.52  20
   1  -6  11 16106.8 890.423  18
   1  -6  11 17647.8 1375.32  20
   1  -6  11 16309.8 912.176  17
   1   6  11 16131.8 909.036  13
   1  -6  11 17001.6 926.703  13
  -1  -6 -12 507.868 228.035   4
   1   6  12 667.924 218.834  30
   1  -6  12 418.025 183.417  30
   1  -6  12 623.308 184.082  27
   1  -6  12 901.753 215.858  28
   1   6  12 536.746 184.477  28
   1  -6  12 504.602 154.864  26
   1   6  12 223.643 142.718  12
   1  -6  12 678.570 186.002  12
   1  -6  12 426.107 180.491  25
   1  -6  12 628.112 167.910  22
   1   6  12 261.860 224.132  20
   1  -6  12 762.034 305.756  20
   1  -6  12 515.125 174.391  13
   1  -6  12 523.062 182.243  17
   1   6  12 278.659 152.100  13
  -1  -6 -13 8716.34 746.787   4
  -1   6 -13 5105.77 613.033   4
   1   6  13 7221.02 625.630  30
   1  -6  13 9045.38 606.573  28
   1  -6  13 8023.27 585.452  27
   1  -6  13 8903.02 559.625  26
   1   6  13 7853.56 569.204  28
   1  -6  13 7913.02 585.295  12
   1   6  13 8426.42 587.619  12
   1  -6  13 9151.05 589.347  22
   1  -6  13 8418.73 616.898  25
   1  -6  13 7000.69 898.421  20
   1   6  13 7298.81 899.575  20
   1   6  13 9098.31 616.028  13
   1   6  13 8163.43 680.698  15
   1  -6  14 95.7332 134.685  22
   1  -6  14 77.8227 146.028  25
   1   6  14 163.619 206.236  30
   1   6  14 177.425 187.400  15
   1   6  14-19.0384 144.983  13
   1   6  14 269.372 151.695  28
   1  -6  14 134.829 154.829  27
   1  -6  15 6361.54 533.250  27
   1   6  15 6277.81 468.189  28
   1   6  15 6338.19 595.405  30
   1  -6  15 6739.59 479.366  22
   1  -6  15 6270.47 517.953  21
   1   6  15 6733.27 603.274  15
   1  -6  16 139.363 136.355  27
   1   6  16-48.8539 114.417  28
   1  -6  16-84.3762 148.871  21
   1   6  16-108.972 209.870  15
   1   6  16 144.502 226.959  30
   1   6  17 244.395 105.982  28
   1   6  17 472.419 200.212  15
   1  -6  18 3140.49 221.942  21
  -1   7  18 32.8228 105.362  15
  -1   7  17 800.372 194.851  28
  -1   7  17 979.749 200.802  30
  -1  -7  16 9662.27 626.327  27
  -1   7  16 10935.6 606.412  28
  -1   7  16 8991.65 619.706  30
  -1  -7  16 9016.29 568.086  21
  -1   7  16 13131.6 820.273  13
  -1   7  16 11991.2 721.461  15
  -1   7  15 2284.15 293.993  28
  -1  -7  15 2737.85 320.711  27
  -1   7  15 2517.48 323.749  30
  -1  -7  15 2770.68 332.431  22
  -1  -7  15 2511.54 285.579  21
  -1   7  15 2971.06 408.946  13
  -1   7  15 3118.77 389.361  15
  -1  -7  14 5728.79 475.629  26
  -1  -7  14 5542.81 460.660  27
  -1   7  14 6139.78 476.342  28
  -1   7  14 5345.51 469.774  30
  -1  -7  14 5633.05 468.407  22
  -1  -7  14 5636.80 497.624  25
  -1  -7  14 5142.56 428.226  21
  -1   7  14 5879.88 551.026  15
  -1   7  14 5966.87 545.568  13
  -1  -7  14 5661.40 546.104  13
   1   7 -13 5050.45 599.623   4
   1  -7 -13 7830.24 708.605   4
  -1   7  13 8086.15 543.102   8
  -1   7  13 8216.56 583.859  30
  -1   7  13 7501.37 549.841  28
  -1  -7  13 8376.63 564.331  27
  -1  -7  13 8491.01 577.939  26
  -1  -7  13 8377.95 572.800  22
  -1  -7  13 7244.49 575.242  25
  -1   7  13 7120.86 880.340  20
  -1  -7  13 8584.37 557.505  21
  -1   7  13 7644.77 654.417  15
  -1  -7  13 7850.79 634.952  13
  -1   7  12 194.494 127.786   8
  -1   7  12 185.539 140.739  30
  -1  -7  12 236.574 139.310  26
  -1  -7  12 126.948 124.294  27
  -1   7  12 50.4678 128.151  28
  -1  -7  12 103.244 150.249  28
   1  -7 -12 118.895 171.114   4
  -1  -7  12 312.869 161.185  25
  -1  -7  12 158.993 138.839  22
  -1  -7  12 88.1144 169.763  24
  -1  -7  12 30.8870 124.191  21
  -1  -7  12 157.405 223.973  20
  -1   7  12 102.735 174.944  20
  -1   7  12 216.281 177.701  15
  -1  -7  12 130.308 150.569  13
   1  -7 -11 7432.35 664.486   4
  -1   7  11 8507.19 533.325   8
  -1  -7  11 7841.59 543.312  26
  -1   7  11 7731.71 538.260  28
  -1  -7  11 7855.06 546.198  28
  -1  -7  11 7460.25 517.480  27
  -1  -7  11 7724.81 508.124  30
  -1   7  11 8922.55 557.734  30
  -1  -7  11 9037.54 614.246  25
  -1  -7  11 7097.02 464.732  23
  -1  -7  11 7728.02 523.030  22
  -1  -7  11 8435.90 590.267  24
  -1  -7  11 7492.23 508.256  21
  -1   7  11 6889.52 820.932  20
  -1  -7  11 8424.53 902.046  20
  -1   7  11 7344.69 611.509  15
  -1  -7  11 8313.08 627.733  13
  -1   7  10 9619.08 564.048   8
   1  -7 -10 10931.2 772.375   4
  -1  -7  10 9808.60 605.208  26
  -1   7  10 9726.15 588.438  28
  -1  -7  10 9782.03 599.071  28
  -1  -7  10 9215.73 572.464  27
  -1  -7  10 9754.91 558.354  30
  -1   7  10 10258.1 592.437  30
  -1  -7  10 9777.99 641.171  25
  -1  -7  10 8888.33 612.788  24
  -1  -7  10 9905.77 548.661  23
  -1  -7  10 9794.47 584.995  22
  -1  -7  10 9110.64 559.518  21
  -1  -7  10 8988.74 888.882  20
  -1   7  10 9829.24 915.087  20
  -1  -7  10 9741.23 670.916  13
  -1   7  10 9167.02 665.870  15
   1  -7  -9 4982.89 487.734   4
  -1   7   9 4199.51 329.288   8
  -1   7   9 5141.60 368.541  30
  -1  -7   9 4349.65 332.002  30
  -1  -7   9 4441.36 351.446  27
  -1  -7   9 4913.90 381.964  26
  -1  -7   9 4237.96 391.016  25
  -1  -7   9 4789.78 367.765  22
  -1  -7   9 4796.24 406.459  24
  -1  -7   9 4779.83 587.165  20
  -1   7   9 5527.50 615.090  20
  -1  -7   9 4840.58 437.790  13
  -1   7   9 4534.78 448.208  13
  -1  -7   8 5210.53 570.106  20
  -1   7   8 5090.26 546.066  20
   1   7  -8 4104.36 446.516   1
   1  -7  -8 5454.15 476.336   4
  -1   7   8 5114.80 341.072   8
  -1  -7   7 2057.81 343.510  20
  -1   7   7 2192.68 337.676  20
   1   7  -7 2152.13 327.000   1
  -1   7   7 1976.15 316.786   1
   1  -7  -7 2211.24 279.725   4
  -1   7   6 4708.87 482.701   1
  -1  -7   6 4102.72 434.343  20
   1  -7  -6 4618.61 392.502   4
  -1  -7   6 4316.25 407.533  29
  -1   7   5 24524.1 1288.55   1
   1   7  -5 24748.9 1089.31   2
  -1   7   5 25045.2 1440.57   2
  -1  -7   5 23798.3 1166.72  20
  -1   7   5 24154.2 1168.53  20
   1  -7  -5 22612.0 1108.70   4
  -1  -7   5 22856.1 1018.78   9
  -1   7   5 27222.0 1173.05  29
  -1  -7   5 24798.2 1121.57  29
  -1   7   4 5115.01 540.788   2
   1   7  -4 5857.53 397.332   2
  -1   7   4 4690.03 473.481   1
  -1  -7   4 5084.82 391.018  20
  -1   7   4 5163.32 397.205  20
  -1  -7   4 5612.08 370.770   9
   1  -7  -4 5642.85 415.226   4
  -1   7   4 7005.32 415.443  29
  -1  -7   4 5550.45 367.754  29
  -1   7   3 84255.7 3659.34   1
   1   7  -3 99864.0 3544.88   2
  -1   7   3 92710.1 3733.97   2
   1  -7  -3 92997.8 3542.47   4
  -1  -7   3 96803.8 3475.30   9
  -1  -7   3 97091.1 3396.16  29
  -1   7   3 98589.2 3401.46  29
  -1   7   2 13230.1 861.513   1
   1   7  -2 15455.7 792.953   2
   1  -7  -2 14027.6 678.959   3
  -1   7   2 14025.9 847.703   2
  -1  -7   2 15988.9 772.796   9
   1  -7  -2 16977.4 825.620   4
  -1  -7   2 16275.1 605.463  29
   1   7  -1 9641.47 634.127   2
   1  -7  -1 11120.9 500.087   3
  -1   7   1 12024.7 669.247   2
  -1  -7   1 12546.7 735.608   4
  -1  -7   1 11016.1 618.754   9
   1  -7  -1 11790.8 669.175   4
  -1   7   0 12916.5 696.789   2
  -1   7   0 13075.3 822.296   1
   1   7   0 13789.6 790.244   2
   1  -7   0 14811.0 589.809   3
  -1  -7   0 14465.7 752.903   4
   1  -7   0 13488.8 797.420   4
   1   7   1 107840. 4252.42   2
  -1   7  -1 116442. 4292.67   1
  -1   7  -1 115148. 4019.07   2
  -1  -7  -1 111267. 4079.71   4
   1  -7   2 7183.58 376.828  20
   1   7   2 7221.99 381.648  20
   1   7   2 8296.20 634.402   2
  -1   7  -2 7605.20 406.341   2
  -1   7  -2 8683.46 623.912   1
  -1  -7  -2 8478.03 493.979   4
   1   7   3 60883.8 2305.54  20
   1  -7   3 59873.8 2304.11  20
  -1   7  -3 64182.6 2583.45   1
   1   7   3 60103.0 2660.69   2
  -1   7  -3 60200.3 2215.17   2
   1   7   3 62957.6 2509.72   1
  -1  -7  -3 65229.1 2372.19   4
   1   7   4 93603.7 3485.84  20
   1  -7   4 90938.9 3482.43  20
   1   7   4 97421.8 3617.31   1
   1   7   4 91918.7 3878.69   2
  -1   7  -4 100068. 3715.85   1
  -1  -7  -4 92834.8 3455.60   4
   1  -7   4 92878.0 3345.08   9
   1   7   5 19430.9 991.306  20
   1  -7   5 18649.1 985.241  20
   1   7   5 16898.4 984.275   1
  -1   7  -5 19193.1 1071.84   1
   1   7   5 16535.6 1230.39   2
   1  -7   6 104215. 4226.96  20
   1   7   6 113734. 4267.38  20
  -1   7  -6 109772. 4255.49   1
   1   7   6 113104. 4220.37   1
   1   7   6 112200. 4780.74   2
  -1  -7  -6 112444. 4200.50   9
   1  -7   7 9740.95 752.655  20
   1   7   7 9467.26 748.495  20
   1   7   7 8748.73 972.837   2
  -1   7  -7 8858.40 681.199   1
  -1  -7  -7 8432.78 645.956   9
   1  -7   7 10413.5 543.471   7
   1   7   7 10314.4 516.505   8
   1  -7   8 17616.2 863.452  30
   1  -7   8 16008.2 1132.26  20
   1   7   8 18147.4 1176.57  20
   1  -7   8 17804.3 857.132   7
  -1  -7  -8 19003.1 1034.16   9
   1   7   8 18886.4 849.763   8
  -1  -7  -9 18788.3 1114.29   9
   1  -7   9 23849.4 1037.75   7
   1   7   9 23150.3 1029.83   8
   1   7   9 24425.7 1116.78  30
   1  -7   9 20798.3 1039.12  30
   1  -7   9 23895.4 1064.04  28
   1  -7   9 23630.1 1087.26  26
   1  -7   9 23500.9 1057.73  12
   1  -7   9 22877.9 1138.36  25
   1  -7   9 25254.2 1128.02  22
   1  -7   9 24693.2 1125.32  24
   1  -7   9 21204.4 1057.90  21
   1  -7   9 21342.6 1410.27  20
   1  -7   9 23607.7 1123.45  18
   1  -7   9 23015.3 1122.60  17
   1   7   9 19557.0 1371.03  20
   1   7   9 21995.5 1152.17  13
   1  -7   9 24333.4 1163.97  13
  -1  -7 -10 8856.96 702.521   4
   1   7  10 8651.47 579.402  30
   1  -7  10 5915.18 478.483  30
   1   7  10 7451.36 511.210  28
   1  -7  10 7848.92 526.895  26
   1  -7  10 7922.42 526.991  28
   1   7  10 7709.05 519.843  12
   1  -7  10 7490.70 514.801  12
   1  -7  10 9000.38 578.303  22
   1  -7  10 7689.49 547.983  24
   1   7  10 8077.55 823.832  20
   1  -7  10 7454.71 529.853  21
   1  -7  10 7498.66 817.920  20
   1  -7  10 7145.82 547.928  17
   1  -7  10 7015.07 539.558  18
   1  -7  10 7937.08 586.579  13
   1   7  10 7358.72 568.665  13
  -1  -7 -11 19413.3 1177.68   4
   1   7  11 19463.9 1026.21  30
   1  -7  11 18863.0 964.767  28
   1  -7  11 19318.0 964.787  26
   1   7  11 20717.0 982.641  28
   1   7  11 17427.1 944.613  12
   1  -7  11 17405.9 946.827  12
   1  -7  11 20405.4 1012.98  22
   1  -7  11 19931.8 1005.36  24
   1  -7  11 18512.5 1015.46  17
   1  -7  11 17667.8 1378.89  20
   1   7  11 18748.4 1407.71  20
   1  -7  11 17842.9 989.367  18
   1  -7  11 18404.0 972.145  21
   1  -7  11 19231.9 1038.75  13
   1   7  11 18650.0 1019.88  13
  -1  -7 -12 3315.17 471.543   4
   1   7  12 3806.83 411.905  30
   1  -7  12 2712.52 343.971  27
   1  -7  12 3117.73 326.568  26
   1   7  12 3841.62 370.329  28
   1   7  12 3249.11 350.907  12
   1  -7  12 2731.83 332.731  22
   1  -7  12 2461.78 346.173  17
   1  -7  12 2705.34 328.965  21
   1   7  12 2841.36 547.868  20
   1   7  12 2947.03 357.119  13
   1  -7  13 790.333 230.090  25
   1  -7  13 615.919 195.314  22
   1  -7  13 788.645 215.173  27
   1   7  13 648.439 187.045  28
   1  -7  13 941.617 208.385  26
   1   7  13 774.216 257.455  30
   1   7  13 677.182 236.349  15
   1   7  13 935.916 223.381  13
   1  -7  14 669.886 224.206  22
   1  -7  14 1034.95 254.628  25
   1  -7  14 1108.85 218.035  26
   1   7  14 1340.21 230.855  28
   1  -7  14 1208.20 265.719  27
   1   7  14 1081.47 282.118  30
   1   7  14 1306.14 290.330  15
   1   7  14 1386.25 257.601  13
   1  -7  15 163.417 158.911  22
   1  -7  15 102.919 165.556  27
   1   7  15 309.444 140.818  28
   1   7  15 255.732 199.761  15
   1   7  15 149.929 225.702  30
   1   7  16 1207.14 182.826  28
   1  -7  16 1024.32 211.745  27
   1   7  16 1509.56 278.669  15
   1   7  16 988.277 264.784  30
   1  -7  17 3331.90 307.799  27
   1   7  17 1526.96 240.242  15
  -1   8  18 5436.71 335.949  15
  -1   8  17 3409.67 317.130  15
  -1  -8  16 3196.59 353.856  22
  -1   8  16 2581.96 270.815  28
  -1  -8  16 3225.18 322.223  27
  -1  -8  16 2894.26 272.455  21
  -1   8  16 3566.52 457.378  13
  -1   8  16 3184.42 345.254  15
  -1   8  15 864.485 212.636  30
  -1  -8  15 1313.22 252.797  22
  -1   8  15 1132.53 204.014  28
  -1  -8  15 1619.62 288.521  26
  -1  -8  15 1426.25 248.981  27
  -1  -8  15 1582.98 219.423  21
  -1   8  15 1247.28 252.001  15
  -1   8  15 1403.04 329.559  13
  -1   8  14 5046.80 437.006  30
  -1  -8  14 5794.84 462.664  27
  -1  -8  14 5204.66 478.524  26
  -1   8  14 5045.41 419.866  28
  -1  -8  14 4454.74 430.976  22
  -1  -8  14 5543.22 506.115  25
  -1  -8  14 4818.94 397.180  21
  -1   8  14 5697.65 552.594  13
  -1   8  14 4772.97 486.211  15
  -1  -8  14 4720.40 518.649  13
  -1   8  13 2487.58 311.442  30
  -1  -8  13 2740.67 339.865  26
  -1   8  13 2637.06 312.818  28
  -1  -8  13 2491.97 311.160  27
   1  -8 -13 2346.26 397.996   4
   1   8 -13 1688.82 339.967   4
  -1  -8  13 2095.27 299.344  22
  -1  -8  13 2764.44 373.360  25
  -1  -8  13 2319.49 285.135  21
  -1   8  13 2056.93 354.156  15
  -1  -8  13 1957.99 357.957  13
  -1   8  12 14563.9 758.971   8
   1  -8 -12 13811.4 980.984   4
  -1  -8  12 14457.1 827.919  26
  -1   8  12 13625.2 762.961  28
  -1  -8  12 12784.5 758.507  27
  -1   8  12 14032.3 774.806  30
  -1  -8  12 13467.5 799.703  24
  -1  -8  12 13804.4 862.232  25
  -1  -8  12 12815.5 767.066  22
  -1  -8  12 12320.8 724.554  21
  -1   8  12 14299.5 907.664  15
  -1  -8  12 12152.3 871.858  13
   1  -8 -11 2570.98 413.227   4
  -1   8  11 2550.86 269.524   8
  -1   8  11 2795.78 295.050  30
  -1  -8  11 2234.47 272.046  27
  -1  -8  11 2584.85 317.953  26
  -1  -8  11 2667.54 327.612  24
  -1  -8  11 2151.10 281.465  22
  -1  -8  11 2512.47 342.889  25
  -1   8  11 1660.12 403.935  20
  -1  -8  11 2694.72 281.423  21
  -1   8  11 2142.98 344.318  15
  -1  -8  11 1907.07 346.855  13
  -1  -8  10 1294.56 278.779  13
  -1   8  10 927.318 242.448  15
  -1  -8  10 1495.99 241.100  26
  -1  -8  10 1056.83 199.016  28
  -1  -8  10 1246.94 207.967  27
   1  -8 -10 1315.93 289.142   4
  -1  -8  10 1282.97 214.748  22
  -1  -8  10 1516.84 255.518  24
  -1  -8  10 1195.89 192.036  23
  -1  -8  10 1461.88 260.407  25
  -1  -8  10 1350.61 204.353  21
  -1  -8  10 1454.94 369.201  20
  -1   8  10 1447.99 364.812  20
  -1   8  10 1246.90 188.125   8
  -1   8   9 5241.91 357.498   8
   1  -8  -9 4895.82 502.228   4
  -1  -8   9 4296.53 335.944   7
  -1  -8   9 4354.74 331.653  30
  -1  -8   9 5147.15 419.883  26
  -1  -8   9 4267.89 361.698  27
  -1  -8   9 4881.86 419.872  24
  -1  -8   9 5504.53 376.304  23
  -1  -8   9 4588.67 437.500  25
  -1  -8   9 4395.55 567.179  20
  -1  -8   9 4670.47 351.736  21
  -1   8   9 4278.32 554.108  20
  -1  -8   9 4179.27 455.590  13
  -1   8   9 4570.13 485.463  13
  -1   8   9 3901.52 403.578  15
   1   8  -8 1942.81 336.935   1
  -1   8   8 2737.44 234.207   8
   1  -8  -8 2567.45 341.334   4
  -1  -8   8 2192.82 232.158   7
  -1  -8   8 1983.23 355.000  20
  -1   8   8 2477.96 392.208  20
  -1   8   7 6703.89 664.031   1
   1   8  -7 8380.31 696.178   1
   1   8  -7 8728.54 564.322   2
   1  -8  -7 8963.58 624.222   4
  -1  -8   7 8441.71 687.310  20
  -1   8   7 8309.08 672.108  20
  -1   8   6 12225.0 1024.67   2
  -1   8   6 13048.7 918.139   1
   1   8  -6 13331.6 711.931   2
  -1  -8   6 11714.3 634.246   9
   1  -8  -6 12743.2 761.374   4
  -1  -8   6 13074.1 818.381  20
  -1   8   6 12518.5 802.897  20
  -1   8   5 55.1115 132.696   1
  -1   8   5 141.444 164.079   2
   1  -8  -5 102.871 105.835   4
   1   8  -5 53.3154 68.6487   2
  -1  -8   5 97.9649 81.9146   9
  -1   8   5 50.2380 83.4927  20
  -1  -8   5 65.8940 82.1352  20
  -1  -8   4 926.832 170.287   9
  -1   8   4 1158.15 259.745   1
   1   8  -4 801.525 159.983   2
   1  -8  -4 919.221 193.377   4
  -1   8   4 900.752 236.983   2
  -1  -8   3 65751.5 2472.30   9
   1  -8  -3 62813.1 2551.60   4
  -1   8   3 63428.4 2720.16   2
   1   8  -3 67521.7 2541.77   2
  -1   8   3 60520.6 2693.40   1
  -1  -8   2 272.034 123.137   9
   1  -8  -2 294.496 144.991   4
  -1   8   2 563.769 190.391   2
   1  -8  -2 469.461 98.3919   3
   1   8  -2 356.963 134.259   2
  -1   8   2 240.989 149.231   1
  -1  -8   1 30475.7 1389.10   4
  -1  -8   1 26921.2 1249.53   9
   1  -8  -1 27655.6 1304.23   4
   1  -8  -1 27519.6 1062.70   3
   1   8  -1 28270.9 1315.25   2
  -1   8   1 27144.0 1292.91   2
  -1  -8   0 17284.2 919.239   4
  -1  -8   0 17787.2 912.221   9
   1  -8   0 15831.0 947.605   4
  -1   8   0 17493.4 1034.30   1
  -1   8   0 17488.6 882.260   2
   1   8   0 18340.2 993.080   2
   1  -8   0 18565.2 717.436   3
  -1  -8  -1 12644.2 723.957   4
  -1   8  -1 12566.8 661.052   2
  -1   8  -1 13556.0 868.154   1
   1   8   1 13914.1 849.363   2
   1   8   2 61402.2 2271.11   2
  -1   8  -2 60736.3 1848.91   2
  -1   8  -2 63926.8 2274.15   1
  -1  -8  -2 63685.7 2025.90   4
  -1   8  -3 41061.6 1830.88   1
   1   8   3 41673.0 1770.91   1
   1   8   3 36771.1 1859.86   2
   1  -8   3 38166.4 1535.94   9
  -1  -8  -3 41070.8 1615.96   4
   1  -8   3 34708.0 1434.91  20
   1   8   3 34621.5 1436.23  20
  -1   8  -4 88692.9 3403.53   1
   1   8   4 82621.8 3545.71   2
   1   8   4 86555.6 3302.61   1
  -1  -8  -4 86197.7 3135.30   4
   1  -8   4 83656.9 3011.86   9
   1   8   4 77815.8 3052.88  20
   1  -8   4 75951.3 3039.96  20
  -1   8  -5 42762.0 1931.70   1
   1   8   5 37101.2 2104.17   2
   1   8   5 40021.1 1842.99   1
  -1  -8  -5 40184.7 1797.78   9
   1   8   5 38866.1 1692.01  20
   1  -8   5 37712.4 1689.56  20
  -1   8  -6 4597.10 512.464   1
   1   8   6 5166.06 713.558   2
   1   8   6 5203.76 538.704   1
  -1  -8  -6 5941.66 520.295   9
   1  -8   6 5672.65 377.735   7
   1  -8   6 4980.07 473.367  20
   1   8   6 4493.64 448.460  20
   1   8   7 15277.6 1385.24   2
  -1   8  -7 17327.1 1067.70   1
   1  -8   7 16401.2 1042.86  20
   1   8   7 17998.2 1066.90  20
   1   8   7 17213.5 778.165   8
  -1  -8  -7 16765.3 1008.73   9
   1  -8   7 18788.6 842.030   7
   1   8   8 136634. 4777.19   8
  -1  -8  -8 135094. 5080.14   9
   1  -8   8 132083. 4801.22   7
   1  -8   8 123087. 4784.94  30
   1  -8   8 142626. 4970.45  27
   1  -8   8 140020. 4919.49  26
   1   8   8 136068. 6045.82   2
   1  -8   8 138987. 4903.47  24
   1  -8   8 136334. 4964.69  25
   1  -8   8 139577. 4922.82  22
   1   8   8 126360. 5197.95  20
   1  -8   8 122272. 5186.81  20
   1  -8   8 132971. 4836.07  21
   1  -8   8 132658. 4927.98  18
   1   8   8 150835. 5105.99  13
   1  -8   9 1928.14 270.750  26
   1  -8   9 1660.52 276.594  17
   1   8   9 2322.44 337.548  13
   1  -8   9 2024.04 330.372  13
   1  -8   9 1904.56 286.335  22
   1  -8   9 2140.58 304.309  25
   1  -8   9 1985.12 285.788  24
   1  -8   9 1240.88 247.279  18
   1   8   9 1344.56 328.876  20
   1  -8   9 1246.45 314.474  20
   1  -8   9 1657.64 238.255  21
   1  -8   9 1681.36 243.690   7
  -1  -8  -9 1259.32 253.631   9
  -1  -8 -10 56947.3 2546.32   4
   1   8  10 60092.2 2358.69  30
   1  -8  10 57893.3 2335.55  26
   1  -8  10 57978.9 2371.23  22
   1  -8  10 59367.4 2339.01  24
   1  -8  10 54624.3 2375.87  25
   1   8  10 58180.1 2796.02  20
   1  -8  10 56689.5 2389.88  17
   1  -8  10 54275.1 2361.02  18
   1  -8  10 53240.7 2262.46  21
   1   8  10 60372.3 2461.64  13
   1  -8  10 59605.2 2466.21  13
  -1  -8 -11 14595.4 1018.53   4
   1   8  11 16800.4 924.634  30
   1  -8  11 16071.0 878.710  26
   1   8  11 15677.9 821.778  28
   1   8  11 13937.4 796.374  12
   1  -8  11 16606.3 893.069  24
   1  -8  11 15612.2 904.314  22
   1  -8  11 15456.9 846.749  21
   1  -8  11 14378.1 901.117  17
   1  -8  11 14429.1 901.120  18
   1   8  11 14801.1 917.302  13
   1  -8  11 15439.7 976.164  13
  -1  -8 -12 9722.11 806.889   4
   1   8  12 7804.50 635.844  30
   1  -8  12 9417.08 668.512  22
   1  -8  12 9542.68 634.142  26
   1   8  12 9992.34 609.335  28
   1  -8  12 7822.99 582.722  21
   1   8  12 9875.66 692.458  13
   1   8  13 12941.5 832.394  30
   1  -8  13 12192.7 792.434  22
   1  -8  13 11668.2 732.332  26
   1   8  13 12935.3 726.078  28
   1  -8  13 13648.9 768.475  21
   1   8  13 12393.8 828.787  15
   1   8  13 11400.1 777.801  13
   1   8  14 84.2941 177.891  30
   1  -8  14 62.6816 159.139  25
   1  -8  14 99.8643 187.173  22
   1   8  14 211.255 138.110  28
   1  -8  14 198.581 146.073  26
   1  -8  14 203.224 152.628  21
   1   8  14 128.579 191.117  15
   1   8  15 4453.00 457.893  30
   1  -8  15 4285.90 425.172  22
   1   8  15 5658.49 483.983  15
   1   8  15 6024.77 402.488  28
   1  -8  15 4006.65 450.352  27
   1  -8  15 5907.57 434.707  21
   1   8  16 211.625 148.242  15
   1  -8  16 131.835 143.932  27
   1  -8  16 161.906 127.271  21
   1   8  17 976.971 180.728  15
   1  -8  17 3112.70 259.007  27
  -1   9  17 1002.09 176.293  15
  -1  -9  16 7820.47 556.480  22
  -1   9  16 9641.31 763.428  13
  -1   9  16 9977.38 591.575  15
  -1  -9  15 34.7608 159.756  22
  -1   9  15 28.8097 228.554  13
  -1   9  15 90.7881 168.524  15
  -1  -9  15 184.261 132.592  27
  -1  -9  15 122.416 180.022  26
  -1  -9  14 10003.7 733.948  25
  -1  -9  14 9809.67 667.528  22
  -1   9  14 11610.7 757.871  15
  -1  -9  14 10837.8 614.057  21
  -1  -9  14 10844.4 743.047  26
  -1  -9  14 9993.06 646.068  27
  -1  -9  13 1064.08 275.866  25
  -1  -9  13 1237.76 243.355  22
  -1   9  13 638.492 229.627  15
  -1  -9  13 1111.75 196.703  21
  -1  -9  13 1103.20 256.037  26
  -1  -9  13 792.040 198.388  27
   1  -9 -12 163.446 178.628   4
  -1  -9  12 27.5486 203.785  13
  -1   9  12 278.357 193.595  15
  -1  -9  12 276.695 191.645  25
  -1  -9  12 336.576 169.225  22
  -1  -9  12 300.668 174.980  24
  -1  -9  12 110.112 174.856  26
  -1  -9  12 254.809 145.199  27
  -1  -9  12 131.364 119.034  21
  -1   9  12 353.982 128.967   8
  -1   9  11 7116.63 598.089  15
  -1  -9  11 7696.59 695.111  13
  -1  -9  11 7620.86 567.657  24
  -1  -9  11 6619.43 512.197  22
  -1  -9  11 7509.02 631.527  25
  -1  -9  11 6856.54 514.143  27
  -1  -9  11 8336.59 618.579  26
  -1  -9  11 7274.25 490.697  21
   1  -9 -11 7770.96 720.004   4
  -1   9  11 7606.36 492.109   8
  -1   9  10 13241.3 823.817  15
  -1   9  10 14118.8 979.401  13
  -1  -9  10 12569.8 900.411  13
  -1  -9  10 11343.4 703.974  27
  -1  -9  10 14119.1 834.776  26
  -1  -9  10 13831.1 700.538  23
  -1  -9  10 12079.9 836.430  25
  -1  -9  10 12350.3 751.480  24
  -1  -9  10 11559.3 669.118  21
   1  -9 -10 12900.6 932.354   4
   1  -9 -10 11619.3 877.367   9
  -1   9  10 14310.5 699.771   8
   1  -9  -9 195.247 160.660   4
  -1   9   9 148.681 141.651  15
  -1  -9   9 74.9741 173.316  13
  -1  -9   9 208.461 146.477  26
  -1  -9   9 215.968 105.029  27
  -1   9   9 259.024 196.089  13
  -1  -9   9 266.735 140.838  24
  -1  -9   9 269.721 183.054  25
  -1  -9   9 159.090 121.153  23
  -1  -9   9 110.556 149.998  19
  -1  -9   9 247.486 118.641  21
  -1  -9   9 176.651 116.111  18
  -1  -9   9 146.483 123.223   7
  -1   9   9 339.661 113.878   8
  -1  -9   8 1298.97 287.436  13
  -1  -9   8 1078.49 183.374  27
  -1  -9   8 1294.26 227.689  26
  -1  -9   8 1167.78 216.581  24
  -1  -9   8 872.702 177.917  22
  -1  -9   8 1123.84 239.765  25
  -1  -9   8 1024.24 188.040   7
  -1   9   8 1542.22 182.551   8
   1  -9  -8 1248.90 271.322   4
   1   9  -8 1213.74 294.826   1
  -1   9   8 1281.76 286.340  13
  -1   9   7 229.094 79.2622   8
  -1  -9   7 292.412 121.290   7
  -1   9   7 353.964 213.834   1
   1  -9  -7 344.372 159.353   4
   1   9  -7 94.1873 145.950   1
  -1  -9   7 607.508 187.337  20
   1  -9  -6 510.915 169.531   4
  -1   9   6 236.889 190.409   1
   1   9  -6 570.582 149.235   2
   1   9  -6 433.561 203.751   1
  -1   9   6 530.067 254.642   2
  -1  -9   6 403.509 128.781   7
   1   9  -5 2277.46 275.560   2
  -1   9   5 2719.27 442.192   2
  -1   9   5 2202.41 371.036   1
  -1  -9   5 2237.24 276.167   9
   1  -9  -5 2415.76 312.554   4
  -1   9   4 3649.70 501.306   2
   1   9  -4 2704.05 315.241   2
  -1   9   4 3635.17 457.127   1
   1  -9  -4 3227.15 365.870   4
  -1  -9   4 3296.50 320.741   9
  -1   9   3 1790.96 324.972   2
  -1   9   3 1765.44 327.264   1
   1   9  -3 2201.17 283.061   2
   1  -9  -3 2140.34 220.791   3
  -1  -9   3 1754.24 250.073   9
   1  -9  -3 2201.99 303.903   4
  -1   9   2 42540.0 2048.66   1
  -1   9   2 42737.6 1967.54   2
   1  -9  -2 42082.3 1650.86   3
   1   9  -2 43741.0 1898.71   2
  -1  -9   2 47205.3 1866.29   9
   1  -9  -2 45835.0 1941.60   4
   1  -9  -1 115.177 49.0859   3
  -1  -9   1 127.973 140.013   4
  -1   9   1 156.759 115.628   2
   1  -9  -1 101.583 128.147   4
   1   9  -1 265.893 139.335   2
  -1  -9   1 100.742 124.191   9
   1   9   0 27655.4 1406.27   2
  -1   9   0 27293.0 1274.35   2
  -1   9   0 27286.1 1463.82   1
   1  -9   0 28037.6 1038.28   3
  -1  -9   0 30223.6 1338.47   9
  -1  -9   0 27109.8 1317.45   4
   1  -9   0 24154.0 1330.38   4
   1   9   1 1208.51 254.029   2
  -1   9  -1 1255.24 259.806   1
  -1  -9  -1 998.388 204.866   4
  -1   9  -1 1219.66 192.585   2
   1   9   2 29757.8 1575.33   2
   1   9   2 30194.1 1548.58   1
  -1   9  -2 30428.0 1587.30   1
  -1  -9  -2 29130.8 1420.20   9
  -1  -9  -2 31012.5 1413.98   4
   1   9   3 2318.68 394.184   2
  -1   9  -3 2382.07 372.094   1
   1   9   3 2379.19 349.078   1
  -1  -9  -3 2149.40 309.375   9
  -1  -9  -3 1967.07 282.316   4
   1  -9   3 2079.12 252.602   9
  -1  -9  -4 87330.8 3169.82   4
  -1  -9  -4 84611.9 3246.54   9
   1  -9   4 83307.5 3018.96   9
  -1   9  -4 85562.2 3429.26   1
   1   9   4 81140.2 3314.14   1
   1   9   4 79844.4 3512.35   2
   1  -9   4 72123.9 2937.82  20
  -1  -9  -5 428.680 184.519   9
   1  -9   5 480.644 147.555   7
   1   9   5 635.247 213.799   1
  -1  -9  -5 538.749 173.998   4
   1   9   5 495.792 246.549   2
  -1   9  -5 808.793 247.235   1
   1  -9   5 305.213 112.377  20
   1  -9   6 100194. 3516.99   7
  -1  -9  -6 104259. 3856.40   9
   1  -9   6 87307.7 3679.23  20
   1   9   6 91693.9 3915.74   1
  -1   9  -6 95752.9 3950.04   1
   1   9   6 97834.2 4396.79   2
   1  -9   7 1119.07 236.292  27
   1  -9   7 1499.44 256.445  26
   1   9   7 1040.87 260.540  13
   1  -9   7 1499.04 230.880  22
   1  -9   7 1393.59 242.006  25
   1  -9   7 1455.16 214.667   7
  -1  -9  -7 743.587 234.780   9
   1   9   7 1183.58 418.647   2
  -1   9  -7 1305.47 300.497   1
   1   9   8 6119.18 931.476   2
   1   9   8 7983.67 678.030  13
   1  -9   8 6183.98 551.298  17
   1  -9   8 6194.57 529.753  27
   1  -9   8 6260.46 530.128  26
   1  -9   8 5046.66 487.575  10
   1  -9   8 6024.57 492.559  22
   1  -9   8 6250.34 523.206  25
   1  -9   8 6759.89 497.820  24
   1  -9   8 6206.51 465.516  19
   1  -9   8 5965.02 521.559  18
   1  -9   8 6307.97 443.525  21
  -1  -9  -8 6921.21 605.054   9
   1  -9   8 6312.55 442.651   7
   1   9   9 6644.79 637.920  13
   1  -9   9 7349.51 579.133  26
   1  -9   9 6615.10 572.606  27
   1  -9   9 7544.37 538.858  24
   1  -9   9 6618.69 560.747  25
   1  -9   9 6699.29 543.726  22
   1  -9   9 6500.00 472.519  21
   1  -9   9 6795.57 577.445  18
   1  -9   9 7482.73 603.063  17
   1  -9   9 7562.71 487.491   7
  -1  -9  -9 5515.35 561.907   9
   1  -9  10 1084.03 248.125  26
   1  -9  10 1301.74 271.004  27
   1   9  10 697.932 255.922  13
   1  -9  10 1032.85 240.040  22
   1  -9  10 1292.78 251.568  24
   1  -9  10 1292.88 275.567  25
   1  -9  10 573.684 210.929  18
   1  -9  10 839.146 183.735  21
   1  -9  10 675.798 218.468  17
   1  -9  11 11563.8 714.038  24
   1  -9  11 10272.3 726.719  22
   1  -9  11 11672.4 753.104  26
   1  -9  11 9229.76 733.166  18
   1  -9  11 10735.2 656.335  21
   1   9  11 9620.96 766.102  13
   1   9  12 11970.5 789.250  15
   1   9  12 12095.9 822.394  13
   1  -9  12 8993.71 703.839  22
   1  -9  12 10032.2 700.523  26
   1  -9  12 11239.7 673.037  21
  -1  -9 -12 10508.8 862.956   4
   1  -9  13 952.721 263.148  22
   1  -9  13 1147.33 246.868  26
   1  -9  13 1593.33 242.796  21
   1   9  13 1242.26 261.976  15
   1   9  13 1337.68 303.420  13
   1  -9  14 1666.96 311.920  22
   1  -9  14 2376.43 303.948  26
   1   9  14 2655.41 348.483  15
   1  -9  14 2658.09 290.141  21
   1  -9  15 68.4063 154.318  22
   1   9  15 411.460 170.995  15
   1  -9  15 379.476 142.065  21
   1   9  16 4094.76 342.548  15
   1  -9  16 3977.66 286.212  21
   1   9  17 214.154 91.4265  15
  -1  10  17 76.2427 79.7449  15
  -1 -10  16 1974.85 254.419  22
  -1  10  16 1146.87 202.692  15
  -1  10  16 1436.22 331.981  13
  -1 -10  15-141.285 161.607  22
  -1 -10  15 19.3136 175.738  26
  -1  10  15 96.1433 142.859  15
  -1  10  15-29.8055 251.503  13
  -1 -10  14 4848.08 514.043  25
  -1 -10  14 5636.83 466.121  22
  -1 -10  14 6321.91 457.933  27
  -1 -10  14 3814.24 456.421  26
  -1  10  14 6869.63 528.020  15
  -1 -10  13 597.912 245.457  25
  -1 -10  13 854.895 219.575  22
  -1 -10  13 997.607 207.397  27
  -1 -10  13 859.263 258.794  26
  -1  10  13 1312.53 270.042  15
  -1  10  12 19801.0 1070.37  15
  -1 -10  12 17628.4 1073.31  26
  -1 -10  12 17093.9 930.313  27
  -1 -10  12 18860.6 981.386  24
  -1 -10  12 17127.7 1094.61  25
  -1 -10  12 18845.4 979.957  22
  -1 -10  12 17802.8 886.183  21
   1 -10 -12 18291.0 1219.47   4
   1 -10 -11 890.934 297.478   4
  -1  10  11 974.808 246.638  15
  -1 -10  11 813.214 193.612  27
  -1 -10  11 699.089 236.023  26
  -1  10  11 980.030 320.041  13
  -1 -10  11 937.789 279.002  25
  -1 -10  11 736.071 226.201  24
  -1 -10  11 1150.58 192.625  21
  -1  10  11 1158.14 188.854   8
  -1  10  10 5033.85 478.921  15
  -1  10  10 6571.09 695.839  13
  -1 -10  10 6579.41 573.925  26
  -1 -10  10 4662.00 421.408  27
  -1 -10  10 6270.99 494.072  24
  -1 -10  10 5650.69 573.532  25
  -1 -10  10 5661.34 407.506  21
  -1  10  10 6071.74 406.716   8
   1 -10 -10 6404.96 659.052   4
   1 -10 -10 5790.04 607.750   9
   1 -10  -9 934.375 275.956   4
  -1  10   9 592.850 180.233  15
  -1 -10   9 859.594 230.629  26
  -1 -10   9 716.141 170.602  27
  -1  10   9 1173.41 346.398  13
  -1 -10   9 694.072 196.333  24
  -1 -10   9 555.535 212.137  25
  -1 -10   9 949.439 183.474  22
  -1 -10   9 855.118 178.732  23
  -1 -10   9 775.646 207.026  19
  -1 -10   9 518.472 139.678  21
  -1 -10   9 1256.15 255.189  18
  -1  10   9 852.623 146.586   8
  -1 -10   9 732.377 175.372   7
   1  10  -8 7709.12 756.609   1
  -1  10   8 8100.22 563.865  15
  -1  10   8 8888.01 786.624  13
  -1 -10   8 8297.19 619.799  26
  -1 -10   8 7972.82 526.201  27
  -1 -10   8 8045.70 528.190  22
  -1 -10   8 6879.48 604.302  25
  -1 -10   8 9499.56 542.279  23
  -1 -10   8 7154.23 458.965  21
  -1 -10   8 7136.16 513.071  19
  -1 -10   8 7440.56 607.916  18
  -1 -10   8 8515.77 512.298   7
  -1  10   8 9297.39 482.919   8
   1 -10  -8 9364.26 741.344   4
   1 -10  -7 2145.77 339.833   4
  -1 -10   7 2109.57 246.058   7
  -1 -10   7 2152.73 246.085  22
  -1 -10   7 2477.75 276.803  19
  -1  10   7 1955.95 360.192  13
   1  10  -7 1853.20 370.930   1
  -1  10   7 1851.63 422.025   1
   1 -10  -6 18270.8 1070.77   4
  -1 -10   6 17689.5 836.426   7
   1  10  -6 18668.8 1224.92   1
  -1  10   6 16132.4 1209.86   1
   1 -10  -5 4421.44 461.989   4
  -1 -10   5 3563.74 388.148   9
  -1 -10   5 4775.87 347.384   7
  -1  10   5 3720.13 562.155   2
   1  10  -5 4348.47 535.265   1
   1  10  -5 3736.37 388.976   2
  -1  10   5 3915.13 537.391   1
   1 -10  -4 30961.6 1528.42   4
  -1 -10   4 31543.9 1395.02   9
  -1 -10   4 32636.5 1261.12   7
   1 -10  -4 26641.4 1276.75   3
  -1  10   4 29532.4 1691.97   2
   1  10  -4 29331.0 1421.00   2
  -1  10   4 30038.0 1676.88   1
  -1 -10   3 3702.92 366.090   9
   1 -10  -3 3813.65 427.914   4
   1  10  -3 3470.48 381.281   2
  -1  10   3 3807.35 471.305   2
  -1  10   3 2489.73 405.163   1
   1 -10  -3 3210.73 270.980   3
   1 -10  -2 15774.4 963.968   4
  -1 -10   2 17896.8 918.725   9
  -1  10   2 15420.2 990.998   2
  -1  10   2 14778.3 1053.72   1
   1  10  -2 16231.6 950.827   2
   1 -10  -2 14322.7 672.051   3
  -1 -10   1 76.9110 116.133   9
   1 -10  -1 93.4618 134.532   4
   1  10  -1 212.561 135.984   2
  -1  10   1 156.424 137.973   2
   1 -10  -1 130.044 48.9244   3
  -1 -10   0 25349.2 1346.66   4
  -1 -10   0 31251.7 1404.43   9
  -1  10   0 28832.1 1562.68   1
   1  10   0 28367.8 1476.44   2
  -1  10   0 26293.0 1319.14   2
   1  10   1 769.911 232.562   1
  -1 -10  -1 942.714 220.401   4
  -1  10  -1 968.034 257.304   1
  -1  10  -1 666.938 159.333   2
   1  10   1 739.329 221.112   2
  -1 -10  -2 48714.1 2079.93   4
   1  10   2 45267.6 2204.99   1
  -1  10  -2 46067.0 2252.52   1
   1  10   2 47257.8 2256.09   2
   1 -10   3 19457.1 889.834   7
  -1 -10  -3 19220.9 1096.73   9
  -1 -10  -3 20205.2 1091.60   4
   1 -10   3 18729.5 965.349   9
  -1  10  -3 19527.1 1243.78   1
   1  10   3 18180.5 1240.37   2
   1  10   3 18411.4 1172.41   1
  -1 -10  -4 59555.5 2475.12   9
  -1 -10  -4 56725.7 2388.40   4
   1 -10   4 55866.9 2229.72   9
   1  10   4 51550.8 2679.24   2
  -1  10  -4 56303.9 2626.75   1
   1  10   4 56156.6 2546.64   1
  -1 -10  -5 1719.43 281.934   4
   1 -10   5 2019.91 247.411   7
  -1 -10  -5 1532.53 303.686   9
  -1  10  -5 2082.05 386.799   1
   1  10   5 1170.53 298.971   1
   1  10   5 1528.53 416.198   2
   1 -10   6 19340.6 911.777  24
   1 -10   6 19641.1 976.253  25
  -1 -10  -6 17430.0 1039.70   4
  -1 -10  -6 19000.4 1128.49   9
   1 -10   6 18887.4 875.969   7
   1  10   6 17638.3 1437.42   2
   1  10   6 19242.8 1257.29   1
  -1  10  -6 16833.2 1179.36   1
  -1  10  -7 8613.67 805.199   1
   1  10   7 9324.83 1077.88   2
   1  10   7 8882.44 793.927  13
   1 -10   7 8477.47 675.602  26
   1 -10   7 9215.16 660.114  27
   1 -10   7 8023.15 634.332  10
   1 -10   7 9808.16 668.322  25
   1 -10   7 9418.84 589.789  19
   1 -10   7 8597.04 661.443  18
   1 -10   7 9670.35 554.513  21
   1 -10   7 9988.85 574.529   7
  -1 -10  -7 9337.57 730.875   4
  -1 -10  -7 8385.23 722.295   9
   1  10   8 72421.6 3794.40   2
   1 -10   8 62060.4 2798.05  17
   1 -10   8 65061.5 2814.00  26
   1 -10   8 62847.2 2756.30  27
   1 -10   8 60673.9 2726.00  10
   1 -10   8 72577.6 2739.40  22
   1 -10   8 68235.9 2789.74  25
   1 -10   8 65522.8 2825.25  18
   1 -10   8 65504.5 2622.69  19
   1 -10   8 68677.8 2594.34  21
  -1 -10  -8 69130.8 2914.63   9
   1 -10   8 73485.7 2622.26   7
   1 -10   9 176.282 177.872  17
   1 -10   9 427.681 207.613  26
   1 -10   9 380.869 210.319  27
   1  10   9 222.271 256.971  13
   1 -10   9 343.987 145.436  22
   1 -10   9 368.507 190.125  25
   1 -10   9 481.899 188.279  24
   1 -10   9 285.933 140.587  21
   1 -10   9 290.840 201.617  18
  -1 -10  -9 326.346 195.190   9
   1 -10   9 519.574 178.074   7
   1 -10  10 53560.9 2064.09  24
   1 -10  10 47833.4 2148.46  25
   1 -10  10 47492.3 2100.16  22
   1 -10  10 47926.7 2171.26  26
   1 -10  10 44115.0 2122.42  27
   1 -10  10 43552.5 2115.00  17
   1 -10  10 45746.0 2200.85  18
   1 -10  10 49473.8 1971.83  21
   1  10  10 58279.4 2480.34  13
   1 -10  11 819.458 241.995  24
   1 -10  11 766.730 239.522  25
   1 -10  11 1198.87 269.173  22
   1 -10  11 838.910 264.260  27
   1 -10  11 1270.96 298.141  26
   1 -10  11 1192.47 207.562  21
   1  10  11 1413.72 283.543  15
   1  10  11 1263.35 339.493  13
   1 -10  12 6316.47 585.930  22
   1 -10  12 8641.75 648.931  26
   1 -10  12 6873.03 622.189  27
   1 -10  12 9228.31 563.096  21
   1  10  12 9903.55 684.756  15
   1  10  12 9218.26 745.985  13
   1 -10  13 2991.49 356.312  26
   1 -10  13 3057.68 297.636  21
   1  10  13 2345.08 331.179  15
   1  10  13 2377.58 379.263  13
   1 -10  14 76.0531 169.782  22
   1 -10  14 237.540 147.263  26
   1 -10  14 457.129 144.288  21
   1  10  14 428.400 199.154  15
   1  10  15 1014.16 198.693  15
   1 -10  15 837.158 202.408  22
   1  10  16 987.296 161.090  15
   1 -11 -17 21.9905 32.8495  10
  -1  11  16 7282.88 434.991  15
  -1  11  16 7479.40 580.288  13
  -1 -11  15 615.761 169.726  22
  -1  11  15 1050.31 200.261  15
  -1 -11  15 714.764 194.451  26
  -1 -11  14 13370.4 716.443  22
  -1  11  14 14232.0 754.356  15
  -1 -11  13 1124.76 297.768  25
  -1 -11  13 1720.24 260.602  22
  -1  11  13 1594.49 273.055  15
  -1 -11  13 1386.12 220.402  27
  -1 -11  12 166.327 155.827  24
  -1 -11  12 82.0807 186.308  25
  -1 -11  12 62.8479 112.586  27
  -1 -11  12-78.5546 204.965  26
  -1  11  12 40.2374 148.731  15
  -1 -11  11 48.3944 109.862  27
  -1 -11  11-27.3441 192.735  26
  -1  11  11 121.210 265.112  13
  -1 -11  11 176.250 157.145  24
  -1 -11  11 28.3023 196.136  25
   1 -11 -11 146.679 188.758   4
  -1  11  11 40.4246 140.080  15
  -1 -11  10 18438.0 962.933  27
  -1 -11  10 16722.6 1100.82  26
  -1 -11  10 16950.8 1122.41  25
  -1 -11  10 18860.1 982.157  22
  -1 -11  10 20876.0 1032.79  24
  -1  11  10 21041.5 1416.74  13
  -1  11  10 19210.5 1034.32  15
   1 -11 -10 20317.9 1309.95   4
  -1  11  10 20637.9 905.602   8
   1 -11 -10 18475.1 1213.22   9
   1 -11  -9 659.298 264.418   4
  -1  11   9 289.370 161.654  15
  -1 -11   9 128.450 184.424  26
  -1 -11   9 265.011 130.520  27
  -1  11   9 635.130 293.643  13
  -1 -11   9 474.300 156.698  22
  -1 -11   9 343.258 195.529  25
  -1 -11   9 386.906 147.028  23
  -1 -11   9 209.584 164.999  19
   1 -11  -9 197.552 169.870   9
  -1 -11   9 195.559 145.750   7
  -1  11   9 619.474 130.810   8
   1  11  -8 23147.7 1496.51   1
  -1  11   8 25688.2 1564.33  13
  -1 -11   8 24514.1 1144.73  27
  -1 -11   8 22673.2 1273.17  26
  -1 -11   8 27920.4 1139.93  23
  -1 -11   8 26612.4 1171.88  22
  -1 -11   8 24411.0 1141.85  19
  -1 -11   8 20136.9 1248.17  18
  -1 -11   8 23487.9 1046.98  21
  -1 -11   8 23906.4 1102.20   7
   1 -11  -8 26014.4 1459.62   4
  -1 -11   7 1602.88 237.397   7
  -1 -11   7 1906.46 235.388  27
  -1 -11   7 1873.86 236.978  22
  -1 -11   7 1628.76 221.719  23
  -1 -11   7 1822.35 262.536  24
  -1  11   7 1441.96 342.399  13
  -1 -11   7 1739.61 257.812  19
   1  11  -7 1845.38 394.003   1
   1 -11  -7 1521.66 328.063   4
  -1 -11   6 1096.86 203.337   7
  -1 -11   6 1131.91 215.289  19
  -1 -11   6 1223.98 219.063  24
  -1 -11   6 1186.63 184.769  22
  -1  11   6 866.535 307.822   1
   1 -11  -6 1196.93 225.285   3
   1  11  -6 870.586 286.156   1
   1 -11  -6 1768.91 329.728   4
  -1 -11   5 10228.3 578.763   7
   1 -11  -5 9766.12 774.159   4
  -1  11   5 9741.19 950.619   2
   1  11  -5 9286.25 870.050   1
  -1  11   5 9958.92 919.944   1
   1 -11  -5 10010.7 607.426   3
   1 -11  -4 12286.9 870.142   4
  -1 -11   4 11280.6 725.261   9
  -1 -11   4 11724.2 621.273   7
   1 -11  -4 10778.2 621.631   3
  -1  11   4 11387.3 968.979   2
   1  11  -4 12532.4 1003.27   1
   1  11  -4 11404.1 773.722   2
  -1  11   4 11664.4 983.051   1
  -1 -11   3 10028.9 677.759   9
   1 -11  -3 10423.1 790.945   4
  -1  11   3 10077.0 891.165   1
  -1  11   3 9983.95 841.700   2
   1  11  -3 10524.9 888.980   1
   1  11  -3 10077.3 727.529   2
   1 -11  -3 9937.03 532.712   3
  -1 -11   2 11709.6 614.802   7
   1 -11  -2 12414.2 870.526   4
  -1 -11   2 11803.7 770.163   9
   1  11  -2 11912.2 824.610   2
  -1  11   2 11594.5 868.793   2
  -1  11   2 11917.9 966.583   1
   1  11  -2 12066.4 965.637   1
  -1 -11   1 21.6379 130.614   9
  -1 -11   1 19.7076 99.0538   7
  -1  11   1 151.908 134.342   2
   1  11  -1 212.033 150.833   1
   1  11  -1 26.8515 119.711   2
  -1 -11   0 20350.0 1106.40   9
  -1 -11   0 18966.7 1108.51   4
   1 -11   0 18658.6 858.257   7
  -1  11   0 18466.0 1051.10   2
  -1  11   0 18959.6 1277.69   1
   1  11   0 21832.7 1237.58   2
   1 -11   1 5831.69 391.607   7
  -1 -11  -1 6086.68 565.572   4
  -1 -11  -1 6293.14 562.812   9
   1  11   1 5747.76 609.747   2
   1  11   1 6880.64 682.143   1
  -1  11  -1 5892.77 652.104   1
   1 -11   2 1199.13 191.419   7
   1 -11   2 847.016 203.224   9
   1  11   2 1571.52 338.459   1
   1  11   2 1588.69 329.825   2
  -1  11  -2 1047.65 287.401   1
  -1 -11  -2 1084.48 253.758   4
  -1 -11  -3 2253.18 349.412   4
   1 -11   3 2366.51 298.301   9
   1 -11   3 2421.25 263.370   7
  -1 -11  -3 2572.66 374.302   9
   1  11   3 2043.42 378.422   1
   1  11   3 2524.35 443.602   2
  -1  11  -3 2126.95 410.589   1
  -1 -11  -4 27558.7 1416.19   4
  -1 -11  -4 26281.6 1422.79   9
  -1  11  -4 26555.9 1603.77   1
   1  11   4 26330.5 1673.56   2
   1  11   4 23308.4 1482.37   1
   1 -11   5 6045.20 438.795   7
  -1 -11  -5 6207.95 584.004   4
  -1 -11  -5 6334.05 611.539   9
   1 -11   5 5538.55 512.221  26
   1 -11   5 6136.23 482.517  25
   1 -11   5 6643.16 460.481  24
   1 -11   5 5852.03 425.772  22
   1 -11   5 6183.72 454.205  19
  -1  11  -5 5700.47 680.112   1
   1  11   5 5701.80 763.069   2
   1  11   5 6389.53 683.510   1
   1 -11   6 169257. 5671.65   7
  -1 -11  -6 163003. 6007.93   4
  -1 -11  -6 164805. 6056.59   9
   1 -11   6 147466. 5761.03  10
   1 -11   6 169708. 5713.72  22
   1 -11   6 164335. 5795.82  25
   1 -11   6 174124. 5723.88  24
   1 -11   6 168589. 5695.36  19
   1 -11   6 160740. 5604.78  21
   1  11   6 161651. 6671.04   2
  -1  11  -6 160937. 6271.79   1
  -1 -11  -7 3085.92 438.993   9
  -1 -11  -7 3474.17 465.450   4
   1 -11   7 3419.03 335.958   7
   1 -11   7 1724.97 341.889  26
   1 -11   7 3324.37 384.402  27
   1 -11   7 2658.42 356.171  10
   1  11   7 2385.43 484.161  13
   1 -11   7 3117.66 371.593  25
   1 -11   7 3335.96 344.071  24
   1 -11   7 2042.20 352.382  18
   1 -11   7 2842.02 279.286  21
   1 -11   7 3098.90 341.606  19
   1  11   7 2947.84 626.921   2
  -1  11  -7 3563.71 532.530   1
   1  11   8 6363.48 788.182  13
   1 -11   8 4746.43 526.713  17
   1 -11   8 5399.00 518.486  27
   1 -11   8 3965.51 511.233  26
   1 -11   8 5674.79 507.209  10
   1 -11   8 6225.09 534.204  25
   1 -11   8 5466.77 455.708  19
   1 -11   8 4755.73 525.650  18
   1 -11   8 5313.31 400.769  21
  -1 -11  -8 6897.53 651.518   9
  -1 -11  -8 5745.77 612.984   4
   1 -11   8 5622.07 437.781   7
   1 -11   9 1017.91 260.112  17
   1 -11   9 680.974 262.989  26
   1 -11   9 1332.14 285.934  27
   1  11   9 1131.11 403.742  13
   1 -11   9 876.012 253.560  25
   1 -11   9 920.300 221.123  22
   1 -11   9 1013.44 187.093  21
   1 -11   9 906.876 298.386  18
   1 -11   9 1270.05 228.662   7
  -1 -11  -9 1161.65 271.654   9
   1 -11  10 48.2635 164.359  27
   1 -11  10 194.072 201.850  26
   1  11  10 389.433 334.102  13
   1 -11  10 147.771 169.685  22
   1 -11  10 70.3971 160.182  24
   1 -11  10 48.2037 164.156  25
   1 -11  10 211.052 190.105  18
   1 -11  10 142.255 124.211  21
   1  11  10 59.5252 135.158  15
   1 -11  11 93.2303 174.973  27
   1 -11  11 127.013 201.582  26
   1  11  11 331.485 299.804  13
   1 -11  11 183.613 123.397  21
   1  11  11 163.466 164.299  15
   1 -11  11 342.174 180.544  22
   1 -11  11 121.017 184.878  24
   1 -11  11 93.9648 181.458  25
   1 -11  12 18011.8 1029.05  27
   1 -11  12 15239.4 985.560  26
   1 -11  12 20265.5 918.121  21
   1  11  12 19483.3 1034.42  15
   1  11  12 16993.0 1148.33  13
   1 -11  12 18533.8 1026.29  22
   1 -11  12 19394.2 1066.34  25
   1 -11  13 94.2935 180.194  22
   1  11  13 368.748 174.573  15
   1  11  13 132.965 219.297  13
   1 -11  13 269.546 157.086  26
   1 -11  13 470.735 186.326  27
   1 -11  14 4887.68 421.917  22
   1  11  14 6038.91 458.370  15
   1 -11  14 5226.58 405.256  26
   1 -11  14 5405.85 437.597  27
   1 -11  15 124.286 120.080  22
   1  11  15 224.566 123.740  15
   1 -11  15 245.037 111.220  27
   1  11  16 1288.45 147.476  15
   1 -11  16 1348.04 144.234  27
   1 -12 -16 656.094 94.8671  10
  -1  12  16 656.500 172.943  13
  -1 -12  15 753.524 155.392  22
  -1  12  15 743.992 156.921  15
  -1 -12  15 857.890 175.428  26
  -1 -12  14 3258.47 353.992  25
  -1 -12  14 2927.61 295.205  22
  -1  12  14 3108.07 313.340  15
  -1 -12  14 2706.35 327.738  26
  -1 -12  13 239.173 194.039  25
  -1  12  13 289.669 155.209  15
  -1 -12  13 233.504 193.347  26
  -1 -12  12 15759.7 789.720  24
  -1 -12  12 13578.8 882.239  25
  -1 -12  12 8826.91 768.430  26
  -1  12  12 14336.1 792.444  15
  -1  12  12 10144.1 936.305  13
  -1 -12  11 2603.04 400.290  25
  -1 -12  11 3422.38 343.512  22
  -1 -12  11 3517.69 375.483  24
  -1  12  11 2037.57 479.925  13
  -1 -12  11 3270.18 319.274  27
  -1 -12  11 1734.27 350.154  26
  -1  12  11 3306.21 362.470  15
  -1  12  10 485.297 185.357  15
  -1 -12  10 863.704 186.879  27
  -1 -12  10 860.147 275.443  26
  -1  12  10 513.090 345.750  13
  -1 -12  10 805.207 259.723  25
  -1 -12  10 763.542 184.033  22
  -1 -12  10 1332.79 249.852  24
   1 -12 -10 666.318 254.916   9
   1 -12 -10 624.154 285.112   4
  -1 -12   9 16164.6 1083.52  26
  -1 -12   9 18589.5 949.546  27
  -1  12   9 18761.5 1398.85  13
  -1 -12   9 19286.7 970.253  22
  -1 -12   9 19377.9 959.839  19
   1 -12  -9 21092.5 1292.13   9
   1 -12  -9 21222.6 1350.99   4
   1  12  -8 17474.0 1311.57   1
  -1 -12   8 17227.4 901.826  27
  -1  12   8 16364.7 1269.05  13
  -1 -12   8 18376.5 925.025  22
  -1 -12   8 21439.7 922.239  23
  -1 -12   8 18582.8 969.905  24
  -1 -12   8 17881.5 919.460  19
  -1 -12   8 14192.5 1009.78  18
  -1 -12   8 18271.6 906.682   7
   1 -12  -8 18515.7 1225.35   9
   1 -12  -8 19176.9 1263.41   4
   1  12  -7 17994.6 1327.87   1
  -1 -12   7 16667.3 874.503  27
  -1  12   7 18113.3 1219.12  13
  -1 -12   7 18194.1 899.107  22
  -1 -12   7 16715.6 920.842  24
  -1 -12   7 20290.5 902.162  23
  -1 -12   7 17674.8 908.968  19
  -1 -12   7 17244.5 883.979   7
   1 -12  -7 18286.6 1200.52   4
   1 -12  -6 33413.0 1775.42   4
  -1 -12   6 33023.7 1429.62   7
  -1 -12   6 32792.4 1535.47  25
  -1 -12   6 33733.7 1471.65  24
  -1 -12   6 33534.6 1416.25  22
  -1 -12   6 33971.1 1410.54  27
  -1 -12   6 32607.5 1427.72  19
   1  12  -6 31360.3 1924.03   1
  -1  12   6 32817.2 2003.68   1
  -1 -12   5 64.4636 145.592   7
  -1 -12   5 34.7555 109.565  25
  -1 -12   5 11.8924 86.5884  22
  -1 -12   5 164.399 129.024  24
  -1 -12   5 51.2619 100.779  26
  -1 -12   5 39.8809 133.617  19
  -1  12   5 142.159 202.245   2
   1 -12  -5 97.4719 167.246   4
   1  12  -5 43.0006 174.989   1
  -1  12   5 179.979 224.250   1
  -1 -12   4 15518.4 809.681  24
   1 -12  -4 16183.8 1089.69   4
  -1 -12   4 15934.5 931.060   9
   1  12  -4 18232.3 1284.26   1
  -1  12   4 14189.5 1152.45   2
  -1  12   4 14055.1 1171.35   1
  -1 -12   4 16018.7 842.066  26
   1  12  -3 5150.04 530.840   2
  -1  12   3 6224.69 712.411   1
   1  12  -3 6262.02 713.338   1
  -1  12   3 5589.95 645.194   2
  -1 -12   3 5232.35 493.316   9
   1 -12  -3 5594.44 599.808   4
  -1  12   2 6725.51 748.671   1
   1  12  -2 7492.09 768.420   1
   1  12  -2 6492.56 613.642   2
  -1  12   2 5786.22 630.010   2
  -1 -12   2 7359.61 589.838   9
  -1 -12   2 6660.35 444.885   7
  -1  12   1 25516.3 1438.83   2
   1  12  -1 29887.1 1546.53   2
   1  12  -1 29301.2 1715.62   1
   1 -12  -1 25855.7 1146.86   7
  -1 -12   1 29012.1 1423.75   9
  -1  12   0 2613.35 452.818   1
  -1 -12   0 1854.36 335.870   4
   1  12   0 1960.31 361.232   2
   1 -12   0 2193.82 239.046   7
  -1 -12   0 2047.57 331.280   9
  -1  12  -1 9951.98 909.181   1
   1  12   1 8996.43 825.442   2
   1  12   1 9715.10 896.973   1
  -1 -12  -1 9331.69 729.114   9
  -1 -12  -1 9653.93 760.561   4
   1 -12   1 9133.82 532.536   7
   1 -12   1 8785.64 681.049   9
  -1  12  -2 23841.8 1542.84   1
   1  12   2 22151.4 1455.29   2
   1  12   2 18798.4 1402.13   1
   1 -12   2 23762.1 1051.27   7
   1 -12   2 24113.4 1232.42   9
  -1 -12  -2 24242.0 1363.98   4
   1 -12   3 98.0773 97.7790   9
  -1 -12  -3 145.895 172.076   9
   1 -12   3 24.8494 119.661   7
   1 -12   3 63.4376 125.420  19
  -1  12  -3 128.295 155.661   1
   1  12   3-43.4027 176.626   2
   1  12   3 157.531 182.731   1
  -1 -12  -3 30.1941 116.578   4
   1 -12   4 103961. 3622.78  26
   1 -12   4 91169.4 3466.15  22
   1 -12   4 97217.5 3514.15  24
   1 -12   4 89806.9 3539.93  25
  -1 -12  -4 94382.8 3864.09   4
  -1 -12  -4 95835.5 3873.04   9
   1  12   4 89716.6 4191.07   2
   1  12   4 94289.4 4054.72   1
  -1  12  -4 90954.0 4107.92   1
  -1 -12  -5 1881.51 361.634   9
   1 -12   5 2636.65 341.689  26
   1 -12   5 1825.18 276.294  10
   1 -12   5 2490.04 285.672  24
   1 -12   5 2373.69 304.019  25
   1 -12   5 1973.18 251.094  22
   1 -12   5 2634.23 311.536  19
  -1  12  -5 1950.71 429.424   1
  -1 -12  -5 1869.62 360.334   4
   1  12   5 2289.58 437.248   1
   1  12   5 2277.17 522.607   2
   1 -12   6 128.343 162.107   7
  -1 -12  -6 96.2292 175.159   9
   1 -12   6 114.912 159.303  26
   1 -12   6 235.889 142.078  10
   1 -12   6 77.6738 141.401  24
   1 -12   6 77.7810 143.790  25
   1 -12   6 254.985 137.886  22
   1 -12   6 22.5000 73.9111  21
   1 -12   6 135.276 168.656  19
   1  12   6 360.973 256.789   2
  -1  12  -6 269.318 264.714   1
  -1 -12  -6 95.2848 173.440   4
  -1 -12  -7 1704.92 356.557   9
   1 -12   7 1522.37 239.572   7
   1 -12   7 770.262 246.971  26
   1 -12   7 1259.73 250.987  27
   1  12   7 1314.89 413.086  13
   1 -12   7 1289.14 250.503  10
   1 -12   7 1390.42 265.319  25
   1 -12   7 1594.16 261.173  24
   1 -12   7 1583.98 241.658  22
   1 -12   7 1157.68 263.578  18
   1 -12   7 1427.12 198.365  21
   1 -12   7 1366.07 254.795  19
  -1  12  -7 1338.71 362.965   1
  -1 -12  -7 1339.10 339.488   4
   1  12   7 1191.19 444.798   2
   1  12   8 8454.58 988.455  13
   1 -12   8 8895.95 703.625  17
   1 -12   8 10899.2 716.200  27
   1 -12   8 8242.62 720.895  26
   1 -12   8 10039.6 629.848  24
   1 -12   8 9486.78 689.646  25
   1 -12   8 7790.99 699.154  18
   1 -12   8 9140.91 550.309  21
   1 -12   8 9329.52 618.677  19
  -1 -12  -8 8453.17 767.847   9
   1 -12   8 9254.85 593.353   7
  -1 -12  -8 9876.18 858.233   4
  -1 -12  -9 109.985 205.963   4
   1  12   9 227.088 139.048  15
   1 -12   9 370.311 246.162  26
   1 -12   9 530.688 199.512  27
   1  12   9 54.4588 402.730  13
   1 -12   9 533.018 217.410  25
   1 -12   9 497.283 235.355  18
   1 -12   9 492.514 185.829   7
  -1 -12  -9 304.005 187.967   9
   1  12  10 25338.7 1744.92  13
   1  12  10 26332.8 1281.36  15
   1 -12  10 27650.4 1356.13  27
   1 -12  10 22202.5 1360.97  26
   1 -12  10 31053.8 1319.53  24
   1 -12  10 28424.8 1328.73  22
   1 -12  10 27445.4 1381.81  25
   1 -12  10 22135.6 1394.48  18
  -1 -12 -10 29007.6 1643.70   4
   1 -12  11 2961.34 366.315  25
   1 -12  11 2943.01 339.703  24
   1 -12  11 3168.96 354.458  22
   1  12  11 2924.31 529.232  13
   1  12  11 2889.83 344.679  15
   1 -12  11 2217.83 322.275  27
   1 -12  11 2413.84 371.289  26
   1  12  12 2169.15 425.987  13
   1  12  12 2135.06 303.240  15
   1 -12  12 1948.06 284.060  27
   1 -12  12 1627.18 299.151  26
   1 -12  12 2242.57 323.556  25
   1 -12  12 2323.65 313.023  22
   1  12  13 301.709 217.364  13
   1  12  13 406.544 169.966  15
   1 -12  13 351.004 152.588  26
   1 -12  13 346.170 164.777  27
   1 -12  13 571.836 182.757  25
   1 -12  13 231.761 145.241  22
   1  12  14 189.981 121.216  15
   1 -12  14 371.550 132.274  27
   1 -12  14 302.505 123.906  26
   1 -12  14 244.219 135.480  22
   1  12  15 8.39022 87.7171  15
   1 -12  15 54.0408 84.3007  27
   1 -12  15 24.1843 85.5475  22
  -1 -13  15 1603.84 174.417  22
  -1  13  14 2544.22 254.842  15
  -1 -13  14 3157.03 298.914  26
  -1 -13  14 2818.02 296.323  25
  -1  13  13 5467.19 405.257  15
  -1 -13  13 5506.85 464.442  26
  -1 -13  13 6385.01 425.089  24
  -1 -13  13 5069.60 454.513  25
  -1  13  12 749.580 299.736  13
  -1  13  12 359.826 145.157  15
  -1 -13  12 231.828 186.315  26
  -1 -13  12 355.177 188.581  25
  -1 -13  12 349.033 174.970  24
  -1  13  11 6903.94 756.701  13
  -1 -13  11 6482.92 591.869  26
  -1 -13  11 8554.41 569.570  24
  -1 -13  11 7676.20 519.111  22
  -1 -13  11 7638.82 629.626  25
  -1 -13  10 7651.20 665.445  26
  -1 -13  10 7937.23 545.844  22
  -1  13  10 9394.06 933.164  13
   1 -13 -10 8896.37 866.524   4
   1 -13  -9-70.6397 187.405   9
  -1 -13   9 50.6461 172.440  26
  -1 -13   9 73.0528 106.375  27
  -1  13   9 44.5543 314.030  13
  -1 -13   9 61.9018 107.260  22
  -1 -13   9 355.275 163.255  24
  -1 -13   9-58.6277 182.871  19
   1 -13  -9 40.7898 209.964   4
  -1 -13   8 19970.2 984.690  27
  -1  13   8 22472.7 1433.54  13
  -1 -13   8 20612.3 1006.46  22
  -1 -13   8 21998.5 1070.63  24
  -1 -13   8 20511.0 1014.41  19
   1 -13  -8 17670.6 1271.96   9
  -1 -13   8 19474.4 985.820   7
   1 -13  -8 21667.7 1414.89   4
   1  13  -7 8449.55 923.183   1
  -1 -13   7 8432.28 539.459  27
  -1  13   7 9718.21 830.444  13
  -1 -13   7 8797.80 638.449  25
  -1 -13   7 8447.31 586.183  24
  -1 -13   7 8125.10 543.004  22
  -1 -13   7 8752.29 581.413  19
   1 -13  -7 9435.82 844.863   9
  -1 -13   7 8385.52 562.195   7
   1 -13  -7 8892.65 830.684   4
  -1 -13   6 173.084 154.621   7
  -1 -13   6 363.514 127.772  27
  -1 -13   6 444.784 161.867  24
  -1 -13   6 516.605 174.493  25
  -1 -13   6 543.743 150.932  22
  -1 -13   6 313.063 188.324  19
   1  13  -6 146.417 198.949   1
   1 -13  -6 256.521 205.883   4
  -1  13   6 199.102 248.347   1
  -1 -13   5 112379. 4149.70   7
   1 -13  -5 112344. 4632.07   4
  -1 -13   5 120156. 4245.77  26
   1 -13  -5 112191. 4074.72  10
  -1 -13   5 105811. 4090.05  22
  -1 -13   5 116529. 4189.23  24
  -1 -13   5 112329. 4219.93  25
  -1 -13   5 116355. 4164.19  19
   1  13  -5 122941. 4979.78   1
  -1  13   5 109069. 4883.15   1
  -1 -13   4 245.706 125.152  26
  -1 -13   4 183.975 93.8104  22
  -1 -13   4 284.294 145.515  24
   1 -13  -4 205.085 98.0789  10
  -1  13   4 146.224 208.124   1
  -1  13   4 403.570 238.000   2
   1 -13  -4-35.8974 172.962   4
   1  13  -4 469.027 256.146   1
  -1 -13   3 44796.5 1811.85   7
  -1 -13   3 45314.2 2021.57   9
  -1 -13   3 46113.3 1841.00  26
  -1 -13   3 46806.4 1837.25  24
  -1 -13   3 44623.1 1809.28  19
  -1  13   3 41060.4 2401.48   1
  -1  13   3 41188.0 2248.03   2
   1  13  -3 45008.7 2447.96   1
   1 -13  -3 43594.1 1740.09  10
  -1 -13   2 7420.30 639.936   9
  -1 -13   2 7064.51 483.379  19
  -1  13   2 6714.88 702.219   2
  -1  13   2 8316.28 882.904   1
   1  13  -2 7752.17 840.228   1
   1 -13  -2 7400.86 434.452  10
  -1 -13   1 686.869 207.658   9
   1 -13  -1 432.960 151.029   7
   1  13  -1 713.914 244.230   2
  -1  13   1 716.459 288.914   1
   1 -13  -1 567.271 162.778  19
  -1 -13   1 547.165 170.419  19
   1 -13   0 18491.8 900.305   7
  -1 -13   0 18594.2 1142.57   9
   1 -13   0 19192.8 1153.30   9
   1  13   0 20310.1 1430.88   1
   1  13   0 18912.5 1268.77   2
  -1 -13   0 19238.7 914.748  19
   1 -13   0 19813.0 923.791  19
  -1 -13  -1 21346.9 1317.69   4
  -1 -13  -1 23239.4 1303.79   9
   1 -13   1 20108.5 993.613   7
   1 -13   1 22904.2 1253.70   9
   1 -13   1 22857.3 1030.48  19
  -1  13  -1 21811.7 1532.54   1
   1  13   1 24055.5 1561.74   1
   1  13   1 21574.3 1415.97   2
   1 -13   2 346.148 147.206   7
   1 -13   2 404.272 173.594   9
   1 -13   2 271.359 120.535  24
   1 -13   2 367.656 156.319  19
   1  13   2 518.420 248.954   2
   1  13   2 623.914 275.332   1
  -1 -13  -2 432.110 226.702   4
  -1  13  -2 854.175 311.638   1
  -1 -13  -3 36075.8 1879.33   4
   1 -13   3 36306.9 1521.97   7
  -1 -13  -3 35736.8 1409.29  10
   1 -13   3 34206.1 1479.68  10
   1 -13   3 35250.3 1482.46  22
   1 -13   3 37532.0 1516.70  24
   1 -13   3 34993.3 1547.28  25
   1 -13   3 36905.6 1524.21  19
   1  13   3 33388.0 2019.45   1
  -1  13  -3 33999.2 2063.61   1
   1  13   3 33063.6 2035.44   2
   1 -13   4 13278.4 734.950  26
   1 -13   4 11776.9 664.785  10
   1 -13   4 11532.5 705.112  25
   1 -13   4 11391.0 663.448  24
   1 -13   4 11734.9 648.326  22
  -1 -13  -4 9143.92 824.249   9
   1 -13   4 11971.8 682.950   7
  -1 -13  -4 9024.10 832.573   4
   1  13   4 10153.9 975.784   1
   1  13   4 8428.12 987.470   2
  -1  13  -4 9974.40 1004.52   1
   1 -13   5 2690.82 332.435  26
   1 -13   5 2079.01 277.740  10
   1 -13   5 2812.60 318.426  24
   1 -13   5 2308.62 303.883  25
   1 -13   5 2477.32 280.023  22
  -1 -13  -5 2588.67 422.987   9
   1  13   5 2404.51 522.179   2
  -1 -13  -5 2316.12 415.878   4
  -1  13  -5 2399.51 514.624   1
   1  13   5 2679.79 494.906   1
   1 -13   6 38770.3 1716.36  26
  -1 -13  -6 36008.6 1929.67   4
  -1 -13  -6 34364.5 1874.87   9
   1 -13   6 36265.8 1576.58   7
   1 -13   6 35703.8 1570.12  22
   1 -13   6 38632.1 1678.35  25
   1 -13   6 37775.5 1601.84  24
   1 -13   6 36637.6 1591.21  19
   1  13   6 34719.8 2293.99   2
  -1  13  -6 35726.8 2136.93   1
   1  13   7 5394.84 871.317   2
  -1  13  -7 6458.49 801.783   1
   1  13   7 6026.70 752.122  13
   1 -13   7 6998.85 506.283  22
   1 -13   7 6826.66 509.131  24
   1 -13   7 6767.48 547.203  25
   1 -13   7 6646.14 580.810  26
   1 -13   7 6217.99 507.479  27
   1 -13   7 5862.30 544.972  18
   1 -13   7 6683.66 508.726  19
  -1 -13  -7 5929.40 645.712   9
   1 -13   7 6205.55 475.249   7
  -1 -13  -7 7029.20 732.280   4
   1  13   8 9822.01 1022.29  13
   1 -13   8 8774.76 653.498  25
   1 -13   8 9204.12 610.918  24
   1 -13   8 9445.09 642.587  27
   1 -13   8 9503.83 717.870  26
   1 -13   8 8591.66 690.551  18
   1 -13   8 8553.11 595.105  19
   1 -13   8 8438.81 570.261   7
  -1 -13  -8 8055.57 825.307   4
  -1 -13  -8 7342.43 739.339   9
   1  13   9 18405.8 1451.97  13
   1 -13   9 15943.3 953.363  25
   1 -13   9 17482.5 906.861  24
   1 -13   9 15280.3 905.176  27
   1 -13   9 15221.3 992.526  26
   1 -13   9 15786.8 1022.91  18
   1 -13   9 16465.4 850.088   7
  -1 -13  -9 15508.7 1175.76   4
  -1 -13  -9 16434.9 1104.86   9
   1 -13  10 3753.43 405.176  25
   1  13  10 4363.35 699.635  13
   1 -13  10 3783.04 392.255  27
   1 -13  10 3426.19 429.928  26
   1 -13  11 3004.45 329.431  22
   1 -13  11 2558.21 327.891  25
   1  13  11 1947.17 436.950  13
   1 -13  11 2661.64 317.327  27
   1 -13  11 3058.89 366.020  26
   1  13  11 2326.32 291.938  15
   1 -13  12 8138.24 537.769  22
   1 -13  12 7111.27 545.933  25
   1 -13  12 8025.55 523.223  27
   1 -13  12 8915.91 575.113  26
   1  13  12 8001.01 522.890  15
   1  13  12 6869.94 664.736  13
   1 -13  13 24.3049 110.597  22
   1 -13  13 40.9105 116.420  25
   1 -13  13 208.373 113.468  27
   1 -13  13 119.498 115.091  26
   1  13  13-11.7485 106.922  15
   1 -13  14 1410.57 176.216  22
   1 -13  14 1231.95 154.090  26
   1  13  14 974.932 151.803  15
   1 -13  15 1538.43 142.379  22
   1 -14 -15 1627.05 135.533  10
   1 -14 -14 2025.28 181.283  10
  -1 -14  14 2145.05 213.528  26
  -1 -14  13 258.485 138.221  26
  -1  14  13 223.352 192.055  13
   1 -14 -13 67.9780 86.2169  10
  -1 -14  13 155.384 118.566  22
  -1 -14  13 120.895 127.102  25
  -1 -14  12 2668.41 316.955  25
  -1 -14  12 2678.28 303.683  24
  -1 -14  12 2797.34 276.734  22
  -1 -14  12 2769.82 318.231  26
  -1  14  12 2688.25 413.499  13
  -1 -14  11 6519.25 463.739  22
  -1 -14  11 7146.76 574.156  26
  -1 -14  10 400.250 144.013  22
  -1  14  10-36.9890 293.580  13
  -1 -14  10 349.631 201.060  26
  -1 -14   9 34264.1 1508.28  24
  -1 -14   9 31104.3 1428.12  22
  -1 -14   9 32441.6 1584.31  26
   1 -14  -9 32305.7 1903.73   4
  -1  14   8 5541.16 661.090  13
  -1 -14   8 4129.95 433.064  25
  -1 -14   8 4523.38 419.876  24
  -1 -14   8 4573.64 382.829  22
  -1 -14   8 4684.46 413.680  19
   1 -14  -8 4457.18 625.353   4
   1 -14  -8 4457.96 579.404   9
   1  14  -7 37411.3 2244.82   1
   1 -14  -7 36884.0 1562.50  10
  -1  14   7 41251.7 1973.79  13
  -1 -14   7 39602.4 1669.19  24
  -1 -14   7 38344.1 1605.98  22
  -1 -14   7 36231.9 1695.36  25
  -1 -14   7 37797.0 1634.88  19
  -1 -14   7 38177.1 1715.57  18
   1 -14  -7 36412.4 2049.41   4
   1 -14  -7 39056.3 2040.76   9
   1 -14  -6 2057.38 413.448   9
   1 -14  -6 2331.71 240.396  10
  -1 -14   6 1805.20 241.311  22
  -1 -14   6 1852.68 282.236  25
  -1 -14   6 2248.92 306.232  24
  -1 -14   6 2610.14 327.764  19
   1  14  -6 1957.33 491.346   1
   1 -14  -6 2365.68 448.024   4
   1 -14  -5 1015.72 321.602   9
   1 -14  -5 516.919 141.239  10
  -1 -14   5 423.318 159.630  26
  -1 -14   5 412.359 167.321  25
  -1 -14   5 600.416 192.215  24
  -1 -14   5 608.491 142.488  22
  -1 -14   5 458.475 200.381  19
  -1  14   5 522.993 293.892   1
   1  14  -5 422.997 289.218   1
   1 -14  -5 738.851 279.181   4
  -1 -14   4 266.817 154.105  24
  -1 -14   4 323.827 111.697  22
   1 -14  -4 289.740 113.429  10
  -1 -14   4 327.259 149.022  26
  -1  14   4 211.081 225.415   1
   1  14  -4 155.784 189.237   1
   1 -14  -3 40876.0 2025.28   9
  -1 -14   3 39803.3 1644.72  26
  -1 -14   3 41006.9 1647.84  24
  -1 -14   3 36806.3 1539.31  22
   1 -14  -3 36127.6 1538.34  10
  -1 -14   3 38179.1 1619.89  19
  -1  14   3 38553.6 2301.79   1
   1  14  -3 44996.4 2415.80   1
   1 -14  -2 297.007 185.472   9
  -1 -14   2 215.557 170.262   9
  -1 -14   2 409.870 143.305  24
   1 -14  -2 394.419 150.085  19
  -1 -14   2 373.350 169.210  19
  -1  14   2 320.861 248.388   1
   1  14  -2 300.369 249.768   1
   1 -14  -2 368.225 113.827  10
   1 -14  -1 50111.5 2334.79   9
  -1 -14   1 47761.0 2264.86   9
   1 -14  -1 51327.3 1985.66  19
  -1 -14   1 50044.8 1996.24  19
  -1  14   1 51076.7 2741.62   1
   1 -14  -1 48649.3 1904.91  10
   1 -14   0-39.0800 139.262   7
   1 -14   0 29.6096 137.398   9
  -1 -14   0 29.9341 138.904   9
   1 -14   0 53.3724 137.380  19
  -1 -14   0 148.246 147.172  19
   1  14   0 246.608 219.869   1
   1  14   0 227.567 189.038   2
   1 -14   0 80.7898 79.0824  10
   1 -14   1 19463.4 1157.88   9
   1 -14   1 18763.6 922.519   7
  -1 -14  -1 20227.7 1220.15   9
   1 -14   1 17238.4 845.715  10
  -1 -14  -1 19326.9 924.648  19
   1 -14   1 19048.6 932.899  19
   1  14   1 18491.1 1324.60   2
   1  14   1 20550.6 1494.96   1
  -1  14  -1 17230.6 1410.73   1
  -1 -14  -2 16255.2 1173.23   4
  -1 -14  -2 16369.7 1118.03   9
   1 -14   2 16211.3 852.588   7
   1 -14   2 15549.3 796.690  10
   1 -14   2 17429.8 845.907  24
   1 -14   2 17328.0 834.409  22
   1 -14   2 17335.3 874.547  19
  -1 -14  -2 16812.7 840.333  19
  -1  14  -2 15545.3 1319.05   1
   1  14   2 16626.4 1284.71   2
   1  14   2 17495.9 1374.98   1
  -1 -14  -3 4252.73 563.786   4
   1 -14   3 4175.64 379.613   7
   1 -14   3 3509.18 347.886  26
   1 -14   3 3476.85 321.459  10
  -1 -14  -3 4206.20 297.476  10
   1 -14   3 3971.49 362.142  24
   1 -14   3 3691.09 332.815  22
   1 -14   3 3767.54 368.962  25
   1 -14   3 3893.62 373.312  19
  -1 -14  -3 3923.99 345.438  19
   1  14   3 4722.27 685.004   2
   1  14   3 3649.38 612.452   1
  -1  14  -3 3200.72 606.396   1
  -1 -14  -4 27179.9 1604.77   4
   1 -14   4 28640.8 1253.18   7
  -1 -14  -4 25023.3 1517.81   9
   1 -14   4 27053.8 1258.10  26
   1 -14   4 24368.8 1179.70  10
  -1 -14  -4 26664.4 1118.01  10
   1 -14   4 27456.2 1208.34  22
   1 -14   4 27638.0 1287.71  25
   1 -14   4 27529.1 1236.29  24
   1 -14   4 27514.5 1246.21  19
  -1  14  -4 26830.7 1805.65   1
   1  14   4 22582.1 1654.36   1
   1  14   4 25253.6 1806.44   2
   1 -14   5 1998.56 277.376  26
  -1 -14  -5 1245.75 177.053  10
   1 -14   5 1561.71 258.895  25
   1 -14   5 1582.50 248.294  24
   1 -14   5 1272.45 223.986  22
  -1 -14  -5 1916.01 387.762   9
  -1  14  -5 1971.75 467.612   1
  -1 -14  -5 1161.29 330.515   4
   1  14   5 900.308 396.793   2
   1 -14   6 1855.75 287.789  26
   1 -14   6 1789.74 256.295  27
  -1 -14  -6 1876.59 376.948   9
   1 -14   6 1664.42 267.565   7
   1 -14   6 1672.93 274.801  24
   1 -14   6 1765.36 252.501  22
   1 -14   6 1459.51 256.340  25
   1 -14   6 1464.99 268.072  19
   1  14   6 1972.38 507.664   2
  -1  14  -6 1639.08 444.326   1
  -1 -14  -6 1077.26 310.067   4
   1 -14   7 37474.2 1627.06  24
   1 -14   7 38127.5 1624.60  22
   1 -14   7 38141.6 1700.85  25
   1 -14   7 39727.7 1734.06  26
   1 -14   7 36056.8 1623.88  27
   1 -14   7 36893.3 1619.58  19
   1 -14   7 36628.0 1707.67  18
   1 -14   7 36765.6 1603.17   7
  -1 -14  -7 38110.4 1960.21   9
  -1 -14  -7 37391.1 2037.14   4
   1  14   8 13275.2 1101.54  13
   1 -14   8 11720.6 769.200  26
   1 -14   8 10740.3 685.687  27
   1 -14   8 11060.5 734.396  25
   1 -14   8 10997.7 677.671  22
   1 -14   8 11644.5 691.869  24
   1 -14   8 11836.5 780.136  18
   1 -14   8 10976.9 663.286   7
  -1 -14  -8 9709.74 933.386   4
  -1 -14  -8 9221.29 836.891   9
   1 -14   9 2344.39 293.802  27
   1 -14   9 2209.02 329.208  26
   1  14   9 2543.65 540.777  13
   1 -14   9 2286.75 307.963  24
   1 -14   9 1887.41 292.054  25
   1 -14   9 2253.26 340.576  18
   1 -14   9 2294.24 291.392   7
   1 -14  10 2354.11 317.280  25
   1  14  10 2931.91 527.129  13
   1 -14  10 2410.63 290.321  27
   1 -14  10 2463.37 334.445  26
   1 -14  11 508.891 168.971  25
   1 -14  11 717.228 196.768  26
   1 -14  11 654.688 166.898  27
   1  14  11 687.375 293.630  13
   1 -14  12-13.6968 118.234  25
   1 -14  12-71.1638 125.857  22
   1 -14  12 12.5101 104.329  26
   1  14  12 66.0660 174.687  13
   1 -14  13 2685.36 261.288  25
   1 -14  13 3332.66 266.446  22
   1 -14  13 3112.12 249.383  26
   1 -14  14 60.6319 71.0041  25
   1 -14  14-46.1465 77.2876  22
   1 -14  14 65.8724 60.7689  26
  -1 -15  14 501.949 95.5570  22
  -1 -15  14 571.809 101.824  26
  -1 -15  13 3860.80 300.754  25
  -1 -15  13 3584.63 275.051  22
   1 -15 -13 4373.59 274.612  10
  -1  15  13 4328.00 377.581  13
  -1 -15  13 4206.83 304.785  26
  -1 -15  12 88.2843 114.765  26
  -1 -15  12 101.841 107.276  22
  -1 -15  12 81.3487 140.289  24
  -1  15  12 19.1918 154.231  13
   1 -15 -12-26.0600 84.4021  10
  -1 -15  11 11200.2 625.797  22
   1 -15 -11 11827.3 615.494  10
  -1  15  11 13348.6 858.124  13
  -1 -15  11 12540.1 718.316  26
  -1 -15  10 2758.07 281.963  22
  -1 -15  10 3448.51 350.844  24
   1 -15 -10 3044.40 279.948  10
  -1  15  10 3300.59 462.955  13
  -1 -15  10 2882.21 341.208  26
  -1 -15   9 145.641 157.247  24
  -1 -15   9 81.6078 117.452  22
   1 -15  -9 130.998 109.485  10
  -1  15   9-63.3187 234.051  13
   1 -15  -8 3784.47 318.540  10
  -1  15   8 4622.54 549.874  13
  -1 -15   8 3629.82 337.054  22
  -1 -15   8 3942.80 382.587  24
  -1 -15   8 3611.63 390.831  25
  -1 -15   8 3355.45 359.808  19
   1 -15  -8 3465.33 560.511   4
   1  15  -7 10385.5 1082.98   1
  -1  15   7 12566.5 878.739  13
   1 -15  -7 11396.7 623.124  10
  -1 -15   7 10933.2 685.008  24
  -1 -15   7 10949.8 707.388  25
  -1 -15   7 10003.3 618.895  22
  -1 -15   7 11098.0 693.137  19
   1 -15  -7 10391.1 927.000   9
   1 -15  -7 11651.5 1013.51   4
   1 -15  -6 38.8877 187.258   9
  -1 -15   6 176.535 150.713  26
  -1  15   6 148.845 180.603  13
   1 -15  -6 148.494 101.878  10
  -1 -15   6-18.6443 141.966  25
  -1 -15   6 182.754 161.434  24
  -1 -15   6 81.3465 103.255  22
  -1 -15   6-48.0346 172.407  19
   1  15  -6 56.2002 228.710   1
   1 -15  -6 205.933 205.285   4
  -1 -15   5 69692.1 2736.64  26
   1 -15  -5 67289.1 2614.96  10
  -1 -15   5 68925.4 2648.76  22
  -1 -15   5 74583.5 2753.22  24
  -1 -15   5 69515.3 2767.77  25
   1 -15  -5 67474.4 3162.02   9
  -1  15   5 66699.4 3461.05   1
  -1 -15   4 221.401 152.401  24
  -1 -15   4 178.925 130.380  25
   1 -15  -4 219.945 104.161  10
  -1 -15   4 110.288 111.206  26
   1  15  -4 113.254 241.747   1
  -1  15   4 225.908 251.823   1
   1 -15  -3 39041.7 2047.66   9
  -1 -15   3 41112.0 1677.72  26
   1 -15  -3 36607.9 1563.43  10
  -1 -15   3 40436.5 1667.19  24
   1 -15  -3 38725.6 1606.37  19
  -1 -15   3 41070.2 1685.02  19
   1  15  -3 41976.9 2442.33   1
  -1  15   3 37418.1 2365.83   1
  -1 -15   2 4154.56 498.703   9
   1 -15  -2 4114.56 550.120   9
  -1 -15   2 4101.69 362.348  26
  -1 -15   2 4229.01 363.063  24
   1 -15  -2 4105.14 359.520  19
  -1 -15   2 3851.01 379.945  19
  -1  15   2 3027.08 608.487   1
   1  15  -2 4414.21 725.204   1
   1 -15  -2 3291.55 294.330  10
   1 -15  -1 886.200 271.638   9
  -1 -15   1 1085.52 280.958   9
  -1 -15   1 818.175 207.520  19
   1 -15  -1 647.727 203.798  19
  -1  15   1 927.037 381.020   1
   1 -15  -1 661.281 137.629  10
   1 -15   0 216.530 203.076   9
  -1 -15   0 316.719 191.278   9
   1 -15   0 199.887 93.9465  10
  -1 -15   0 346.886 193.403  19
   1 -15   0 42.8544 159.333  19
   1  15   0 161.261 207.620   1
   1 -15   1 17457.1 1125.31   9
   1 -15   1 18211.7 919.531   7
  -1 -15  -1 17752.7 1181.80   9
   1 -15   1 18254.0 874.629  22
   1 -15   1 18178.6 859.973  10
   1 -15   1 19296.3 943.362  19
  -1 -15  -1 18733.1 921.774  19
  -1  15  -1 15273.5 1402.31   1
   1  15   1 18204.9 1462.90   1
  -1 -15  -2 16958.5 1229.98   4
  -1 -15  -2 18599.0 1212.79   9
   1 -15   2 16857.0 886.387   7
   1 -15   2 16285.6 833.606  10
   1 -15   2 17526.9 874.162  24
   1 -15   2 17645.7 861.103  22
   1 -15   2 18651.5 947.033  25
  -1 -15  -2 18194.9 891.675  19
   1 -15   2 17619.1 903.491  19
  -1  15  -2 15460.5 1377.28   1
   1  15   2 18073.1 1453.60   1
   1  15   2 16085.2 1315.64   2
   1 -15   3 11522.8 694.278  26
  -1 -15  -3 12764.7 1035.28   4
   1 -15   3 12472.0 718.324   7
   1 -15   3 12913.8 755.070  25
   1 -15   3 12458.0 698.757  24
   1 -15   3 12061.8 676.783  22
   1 -15   3 12469.9 725.348  19
  -1 -15  -3 11915.8 671.412  19
  -1  15  -3 11700.1 1175.97   1
   1  15   3 10706.2 1092.24   2
   1  15   3 11056.8 1131.36   1
   1 -15   4 410.764 148.411  26
  -1 -15  -4 255.532 215.543   9
   1 -15   4 397.894 190.246   7
   1 -15   4 268.978 134.318  22
   1 -15   4 434.537 168.368  25
   1 -15   4 428.018 176.282  24
   1 -15   4 528.048 197.137  19
   1  15   4 171.937 255.712   2
  -1  15  -4 509.866 291.805   1
   1  15   4 259.956 259.344   1
  -1 -15  -4 39.2238 159.989   4
   1 -15   5 2486.14 312.254  24
   1 -15   5 2535.55 286.836  22
   1 -15   5 2094.02 298.618  25
  -1 -15  -5 2678.78 444.497   9
   1  15   5 2743.74 576.260   2
  -1  15  -5 2043.42 516.947   1
  -1 -15  -5 1892.22 409.800   4
   1 -15   5 2014.76 276.625  26
   1 -15   6 1345.83 220.994  27
   1 -15   6 1456.05 248.173  26
  -1 -15  -6 1552.18 360.242   9
   1 -15   6 1548.09 263.846  25
   1 -15   6 1492.55 230.328  22
   1 -15   6 1791.93 259.244  24
   1 -15   6 1673.50 268.175  18
   1 -15   6 1595.31 286.575  19
   1  15   6 1462.36 443.393   2
  -1  15  -6 999.515 400.941   1
  -1 -15  -6 1118.80 328.976   4
   1 -15   7 645.406 172.547  27
   1 -15   7 621.359 192.717  26
   1 -15   7 913.783 213.361   7
  -1 -15  -7 694.923 246.197   9
   1 -15   7 835.910 214.468  24
   1 -15   7 702.826 183.742  22
   1 -15   7 827.391 204.243  25
   1 -15   7 706.795 221.924  19
   1 -15   7 963.932 221.687  18
  -1 -15  -7 731.858 292.400   4
   1 -15   8 1923.19 277.510  24
   1 -15   8 2092.16 297.452  25
   1 -15   8 1871.96 255.665  22
   1 -15   8 1563.75 234.463  27
   1 -15   8 1839.87 276.834  26
   1 -15   8 1848.12 285.148  18
   1 -15   8 1836.47 269.720   7
   1 -15   9 20034.1 991.725  22
   1 -15   9 20237.5 1016.76  24
   1 -15   9 21202.6 1062.33  25
   1 -15   9 18815.4 970.087  27
   1 -15   9 21219.1 1057.70  26
   1 -15  10 2469.98 289.328  26
   1  15  10 2158.34 399.391  13
   1 -15  10 2225.84 279.561  25
   1 -15  11 3025.73 302.691  25
   1  15  11 3243.23 399.414  13
   1 -15  11 2570.41 271.086  26
   1 -15  12 1243.29 181.638  25
   1  15  12 904.689 208.980  13
   1 -15  12 1068.08 158.156  26
   1 -15  13 150.395 82.0361  22
   1 -15  13 131.158 81.8332  25
   1 -15  13 127.401 72.9974  26
   1 -15  14 13.5026 48.8037  22
  -1 -16  14 253.514 56.2219  26
  -1 -16  13 132.679 78.8654  25
  -1  16  13 195.527 109.254  13
  -1 -16  13 47.4787 67.6956  26
  -1  16  12 349.059 163.571  13
  -1 -16  12 612.464 136.610  26
  -1 -16  11 7743.97 499.831  24
  -1 -16  11 7817.43 489.645  26
  -1  16  11 8098.64 578.716  13
  -1 -16  10 619.182 180.292  26
   1 -16 -10 366.038 118.349  10
  -1  16  10 489.102 216.521  13
  -1 -16  10 471.276 169.565  24
   1 -16  -9 19656.6 899.995  10
  -1 -16   9 18103.4 977.879  25
  -1 -16   9 19947.1 976.885  24
  -1 -16   8 1543.61 259.825  19
  -1  16   8 1581.67 330.355  13
   1 -16  -8 1893.26 216.835  10
  -1 -16   8 1868.51 266.189  24
  -1 -16   8 1530.09 254.649  25
   1 -16  -7 16203.1 800.370  10
  -1 -16   7 16890.0 895.409  24
  -1 -16   7 17027.6 926.971  25
  -1 -16   7 17504.3 906.793  19
  -1  16   7 17225.1 1050.71  13
   1  16  -6 6767.47 898.371   1
  -1  16   6 7207.53 607.438  13
  -1 -16   6 7062.71 519.991  26
   1 -16  -6 6530.78 430.165  10
  -1 -16   6 7568.27 534.075  24
  -1 -16   6 7050.78 540.194  25
  -1 -16   6 7944.65 549.273  19
   1 -16  -6 5953.53 694.964   9
  -1 -16   5 9712.84 602.496  24
  -1 -16   5 9217.35 621.362  25
   1 -16  -5 8006.45 499.786  10
  -1 -16   5 8806.38 585.233  26
   1  16  -5 8662.93 1036.14   1
   1 -16  -4 12730.4 1061.84   9
  -1 -16   4 14734.5 817.588  26
   1 -16  -4 14865.2 737.888  10
  -1 -16   4 15100.1 826.507  24
  -1 -16   4 15566.7 870.816  25
  -1 -16   4 16667.5 853.827  19
  -1  16   4 14821.0 1351.80   1
   1  16  -4 17735.7 1491.65   1
   1 -16  -3 47513.2 2495.34   9
  -1 -16   3 53785.6 2156.91  26
   1 -16  -3 52060.5 2052.27  10
  -1 -16   3 55072.5 2142.47  24
   1 -16  -3 54287.7 2100.86  19
  -1 -16   3 55977.3 2178.84  19
   1  16  -3 60226.6 3133.24   1
  -1  16   3 47301.4 2872.97   1
   1 -16  -2 849.127 291.113   9
   1 -16  -2 1072.11 175.297  10
  -1 -16   2 1458.95 267.118  19
   1 -16  -2 1338.60 239.241  19
  -1 -16   2 1689.40 244.656  26
  -1  16   2 1539.32 477.320   1
   1  16  -2 1423.53 459.949   1
  -1 -16   1 70806.5 3037.99   9
   1 -16  -1 64721.7 3025.85   9
  -1  16   1 63889.6 3509.56   1
  -1 -16   1 70240.2 2708.30  19
   1 -16  -1 72670.5 2704.56  19
  -1 -16   0 4402.81 550.209   9
   1 -16   0 3341.79 475.961   9
   1 -16   0 4307.69 400.093  19
  -1 -16   0 4772.36 414.885  19
   1  16   0 3167.46 639.604   1
  -1 -16  -1 30068.2 1706.97   9
   1 -16   1 32131.7 1442.32  25
   1 -16   1 31814.1 1419.74  19
  -1 -16  -1 33211.9 1421.14  19
   1  16   1 30087.2 2060.17   1
  -1  16  -1 30545.8 2107.56   1
   1 -16   2 259.692 144.496  26
  -1 -16  -2 35.4220 198.716   9
   1 -16   2 138.619 126.183  25
   1 -16   2 89.6627 109.394  24
  -1 -16  -2 14.0588 150.318  19
   1 -16   2 101.470 97.9970  22
   1 -16   2 77.0743 163.611  19
  -1  16  -2 242.498 302.159   1
   1  16   2 171.044 284.171   1
   1 -16   3 230.146 134.020  26
   1 -16   3 221.796 165.710   7
  -1 -16  -3 109.618 169.618   9
   1 -16   3 154.340 131.557  24
   1 -16   3 302.095 142.909  25
   1 -16   3 202.027 181.169  19
   1 -16   3 173.875 110.341  22
  -1 -16  -3 39.1418 152.132  19
  -1  16  -3 60.0852 232.018   1
   1  16   3 56.2482 250.792   1
   1 -16   4 3138.85 325.305  26
   1 -16   4 3022.30 350.367   7
  -1 -16  -4 3207.32 522.833   4
   1 -16   4 2901.56 327.544  24
   1 -16   4 2982.19 337.487  25
   1 -16   4 2670.62 288.354  22
   1 -16   4 3146.84 350.282  19
   1  16   4 2871.74 583.631   2
  -1  16  -4 2970.17 610.033   1
   1 -16   5 13454.0 763.215  24
   1 -16   5 14812.1 823.878  25
   1 -16   5 14349.4 756.272  22
  -1 -16  -5 11508.6 988.884   9
  -1 -16  -5 12634.2 1063.74   4
   1  16   5 12150.9 1232.82   2
  -1  16  -5 12219.2 1237.29   1
   1 -16   5 13891.2 775.210  26
   1 -16   6 341.207 150.014  18
   1 -16   6 699.510 199.865  24
   1 -16   6 725.291 177.580  22
   1 -16   6 514.022 177.722  25
   1 -16   6 610.303 160.804  27
   1 -16   6 497.350 162.276  26
   1 -16   7 7904.70 566.120  25
   1 -16   7 7773.32 522.650  22
   1 -16   7 7810.98 535.984  24
   1 -16   7 7756.77 537.257  26
   1 -16   7 7012.28 534.580  18
   1 -16   7 8015.49 539.139   7
   1 -16   8 2139.53 276.173   7
   1 -16   8 2219.65 290.896  24
   1 -16   8 2191.47 267.210  22
   1 -16   8 2710.14 312.466  25
   1 -16   8 2652.72 300.519  26
   1 -16   9 2043.02 247.236  22
   1 -16   9 2470.41 290.003  25
   1 -16   9 2001.03 256.355  26
   1  16   9 2478.19 393.978  13
   1 -16  10 484.310 144.952  26
   1  16  10 340.836 203.623  13
   1 -16  10 237.613 117.961  22
   1 -16  10 378.338 142.795  25
   1 -16  11 957.771 166.140  25
   1  16  11 883.394 212.908  13
   1 -16  11 857.632 146.640  26
   1 -16  12 394.659 106.325  25
   1 -16  12 474.290 101.904  26
   1 -16  13 3331.77 214.631  25
   1 -16  13 2658.37 174.290  26
  -1 -17  13 2641.85 183.463  25
  -1 -17  13 2833.38 180.514  26
  -1  17  13 2868.10 215.858  13
  -1 -17  12 62.3615 69.0707  26
  -1  17  12-30.2377 97.0619  13
  -1 -17  11 4689.57 322.731  26
  -1  17  11 4354.54 369.034  13
  -1  17  10 34.0451 142.026  13
  -1 -17  10 283.868 141.729  24
  -1 -17  10 98.4660 109.819  25
  -1  17   9 444.477 200.437  13
  -1 -17   9 396.893 144.655  25
  -1 -17   9 765.135 183.423  24
  -1 -17   8 8021.23 563.039  25
  -1 -17   8 8687.85 554.734  24
  -1 -17   8 9034.69 562.218  19
  -1 -17   7 12794.8 719.959  24
  -1 -17   7 12369.8 747.779  25
  -1 -17   7 13588.5 744.641  19
  -1  17   7 13945.7 870.291  13
  -1 -17   6 5382.19 426.361  24
  -1 -17   6 4582.21 420.109  25
  -1  17   6 5032.87 497.324  13
  -1 -17   6 5009.84 426.726  19
  -1 -17   6 4875.54 414.851  26
  -1 -17   5 19669.5 966.969  24
  -1 -17   5 19123.3 1008.23  25
  -1 -17   5 18997.1 964.755  26
   1 -17  -4 412.558 226.684   9
  -1 -17   4 446.583 164.157  24
  -1 -17   4 455.053 170.939  25
  -1 -17   4 400.237 147.393  26
  -1 -17   4 309.034 200.183  19
   1  17  -4 125.782 243.080   1
  -1  17   4 59.1542 263.958   1
   1 -17  -3 17220.3 1232.91   9
  -1 -17   3 19440.8 1011.07  25
  -1 -17   3 20208.9 936.617  24
  -1 -17   3 19038.6 965.149  19
   1 -17  -3 17814.4 887.876  19
  -1  17   3 15853.9 1493.21   1
   1  17  -3 19629.8 1655.21   1
  -1 -17   3 19160.8 954.135  26
   1 -17  -2 9431.35 856.838   9
   1 -17  -2 10466.6 623.848  19
  -1 -17   2 10846.5 664.473  19
  -1  17   2 8598.51 1076.84   1
   1  17  -2 10171.0 1149.64   1
  -1 -17   2 11189.5 651.707  26
   1 -17  -1 132.002 190.047   9
   1 -17  -1 43.0397 179.134  19
  -1 -17   1 246.027 189.926  19
  -1  17   1 314.614 268.641   1
  -1 -17   1 359.332 151.875  26
  -1 -17   0 2837.49 442.159   9
   1 -17   0 2742.06 338.609  19
  -1 -17   0 3476.88 357.948  19
   1  17   0 3452.91 653.630   1
  -1 -17  -1 2073.27 407.389   9
   1 -17   1 3792.93 358.245  25
  -1 -17  -1 3026.26 336.499  19
   1 -17   1 3354.12 359.311  19
   1  17   1 2770.69 615.881   1
  -1  17  -1 3908.85 705.741   1
  -1 -17  -2 1162.01 316.510   9
   1 -17   2 1707.20 255.845  25
   1 -17   2 2285.84 279.887  26
   1 -17   2 1726.05 291.703  19
  -1 -17  -2 2152.95 290.011  19
   1  17   2 1701.79 526.674   1
  -1  17  -2 1689.54 486.929   1
  -1 -17  -3 11932.9 1009.94   9
   1 -17   3 15383.0 808.647  26
  -1 -17  -3 14308.5 752.452  19
   1 -17   3 15456.9 828.566  19
  -1  17  -3 12409.5 1282.06   1
   1  17   3 13059.5 1298.01   1
   1 -17   3 14712.9 762.412  24
   1 -17   3 15344.5 839.858  25
   1 -17   4 35.2133 124.099  25
   1 -17   4 28.1565 131.891  24
   1 -17   4 15.1246 118.391  26
   1 -17   4 106.858 183.227  19
   1 -17   5 2704.20 297.418  26
   1 -17   5 2741.17 286.642  22
   1 -17   5 2961.43 331.576  25
   1 -17   5 2488.86 299.548  24
   1 -17   6 329.539 162.103  24
   1 -17   6 271.427 128.734  22
   1 -17   6 291.367 146.648  25
   1 -17   6 292.684 145.003  26
   1 -17   6 343.887 138.271  18
   1 -17   7 6166.18 453.386  24
   1 -17   7 6628.28 487.701  25
   1 -17   7 6292.46 437.227  22
   1 -17   7 6118.43 446.082  26
   1 -17   7 5622.55 438.657  18
   1 -17   8 523.704 154.905  26
   1 -17   8 671.759 155.403  22
   1 -17   8 690.657 174.066  25
   1 -17   9 4780.28 354.063  26
   1 -17   9 4991.26 379.415  25
   1 -17   9 4451.90 338.546  22
   1 -17  10 302.653 105.926  26
   1  17  10 438.038 169.955  13
   1 -17  10 259.944 106.033  22
   1 -17  10 344.101 126.589  25
   1 -17  11 3121.22 237.175  22
   1 -17  11 3478.54 264.583  25
   1  17  11 3250.68 290.376  13
   1 -17  11 3082.85 229.097  26
   1 -17  12 874.788 112.085  22
   1 -17  12 1169.46 133.368  25
   1 -17  12 848.173 104.413  26
  -1  18  12 2205.45 190.461  13
  -1 -18  12 2036.05 153.225  26
  -1  18  11 3260.68 267.760  13
  -1 -18  11 2815.88 217.904  26
  -1  18  10 1543.09 219.481  13
  -1 -18  10 1048.15 163.569  25
  -1  18   9 16988.9 885.944  13
  -1 -18   9 16495.7 805.362  25
  -1 -18   9 16163.0 779.391  24
  -1 -18   8 384.891 137.542  24
  -1 -18   8 192.141 136.916  25
  -1 -18   8 44.5949 149.198  19
  -1  18   8 18.6637 148.157  13
  -1 -18   7 3150.40 311.218  26
  -1 -18   7 3018.43 327.419  19
  -1  18   7 2749.90 369.781  13
  -1 -18   7 3398.42 305.169  24
  -1 -18   7 3453.26 343.332  25
  -1 -18   6 13526.1 710.008  24
  -1 -18   6 13134.0 754.903  25
  -1 -18   6 12831.8 714.871  26
  -1  18   6 12540.0 808.830  13
  -1 -18   5 1295.59 214.168  24
  -1 -18   5 1232.75 231.554  25
  -1  18   5 920.948 239.638  13
  -1 -18   5 1388.18 221.607  26
  -1 -18   4 21649.3 1033.70  19
  -1 -18   4 20644.2 1011.40  26
  -1 -18   4 21246.3 984.455  24
  -1 -18   4 20369.2 1054.32  25
  -1 -18   3 7359.49 516.597  19
   1 -18  -3 6603.88 446.658  19
  -1 -18   3 6590.20 479.055  26
  -1 -18   3 6728.05 442.989  24
  -1 -18   3 7332.88 535.487  25
  -1 -18   2 2729.06 331.036  19
   1 -18  -2 2616.60 301.221  19
  -1 -18   2 2628.29 290.802  26
  -1 -18   2 2698.68 324.157  25
  -1 -18   1 26888.5 1241.25  19
   1 -18  -1 27054.6 1220.16  19
  -1 -18   1 27211.6 1226.30  26
   1 -18   0 17899.9 924.667  19
  -1 -18   0 18191.8 930.897  19
  -1 -18   0 19066.1 919.538  26
   1 -18   0 18082.4 923.614  25
   1 -18   1 11652.2 696.876  19
  -1 -18  -1 12664.2 694.060  19
   1 -18   1 10862.1 670.800  25
   1 -18   2 19144.2 961.443  19
  -1 -18  -2 18621.4 914.183  19
   1 -18   2 18865.4 961.036  25
   1 -18   3 203.995 188.673  19
  -1 -18  -3 251.087 140.417  19
   1 -18   3 353.419 148.299  26
   1 -18   3 293.136 132.874  25
   1 -18   4 5418.75 449.711  19
   1 -18   4 5858.38 441.911  26
   1 -18   4 6666.61 484.175  25
   1 -18   5 9563.43 578.737  26
   1 -18   5 8897.66 582.306  18
   1 -18   5 8946.09 582.119  19
   1  18   5 9565.30 679.174  13
   1 -18   5 9322.80 599.204  25
   1 -18   6 2124.47 250.683  26
   1 -18   6 2007.74 248.946  18
   1  18   6 2330.50 338.926  13
   1 -18   6 2234.63 273.864  25
   1 -18   7 2259.95 261.429  25
   1 -18   7 1793.01 227.269  26
   1 -18   8 1319.09 200.587  25
   1 -18   8 1271.86 182.013  26
   1 -18   9 2676.22 252.539  25
   1 -18   9 2331.42 221.649  26
   1 -18  10 4700.72 311.723  25
   1  18  10 4426.51 341.840  13
   1 -18  10 4218.73 279.130  26
   1 -18  11 362.369 87.2485  25
   1 -18  11 295.305 73.1693  26
   1 -18  12 1667.03 123.106  25
  -1  19  11 526.343 105.138  13
  -1 -19  11 797.186 101.815  25
  -1  19  10 2642.78 240.383  13
  -1 -19  10 2218.92 199.298  25
  -1 -19   9 1118.46 167.507  25
  -1  19   9 1287.75 201.011  13
  -1  19   8 15592.3 803.603  13
  -1 -19   8 13876.9 711.124  25
  -1 -19   8 13636.3 667.733  24
  -1 -19   7 11120.4 616.111  26
  -1 -19   7 11652.1 625.149  19
  -1  19   7 12570.6 733.062  13
  -1 -19   7 11773.2 600.838  24
  -1 -19   7 11404.4 645.739  25
  -1 -19   6 8041.44 465.205  24
  -1 -19   6 7268.69 501.795  25
  -1  19   6 7629.11 569.752  13
  -1 -19   6 7363.07 480.677  26
  -1 -19   5 11055.4 591.284  24
  -1 -19   5 10987.2 649.035  25
  -1 -19   5 10555.6 612.987  26
  -1  19   5 10296.2 691.766  13
  -1 -19   4 880.694 170.089  24
  -1 -19   4 1044.55 206.292  25
  -1  19   4 1201.50 236.607  13
  -1 -19   4 972.001 215.491  19
  -1 -19   4 971.034 184.959  26
  -1 -19   3 5811.85 449.370  19
  -1 -19   3 6936.68 458.700  26
  -1 -19   3 6064.02 469.902  25
   1 -19  -2 35974.3 1521.22  19
  -1 -19   2 38762.0 1598.90  19
  -1 -19   2 39746.9 1590.65  26
   1 -19  -2 38184.4 1561.04  25
  -1 -19   2 37168.6 1622.47  25
   1 -19  -1 681.875 186.791  19
  -1 -19   1 408.947 190.460  19
  -1 -19   1 341.818 131.000  26
   1 -19  -1 642.656 158.290  25
  -1 -19   1 496.707 177.183  25
  -1 -19   0 22844.5 1031.98  19
   1 -19   0 21539.6 1015.85  19
  -1 -19   0 22348.0 1011.09  26
   1 -19   0 19808.4 994.248  25
   1 -19   1 4870.70 402.785  19
  -1 -19  -1 4367.02 372.544  19
  -1 -19  -1 3832.30 335.048  26
   1 -19   1 4117.47 352.529  25
   1 -19   2 3667.23 354.516  19
  -1 -19  -2 3516.13 324.521  19
   1 -19   2 4090.65 350.177  25
  -1 -19  -3 11481.9 599.893  19
   1 -19   3 11790.4 669.530  19
   1 -19   3 12116.9 670.564  26
   1 -19   3 11533.5 666.935  25
   1 -19   4 6621.14 476.609  19
   1 -19   4 6963.42 474.539  26
   1 -19   4 7267.37 488.024  25
   1 -19   5 2100.19 245.730  26
   1 -19   5 1969.16 251.715  25
   1 -19   5 2068.33 248.795  18
   1  19   5 2720.54 346.130  13
   1 -19   6 1828.00 221.290  26
   1  19   6 1631.92 278.680  13
   1 -19   6 1514.30 216.778  25
   1 -19   7 220.157 108.809  25
   1 -19   7 229.057 108.277  26
   1 -19   8 758.548 141.083  25
   1 -19   8 901.234 143.798  26
   1 -19   9 193.977 87.1728  25
   1 -19   9 128.495 74.2436  26
   1 -19  10 404.344 86.2066  25
   1  19  10 510.768 114.902  13
   1 -19  10 467.715 80.8034  26
  -1 -20  10 2704.31 177.977  25
  -1  20  10 2577.99 193.095  13
  -1 -20   9 729.324 115.239  25
  -1  20   9 486.106 117.771  13
  -1 -20   8 1185.67 152.887  26
  -1  20   8 1274.33 195.299  13
  -1 -20   8 1250.34 166.990  25
  -1 -20   7 1233.87 166.078  26
  -1  20   7 1267.18 218.773  13
  -1 -20   7 1087.87 169.100  25
  -1 -20   6 19752.3 920.361  25
  -1 -20   6 19560.1 889.925  26
  -1  20   6 20626.0 1007.89  13
  -1 -20   5 187.280 118.169  25
  -1  20   5 131.986 148.695  13
  -1 -20   5 164.956 154.795  19
  -1 -20   5 120.169 111.692  26
  -1 -20   4 20397.6 930.036  26
  -1 -20   4 20795.7 938.970  19
  -1  20   4 19688.0 1018.55  13
  -1 -20   4 19943.5 954.223  25
  -1 -20   3 159.544 153.104  19
  -1 -20   3-23.0678 101.757  26
   1 -20  -3 38.5364 84.0895  25
  -1 -20   3 40.0184 100.096  25
  -1 -20   2 1813.97 253.102  19
  -1 -20   2 1769.89 210.155  26
   1 -20  -2 1647.50 204.289  26
  -1 -20   2 1693.29 221.456  25
   1 -20  -2 1238.39 181.041  25
  -1 -20   1 928.049 209.623  19
   1 -20  -1 1095.60 190.635  19
  -1 -20   1 747.160 157.370  26
   1 -20  -1 1114.87 183.904  26
   1 -20  -1 1237.07 180.459  25
  -1 -20   1 1211.85 197.825  25
   1 -20   0 6077.88 420.923  19
  -1 -20   0 6187.33 424.277  19
  -1 -20   0 5737.91 419.096  25
   1 -20   0 5730.32 396.841  25
  -1 -20  -1 606.090 170.536  19
   1 -20   1 643.901 182.728  19
  -1 -20  -1 552.065 147.336  25
   1 -20   1 452.155 131.332  25
  -1 -20  -2 21948.4 945.903  19
   1 -20   2 22256.2 1000.86  19
   1 -20   2 21085.8 978.858  25
   1 -20   3 522.928 138.165  25
   1 -20   4 3977.73 325.316  26
   1 -20   4 4424.38 339.150  25
   1 -20   4 4462.69 354.444  18
   1  20   4 4355.88 413.506  13
   1 -20   5 200.697 105.357  26
   1  20   5 69.0579 152.353  13
   1 -20   5 64.3682 93.7075  25
   1 -20   6-19.1930 82.8379  26
   1  20   6 113.154 145.606  13
   1 -20   6-9.76806 83.3767  25
   1 -20   7 41.5058 78.5007  26
   1  20   7 195.579 133.320  13
   1 -20   7-25.4056 76.2862  25
   1 -20   8 2349.34 194.768  25
   1 -20   8 2455.86 196.483  26
   1 -20   9 63.9057 50.2715  25
   1 -20   9 87.0567 51.3827  26
  -1 -21   9 72.9493 37.6278  25
  -1  21   8 14738.4 662.508  13
  -1 -21   8 15475.0 640.274  25
  -1  21   7 1420.13 188.295  13
  -1 -21   7 1567.56 165.508  25
  -1  21   6 3648.15 314.354  13
  -1 -21   6 3422.98 260.951  25
  -1  21   5 51.9721 115.844  13
  -1 -21   5 37.7817 80.6353  25
  -1 -21   4 4259.45 316.412  25
  -1 -21   4 3973.43 309.432  19
  -1  21   4 4267.83 360.566  13
  -1 -21   3 31.2079 94.6658  25
  -1  21   3-53.0737 127.777  13
  -1 -21   3 82.2348 133.032  19
   1 -21  -3 106.293 90.4822  26
   1 -21  -2 26712.4 1068.59  26
  -1 -21   2 27028.3 1081.23  19
  -1  21   2 23872.2 1113.98  13
  -1 -21   2 24934.4 1081.49  25
   1 -21  -2 23757.6 1007.98  25
  -1 -21   1 52.5024 95.5443  25
   1 -21  -1-24.6900 72.6039  25
   1 -21  -1-28.7094 92.9716  26
  -1 -21   1 28.1766 127.332  19
   1 -21   0 12268.7 608.027  25
  -1 -21   0 13406.3 653.441  25
   1 -21   0 12742.7 636.261  26
  -1 -21   0 13193.6 638.031  19
  -1 -21  -1 1764.69 198.463  25
   1 -21   1 1262.59 169.059  25
  -1 -21  -1 1818.02 200.499  19
   1 -21   2-17.6625 81.9486  25
  -1 -21  -2-28.7334 83.5917  25
  -1 -21  -2 6.37960 92.1501  19
  -1 -21  -3 169.295 84.3593  25
   1 -21   3 137.639 82.2011  25
   1 -21   3 146.986 100.281  18
   1  21   3-44.2130 127.286  13
  -1 -21  -4 3842.11 270.395  25
   1 -21   4 4023.89 281.611  25
   1 -21   4 4378.78 301.427  26
   1  21   4 3950.29 363.120  13
   1 -21   5 16.4887 77.9686  26
   1  21   5 13.9426 125.595  13
   1 -21   5 29.6449 69.4398  25
  -1 -21  -5 63.6233 64.4768  25
   1 -21   6 6947.97 356.650  25
   1  21   6 10125.0 519.159  13
   1 -21   6 8451.03 395.066  26
   1 -21   7 813.025 105.095  25
   1  21   7 1325.41 172.203  13
   1 -21   7 1225.17 128.521  26
   1 -21   8 4647.02 239.582  26
  -1 -22   7 199.077 51.3080  25
  -1  22   6 9302.74 452.226  13
  -1 -22   6 9481.19 428.598  25
  -1 -22   5 123.235 67.8143  25
  -1  22   5 48.6739 79.5598  13
  -1  22   4 17434.7 794.429  13
  -1 -22   4 18016.2 753.752  25
  -1 -22   3 1321.12 153.806  25
  -1  22   3 1061.65 167.727  13
  -1 -22   2 651.541 120.302  25
  -1  22   2 409.660 116.993  13
  -1 -22   1 30.6254 68.9823  25
  -1  22   1 64.6889 84.9371  13
  -1 -22   1 80.4459 105.663  19
   1 -22  -1 36.2762 70.5020  26
   1 -22   0 5565.26 321.085  26
  -1 -22   0 5456.93 322.178  25
  -1 -22  -1 280.747 84.8293  25
   1 -22   1 242.038 67.7014  25
   1 -22   2 8984.73 460.182  18
  -1 -22  -2 9014.44 431.951  25
   1  22   2 9874.04 520.447  13
  -1 -22  -3 754.362 103.944  25
   1 -22   3 653.490 92.8927  25
   1  22   3 785.617 160.013  13
  -1 -22  -4 593.301 76.5299  25
   1 -22   4 550.018 82.6878  25
   1  22   4 808.945 156.919  13
   1 -22   5 4094.68 223.983  26
   1  22   5 3987.51 278.616  13
   1  22   6-47.4573 69.2457  13
   1 -22   6 8.53849 41.4781  26
  -1 -23   3 214.549 52.1779  25
  -1 -23   2 7118.25 315.661  25
  -1  23   2 5826.92 321.360  13
  -1 -23   1 2393.37 155.732  25
   1  23  -1 2334.79 193.170  13
  -1 -23   0 1504.44 121.503  25
   1  23   0 1818.60 173.543  13
   1  23   1 2579.72 209.845  13
   1 -23   1 2666.87 176.631  26
   1  23   2 69.8198 62.9342  13
   1  23   3 2633.17 199.450  13
   1  23   4 436.708 75.8943  13
  -2   0  19-396.763 292.479  30
  -2   0  18 2631.26 390.768  30
  -2   0  18 2982.42 370.403  28
  -2   0  17 82.7673 166.785  30
  -2   0  17 81.0112 182.888  28
  -2   0  16 6878.30 587.856  30
  -2   0  16 7846.33 487.614  21
  -2   0  16 7685.66 581.481  13
  -2   0  16 6579.50 586.762  28
  -2   0  15 68.7372 161.630  30
  -2   0  15 113.389 170.293  28
  -2   0  15 125.348 124.352  21
  -2   0  15-22.0520 155.572  13
  -2   0  15 96.4294 183.649  15
  -2   0  14 1742.19 226.258   8
  -2   0  14 2653.04 350.930  30
  -2   0  14 1679.21 291.206  28
   2   0 -14 1345.70 305.576   4
  -2   0  14 1960.19 285.790  23
  -2   0  14 1504.24 249.869  21
  -2   0  14 1715.24 525.609  20
  -2   0  14 1591.82 320.653  15
  -2   0  14 1946.79 327.897  13
  -2   0  13-12.9696 85.1042   8
  -2   0  13-41.9904 166.544  30
  -2   0  13 20.9805 140.287  28
   2   0 -13 134.201 165.640   4
  -2   0  13 50.0401 132.315  23
  -2   0  13 63.9953 260.412  20
  -2   0  13 57.6438 112.803  21
  -2   0  13 96.1799 166.625  15
   2   0 -12 9334.08 714.823   4
  -2   0  12 9752.84 547.289   8
  -2   0  12 9044.36 627.556  30
  -2   0  12 8987.22 632.774  28
  -2   0  12 8384.01 577.318  23
  -2   0  12 9983.27 568.002  22
  -2   0  12 8030.69 964.690  20
  -2   0  12 9129.79 561.512  21
  -2   0  12 7563.00 636.991  15
  -2   0  11 271.684 105.208   8
  -2   0  11 232.186 133.716  30
  -2   0  11 348.708 146.888  28
  -2   0  11 279.286 232.235  29
  -2   0  11 357.863 118.289  22
  -2   0  11 498.450 256.791  20
  -2   0  11 416.757 127.627  21
   2   0 -11 220.988 150.863   4
  -2   0  11 412.016 171.575  15
  -2   0  10 108289. 4526.43  29
  -2   0  10 105895. 3937.97  30
  -2   0  10 112015. 4592.76  20
   2   0 -10 111442. 4081.34   4
  -2   0  10 104912. 3825.87   8
   2   0  -9 981.114 191.288   4
  -2   0   9 1267.95 325.030  20
  -2   0   9 1115.76 184.834  30
  -2   0   9 1150.38 312.924  29
  -2   0   8 203269. 7548.92  29
  -2   0   8 196575. 7567.30  20
   2   0  -8 207807. 7192.46   4
  -2   0   7 104.933 151.023  20
   2   0  -7 190.682 102.958   4
  -2   0   7 25.2191 133.867  29
  -2   0   6 1170.75 239.312  29
  -2   0   6 1130.54 235.482  20
   2   0  -6 1341.64 166.523   4
  -2   0   5 18.4237 116.145  20
   2   0  -5 37.7005 52.2563   4
  -2   0   5-17.5595 121.684  29
  -2   0   4 19663.9 986.428  29
  -2   0   4 21468.6 1020.53  20
   2   0  -4 20800.4 818.554   4
  -2   0   3 82.3087 99.2219  20
   2   0  -3 12.7429 33.3141   4
  -2   0   3 89.4090 108.580  29
  -2   0   2 167074. 5901.14  29
   2   0  -2 167138. 5713.18   4
   2   0  -2 174772. 5799.77   5
   2   0  -2 173415. 5831.17   3
  -2   0   1 111.110 85.9255  29
   2   0  -1 53.1733 47.4218   6
   2   0  -1 78.9451 52.0650   3
  -2   0   1 10.6105 95.5991   1
   2   0   0 4148.93 251.378   6
   2   0   0 4380.87 241.987   2
  -2   0   0 4392.00 322.935   1
   2   0   0 4343.99 254.859   3
   2   0   1 39.2501 60.7141   6
  -2   0  -1 34.6698 52.6239   9
   2   0   1 90.2051 88.4090   2
  -2   0  -1-9.37291 86.1416   1
   2   0   2 40772.5 1735.93  20
  -2   0  -2 43505.0 1539.06   9
   2   0   2 41859.4 1633.96   2
   2   0   3 32.3908 104.247  20
   2   0   3 56.3137 65.1125   6
  -2   0  -3 154.144 60.1433   9
   2   0   3 68.2783 86.6868   2
   2   0   4 24541.8 1234.88  20
  -2   0  -4 25389.3 941.487   9
   2   0   4 23546.9 1057.38   6
   2   0   4 23602.6 1149.83   2
   2   0   5 165.413 169.369  20
  -2   0  -5 131.732 53.4494   9
   2   0   5 148.644 94.4198   6
   2   0   5 171.989 115.438   2
   2   0   6 64229.2 2468.80   6
   2   0   6 62452.0 2770.90  20
   2   0   7 95.3448 95.9663   6
   2   0   7 103.089 153.211  20
   2   0   8 283.221 125.193  30
   2   0   8 367.247 234.965  20
   2   0   8 181.487 114.700   6
   2   0   9 281.241 134.688  30
  -2   0  -9 174.440 146.995   4
   2   0   9-47.9183 230.744  20
   2   0   9 19.1281 92.1694   5
   2   0   9 184.251 123.617   6
  -2   0 -10 18957.1 1147.95   4
   2   0  10 21131.3 1057.85  30
   2   0  10 21032.8 934.544  27
   2   0  10 16842.1 977.439  12
   2   0  10 17122.4 1452.61  20
   2   0  10 18292.0 890.645  21
   2   0  10 19847.1 991.721  17
   2   0  10 19885.2 956.321  13
   2   0  11 21.9764 147.039  30
   2   0  11 223.470 128.459  27
  -2   0 -11 236.775 161.668   4
   2   0  11 246.389 160.800  12
   2   0  11 233.683 113.428  21
   2   0  11 188.478 242.591  20
   2   0  11 90.6984 121.405  17
   2   0  11 98.7790 112.225  13
  -2   0 -12 32562.9 1727.42   4
   2   0  12 36093.8 1468.85  27
   2   0  12 31506.4 1589.09  28
   2   0  12 33795.0 1639.67  30
   2   0  12 29838.1 1559.31  12
   2   0  12 26897.3 2110.13  20
   2   0  12 31787.1 1408.55  21
   2   0  12 36973.9 1536.21  13
   2   0  13 207.033 159.709  28
   2   0  13-106.994 186.594  27
   2   0  13-162.430 351.826  30
   2   0  13 101.797 199.201  12
   2   0  13 71.7896 125.311  21
   2   0  13 388.419 316.113  20
  -2   0 -13-31.0848 149.668   4
   2   0  14 3157.12 525.538  30
   2   0  14 2926.67 445.885  12
   2   0  14 4343.80 363.930  27
   2   0  14 3806.98 477.048  28
   2   0  14 4282.80 356.647  21
   2   0  14 3604.15 471.141  15
   2   0  15 83.4047 229.174  12
   2   0  15 37.1092 105.807  21
   2   0  15 56.1229 210.664  28
   2   0  15-238.249 383.284  30
   2   0  16 409.123 140.016  21
   2   0  16 665.193 274.459  28
   2   0  16 944.202 426.524  30
   2   0  17 1673.89 160.930  21
   2   0  17 1638.50 467.667  30
   2   0  18 5671.75 507.936  28
  -2   1  19 82.8179 265.104  30
  -2   1  18 1102.48 269.900  28
  -2   1  18 688.656 182.273  13
  -2   1  17 889.287 247.367  28
  -2   1  17 1052.87 215.915  13
  -2   1  16 1413.48 289.397  28
  -2  -1  16 1923.28 246.096  21
  -2   1  16 1695.42 296.041  13
  -2  -1  16 1209.05 266.627  13
  -2   1  16 1181.47 306.201  15
  -2   1  16 1947.01 310.669  30
  -2   1  15 1069.82 267.648  28
  -2   1  15 817.425 251.431  30
  -2   1  15 1421.90 221.734  21
  -2  -1  15 572.142 174.272  21
  -2   1  15 711.881 237.953  13
  -2   1  15 1058.81 282.531  15
  -2  -1  15 889.830 233.910  13
   2  -1 -14 30690.7 1625.06   4
   2   1 -14 30510.4 1620.91   4
  -2   1  14 31715.1 1388.32   8
  -2   1  14 33632.9 1578.55  30
  -2   1  14 31483.6 1536.74  28
  -2   1  14 34729.7 1431.82  27
  -2   1  14 29731.1 1422.97  23
  -2   1  14 28811.4 2131.58  20
  -2  -1  14 32035.8 1398.44  21
  -2   1  14 29725.7 1370.36  21
  -2  -1  14 37072.4 1618.01  13
  -2   1  14 32528.5 1610.53  15
  -2  -1  14 32472.0 1572.84  15
  -2  -1  13 847.503 162.595   8
  -2   1  13 608.066 159.291   8
  -2   1  13 962.594 236.679  30
  -2   1  13 1140.15 224.686  27
  -2   1  13 1058.77 250.587  28
   2   1 -13 565.291 203.720   4
   2  -1 -13 589.088 208.440   4
  -2  -1  13 1120.95 217.539  22
  -2   1  13 649.679 205.746  23
  -2  -1  13 871.924 206.732  23
  -2  -1  13 691.109 176.463  21
  -2   1  13 758.799 382.576  20
  -2   1  13 745.180 188.160  21
  -2   1  13 618.333 233.223  15
  -2  -1  13 1084.37 255.050  15
  -2  -1  12 67920.4 2556.16   8
  -2   1  12 68249.7 2585.89   8
   2   1 -12 65399.4 2829.76   4
   2  -1 -12 66644.8 2835.43   4
  -2   1  12 67384.1 2709.79  28
  -2  -1  12 77218.6 2646.97  25
  -2   1  12 68860.2 2598.17  27
  -2   1  12 69850.8 2735.56  30
  -2  -1  12 64042.8 2617.82  23
  -2  -1  12 70968.0 2598.94  22
  -2  -1  12 65680.6 2592.69  21
  -2   1  12 62375.6 3356.42  20
  -2   1  12 68519.5 2597.10  21
  -2  -1  12 64823.3 2761.48  15
  -2   1  12 63452.8 2776.03  15
   2  -1 -11 3513.60 399.112   4
  -2  -1  11 3360.19 278.699   8
  -2   1  11 3841.68 307.889   8
   2   1 -11 3057.50 385.375   4
  -2   1  11 3249.44 344.026  28
  -2  -1  11 3542.74 314.244  26
  -2  -1  11 2762.58 283.601  27
  -2  -1  11 2951.73 304.363  23
  -2   1  11 4087.52 318.349  22
  -2  -1  11 3329.61 296.549  22
  -2   1  11 4402.72 646.643  20
  -2   1  11 4025.31 321.130  21
  -2  -1  11 3165.12 299.110  21
  -2  -1  11 2902.24 352.151  15
  -2   1  11 3271.35 379.024  15
  -2   1  11 3411.48 576.743  29
  -2   1  11 3815.60 365.737  30
  -2   1  10 9228.86 572.831  30
  -2   1  10 7465.39 793.460  29
  -2   1  10 9299.39 512.510   8
   2  -1 -10 9299.62 637.369   4
   2   1 -10 9233.90 643.770   4
  -2  -1  10 8812.57 484.187   8
  -2   1  10 9789.25 915.573  20
  -2   1   9 6127.76 656.833  29
  -2   1   9 5758.29 407.822  30
   2   1  -9 5033.60 442.551   4
  -2   1   9 5738.09 358.576   8
   2  -1  -9 5975.00 461.282   4
  -2   1   9 6274.67 669.322  20
  -2   1   8 50492.4 2351.52  29
  -2   1   8 47536.0 2337.52  20
   2  -1  -8 50268.2 2026.93   4
   2   1  -8 53140.9 2064.19   4
  -2   1   7 9085.78 723.005  29
  -2   1   7 9108.30 732.876  20
   2  -1  -7 10263.4 560.834   4
   2   1  -7 9667.77 570.526   4
   2  -1  -6 265831. 8851.63   4
  -2   1   6 262381. 9173.58  20
  -2   1   5 1056.19 210.496  29
  -2   1   5 767.547 184.328  20
   2  -1  -5 807.636 118.462   4
  -2   1   4 9015.54 552.617  29
  -2   1   4 9585.28 573.793  20
   2  -1  -4 8030.11 390.924   4
  -2   1   4 7504.12 505.327   1
  -2   1   3 8058.83 482.963  29
  -2   1   3 7637.16 481.306  20
   2   1  -3 7931.59 333.941   5
   2  -1  -3 7855.09 347.693   4
  -2   1   3 7600.39 492.847   1
  -2   1   2 5770.85 369.718  29
   2  -1  -2 5781.41 335.494   5
   2  -1  -2 5941.05 264.210   4
   2   1  -2 6059.83 313.906   3
   2  -1  -2 6521.26 341.654   3
  -2   1   1 17846.4 761.046  29
  -2  -1   1 17019.0 681.704   9
   2  -1  -1 17227.2 715.811   5
   2  -1  -1 16378.5 650.003   4
   2   1  -1 16059.8 655.145   6
   2  -1  -1 16558.9 696.401   3
  -2   1   1 16498.3 782.394   1
   2   1  -1 16652.7 663.814   3
   2   1   0 19597.2 739.611   6
  -2  -1   0 18172.7 648.359   4
  -2  -1   0 17643.6 715.445   9
   2  -1   0 16171.4 744.245   5
   2  -1   0 16508.9 738.848   3
  -2   1   0 17259.6 809.562   1
   2   1   0 19021.5 728.844   3
  -2  -1  -1 7931.34 356.000   9
   2  -1   1 6768.88 383.196   6
  -2   1  -1 7428.21 432.895   1
   2   1   1 6843.92 461.469   2
   2  -1   1 7312.76 362.501   2
   2   1   2 99346.3 3568.50  20
  -2  -1  -2 94778.9 3349.30   9
   2  -1   2 95952.0 3388.84   2
  -2   1  -2 98265.7 3456.17   1
   2   1   2 95296.1 3521.22   2
   2   1   3 23118.9 1108.31  20
  -2  -1  -3 21921.4 882.656   9
   2  -1   3 24125.0 991.175   6
   2   1   3 21718.4 1054.07   2
  -2   1  -3 23073.3 962.257   1
   2  -1   3 23792.1 991.499   2
   2   1   4 11662.9 763.294  20
  -2  -1  -4 12410.9 545.903   9
   2   1   4 14641.2 687.526   6
   2  -1   4 12528.2 649.996   6
   2   1   4 12913.1 756.214   2
   2  -1   4 12848.6 691.739   2
  -2   1  -4 12379.7 587.764   1
   2   1   5 21590.7 1182.69  20
   2   1   5 20618.1 984.747   6
  -2  -1  -5 22046.3 852.318   9
   2  -1   5 20730.9 980.915   6
   2   1   5 20910.0 1150.81   2
   2   1   6 13147.9 930.654  20
  -2  -1  -6 13963.9 583.040   9
   2   1   6 13616.5 741.301   6
   2  -1   6 13076.5 727.775   6
   2   1   6 13453.4 925.489   2
   2   1   7 8230.17 560.728   6
   2  -1   7 8488.92 554.804   5
   2  -1   7 8127.61 550.767   6
   2   1   7 8701.66 784.554  20
   2   1   8 51444.8 1990.92  30
   2   1   8 46222.1 2438.48  20
   2  -1   8 48498.9 2034.23   5
   2   1   8 48784.4 2064.29   6
   2  -1   8 48102.6 2040.70   6
   2   1   9 1172.57 225.170  30
  -2   1  -9 1305.23 293.142   4
   2   1   9 851.786 324.460  20
   2   1   9 1138.89 224.468   6
  -2   1 -10 18905.8 1189.48   4
  -2  -1 -10 18716.4 1148.52   4
   2   1  10 20899.4 1074.17  30
   2  -1  10 21959.0 926.386  26
   2  -1  10 21586.5 966.615  27
   2   1  10 20494.7 937.429  27
   2   1  10 18449.3 1012.03  12
   2   1  10 18497.3 908.430  21
   2   1  10 17655.5 1461.59  20
   2  -1  10 19518.2 929.543  21
   2  -1  10 20418.1 1013.01  17
   2  -1  10 20349.5 980.146  13
   2   1  10 19957.5 974.734  13
   2   1  11 111.289 162.059  30
   2  -1  11 84.4096 107.157  27
   2   1  11 122.323 132.089  27
  -2   1 -11-30.3543 151.319   4
  -2  -1 -11 57.9749 144.509   4
   2   1  11 161.969 156.356  12
   2   1  11 247.540 251.847  20
   2  -1  11 121.313 105.564  21
   2   1  11 127.660 102.649  21
   2  -1  11 140.491 133.738  17
   2   1  11 133.433 119.551  13
   2  -1  11 144.064 112.874  13
  -2  -1 -12 2532.19 408.598   4
   2   1  12 2231.43 367.375  30
   2  -1  12 2450.24 280.811  27
   2   1  12 2553.71 294.211  27
   2   1  12 2100.64 337.847  28
  -2   1 -12 1529.73 342.414   4
   2   1  12 2005.18 331.543  12
   2  -1  12 2581.63 286.051  21
   2   1  12 2371.20 269.766  21
   2   1  12 1913.29 525.830  20
   2   1  12 2406.32 314.068  13
   2   1  13 8548.31 689.748  28
   2   1  13 9692.35 580.340  27
   2  -1  13 7748.74 534.595  27
   2   1  13 7690.94 717.676  30
   2   1  13 8098.81 665.067  12
   2   1  13 9451.52 554.828  21
   2   1  13 9295.38 1157.47  20
   2  -1  13 6226.60 493.990  21
  -2   1 -13 6789.45 680.865   4
  -2  -1 -13 7335.90 703.751   4
   2   1  14 12800.0 982.499  30
   2   1  14 11096.8 849.415  12
   2   1  14 13730.6 717.583  27
   2  -1  14 13511.9 720.320  27
   2   1  14 12713.8 887.364  28
   2   1  14 12767.4 684.851  21
   2  -1  14 12160.6 704.923  21
   2   1  14 11064.9 895.229  15
   2   1  15-246.249 415.508  30
   2   1  15 190.145 215.635  12
   2   1  15 204.469 114.473  21
   2  -1  15 287.102 139.889  21
   2   1  15 29.8115 213.753  15
   2  -1  15 558.527 174.430  27
   2   1  15 464.765 270.352  28
   2   1  16 16549.0 763.389  21
   2  -1  16 17643.9 828.094  21
   2   1  16 18684.1 1223.79  30
   2   1  16 18387.4 1099.87  28
   2  -1  17 715.140 143.002  21
   2   1  17 1345.54 492.842  30
   2   1  18 243.737 194.682  28
  -2   2  19 297.973 270.092  30
  -2   2  19-30.8352 300.902  28
  -2   2  18 1440.72 325.247  30
  -2  -2  18 1263.66 269.942  30
  -2   2  18 1794.05 250.838  13
  -2   2  18 1612.19 278.050  28
  -2  -2  17 595.476 201.233  30
  -2   2  17 697.111 233.402  30
  -2   2  17 944.444 209.534  13
  -2  -2  17 679.086 191.851  13
  -2   2  17 589.998 233.553  15
  -2   2  17 615.354 225.762  28
  -2  -2  17 574.972 219.817  28
  -2   2  16 2147.69 344.087  30
  -2  -2  16 2388.56 344.814  30
  -2  -2  16 2508.61 283.515  21
  -2   2  16 2898.26 357.849  13
  -2   2  16 2548.45 391.392  15
  -2  -2  16 2627.39 343.550  13
  -2   2  16 2195.51 332.728  28
  -2  -2  16 2902.84 380.686  28
  -2  -2  15 1517.44 288.343  30
  -2   2  15 1587.68 306.702  30
  -2  -2  15 1788.37 322.321  28
  -2   2  15 1943.48 320.313  28
  -2  -2  15 1524.93 240.512  21
  -2  -2  15 1690.15 300.280  13
  -2   2  15 1427.33 315.708  15
  -2   2  14 1241.89 214.613   8
  -2   2  14 1748.76 301.375  30
  -2  -2  14 1350.09 255.057  30
  -2   2  14 1272.67 264.202  28
  -2  -2  14 1385.99 270.491  28
   2  -2 -14 1375.56 299.549   4
   2   2 -14 1278.09 281.325   4
  -2   2  14 1229.70 247.814  23
  -2  -2  14 1924.25 263.865  22
  -2  -2  14 1354.15 223.243  21
  -2  -2  14 1096.59 425.319  20
  -2   2  14 926.451 419.560  20
  -2   2  14 1216.97 219.392  21
  -2  -2  14 1481.80 290.887  13
  -2  -2  14 1087.26 260.840  15
  -2   2  14 1236.39 300.390  15
  -2   2  13 14607.9 770.666   8
   2  -2 -13 13963.5 942.900   4
   2   2 -13 12572.8 917.925   4
  -2  -2  13 13447.5 706.042   8
  -2   2  13 13844.6 851.022  28
  -2   2  13 16622.8 806.192  27
  -2  -2  13 12904.5 744.828  27
  -2  -2  13 14808.2 880.929  28
  -2  -2  13 14332.4 843.008  30
  -2   2  13 15405.9 892.652  30
  -2  -2  13 13296.1 753.905  23
  -2  -2  13 14298.3 754.868  22
  -2   2  13 12943.5 790.389  23
  -2  -2  13 13568.0 754.501  21
  -2   2  13 14272.3 1351.81  20
  -2  -2  13 13034.6 1315.05  20
  -2   2  13 14278.2 754.824  21
  -2   2  13 14950.5 947.874  15
  -2  -2  13 13021.9 861.079  15
  -2  -2  13 14146.2 880.369  13
  -2   2  12 3425.97 323.562   8
  -2  -2  12 3659.57 298.398   8
   2  -2 -12 3575.92 428.610   4
   2   2 -12 3691.25 443.425   4
  -2  -2  12 4213.74 391.854  30
  -2   2  12 3883.12 391.285  30
  -2   2  12 3988.08 350.359  27
  -2  -2  12 3546.80 330.521  27
  -2   2  12 3384.21 368.985  28
  -2  -2  12 4028.19 357.125  26
  -2  -2  12 3941.35 400.610  28
  -2  -2  12 3606.07 320.627  22
  -2  -2  12 3312.07 322.319  25
  -2  -2  12 3503.40 341.434  23
  -2   2  12 2929.06 583.040  20
  -2  -2  12 3143.34 620.086  20
  -2  -2  12 3789.09 337.842  21
  -2   2  12 2918.37 306.788  21
  -2  -2  12 3133.18 391.257  15
  -2   2  12 3208.21 407.337  15
  -2  -2  11 352.738 103.072   8
  -2   2  11 355.066 146.401  30
  -2  -2  11 155.216 115.309  30
  -2  -2  11 130.732 194.589  29
  -2   2  11 477.130 153.145  27
  -2  -2  11 285.616 122.161  26
  -2   2  11 722.638 183.383  28
  -2  -2  11 313.280 112.395  27
  -2   2  11 759.319 311.599  29
  -2  -2  11 338.580 144.955  28
  -2  -2  11 205.544 107.745  25
  -2  -2  11 233.218 106.721  22
  -2  -2  11 362.503 139.760  23
  -2  -2  11 152.299 216.965  20
  -2   2  11 689.782 143.182  21
  -2   2  11 492.770 283.808  20
   2   2 -11 514.235 183.317   4
   2  -2 -11 66.8929 135.068   4
  -2  -2  11 552.344 182.342  15
  -2   2  11 561.524 167.852  13
  -2   2  11 510.935 189.990  15
  -2  -2  10 62777.0 2932.24  29
  -2   2  10 65396.8 3020.69  29
  -2   2  10 59968.0 2441.94  30
  -2  -2  10 65022.8 2439.62  30
  -2   2  10 60339.8 2986.61  20
  -2  -2  10 62855.2 3022.42  20
  -2  -2  10 61247.8 2318.17   8
   2  -2 -10 66457.0 2589.26   4
   2   2 -10 66333.2 2620.30   4
  -2  -2   9 17480.8 1167.15  29
  -2   2   9 16568.3 847.507  30
  -2  -2   9 17334.5 839.766  30
  -2   2   9 18464.2 1225.94  29
  -2  -2   9 17259.0 1214.42  20
  -2   2   9 17551.3 1214.20  20
   2  -2  -9 19628.2 971.345   4
   2   2  -9 20729.9 1024.67   4
  -2   2   8 124442. 4858.08  29
  -2  -2   8 118703. 4789.87  29
   2  -2  -8 128110. 4516.64   4
  -2   2   8 123630. 4879.00  20
  -2  -2   8 120284. 4877.75  20
  -2  -2   7 20313.4 1181.78  29
  -2   2   7 22649.5 1251.00  29
   2  -2  -7 22638.9 1017.56   4
  -2  -2   7 23568.4 1284.19  20
  -2   2   7 23100.8 1272.23  20
  -2   2   6 10351.4 726.177  29
  -2  -2   6 11421.5 734.193  29
  -2  -2   6 11671.4 773.918  20
  -2   2   6 11426.0 763.255  20
   2  -2  -6 10781.9 569.061   4
  -2   2   5 5611.17 457.918  29
  -2  -2   5 5319.96 439.690  29
  -2  -2   5 5181.61 452.185  20
  -2   2   5 5463.73 459.733  20
   2  -2  -5 5042.78 316.219   4
  -2   2   5 5486.29 421.820   1
  -2   2   4 50734.0 2026.51  29
  -2  -2   4 50088.0 1996.70  29
  -2  -2   4 49898.9 2039.63  20
  -2   2   4 53313.4 2052.79  20
   2  -2  -4 50360.0 1831.41   4
  -2   2   4 47788.2 2001.38   1
  -2  -2   3 44855.4 1726.01  29
  -2   2   3 42335.8 1734.03  29
  -2   2   3 44566.2 1758.81  20
  -2  -2   3 44519.6 1765.95  20
   2  -2  -3 44188.1 1591.37   4
   2   2  -3 43204.0 1616.45   3
  -2   2   3 44729.2 1774.42   1
  -2   2   2 3029.11 250.339  29
  -2  -2   2 3393.09 247.553  29
   2  -2  -2 3005.47 187.170   4
   2   2  -2 2690.98 158.057   6
  -2  -2   2 3188.37 214.283   9
   2   2  -2 3046.76 188.046   3
  -2  -2   1 68626.3 2240.10  29
  -2   2   1 63268.8 2254.88  29
   2  -2  -1 60137.8 2255.60   5
  -2  -2   1 60309.4 2139.30   4
   2  -2  -1 61874.2 2210.56   4
   2   2  -1 57905.3 2139.71   3
  -2   2   1 59329.5 2310.42   1
   2  -2   0 16354.4 768.303   5
  -2  -2   0 17272.9 643.500   4
  -2  -2   0 17090.8 714.232   9
  -2   2   0 18149.0 825.776   1
   2   2   0 18546.7 712.372   3
  -2  -2  -1 884204. 31142.7   4
  -2  -2  -1 994981. 31207.9   9
   2  -2   1 894368. 31296.3   3
  -2   2  -1 943787. 31325.9   1
   2  -2   1 932147. 31103.2   2
   2   2   2 95070.1 3336.25  20
   2  -2   2 87006.7 3321.06  20
  -2  -2  -2 93368.7 3166.43   9
   2  -2   2 92157.8 3245.65   5
  -2  -2  -2 91107.8 3148.92   4
  -2   2  -2 91316.9 3266.29   1
   2   2   2 91352.9 3405.60   2
   2  -2   2 83985.4 3099.71   2
   2  -2   3 20824.8 1018.39  20
   2   2   3 20542.7 1005.04  20
  -2  -2  -3 19767.9 852.940   4
   2  -2   3 20097.5 910.370   5
  -2  -2  -3 20549.9 829.263   9
   2  -2   3 19913.1 900.663   6
   2   2   3 19052.3 1019.06   2
  -2   2  -3 20054.9 897.943   1
   2  -2   4 8587.38 607.485  20
   2   2   4 7876.99 589.487  20
  -2  -2  -4 7770.10 416.536   9
   2  -2   4 8101.49 496.603   6
   2  -2   4 8662.00 506.923   5
  -2  -2  -4 9079.81 488.152   4
   2   2   4 7451.77 591.198   2
  -2   2  -4 8707.26 472.489   1
   2  -2   5 7504.22 610.205  20
   2   2   5 5791.21 543.138  20
  -2  -2  -5 7094.01 456.517   4
  -2  -2  -5 6864.23 374.503   9
   2  -2   5 7341.43 474.318   6
   2  -2   5 7347.40 477.078   5
  -2   2  -5 6786.02 393.334   1
   2   2   5 6491.52 580.154   2
   2   2   6 17607.8 1121.83  20
   2  -2   6 20062.1 1192.15  20
   2  -2   6 19096.8 948.554   6
  -2  -2  -6 18786.1 804.860   9
   2  -2   6 20136.7 958.530   5
   2   2   6 18822.3 1168.51   2
   2  -2   7 52016.9 2510.14  20
   2   2   7 57213.5 2550.05  20
   2   2   7 55311.9 2218.59   6
   2  -2   7 52315.4 2163.31   5
   2   2   7 51343.1 2522.70   2
   2   2   8 8779.69 552.335  30
   2  -2   8 8967.99 541.066  30
   2  -2   8 8274.95 585.014   5
   2   2   8 8885.02 627.778   6
   2  -2   8 7803.95 812.434  20
   2   2   8 7212.30 771.804  20
   2   2   9 20377.4 1015.41  30
   2  -2   9 19937.8 991.834  30
   2  -2   9 16934.1 1346.95  20
   2   2   9 19496.9 1408.75  20
   2   2   9 19494.5 1092.43   6
   2   2  10 18135.2 1085.78   6
   2  -2  10 18766.8 990.094  30
   2   2  10 19400.3 1021.25  30
   2   2  10 18588.4 866.267  27
   2  -2  10 19546.7 871.147  26
   2  -2  10 18144.5 888.727  27
  -2   2 -10 18126.6 1168.08   4
   2  -2  10 17812.6 961.777  12
   2   2  10 16555.1 939.333  12
   2  -2  10 17662.4 1436.33  20
   2  -2  10 17894.2 886.853  21
   2  -2  10 17234.2 925.002  17
   2   2  10 18440.4 860.280  21
   2   2  10 15523.2 1351.98  20
   2   2  10 20015.6 944.178  13
   2  -2  10 19046.5 922.185  13
  -2   2 -11 3453.57 475.632   4
  -2  -2 -11 4018.70 483.708   4
   2  -2  11 3822.40 341.509  27
   2  -2  11 4175.63 336.749  26
   2   2  11 4179.79 346.166  27
   2   2  11 3675.32 431.925  30
   2  -2  11 3696.14 415.626  30
   2   2  11 4194.32 418.460  12
   2  -2  11 3085.31 368.098  12
   2  -2  11 3139.58 619.576  20
   2  -2  11 3756.18 366.115  17
   2  -2  11 3133.72 322.943  21
   2   2  11 3278.07 653.773  20
   2   2  11 3937.03 331.361  21
   2   2  11 3975.46 380.225  13
   2  -2  11 3613.01 355.470  13
  -2  -2 -12 24314.9 1391.42   4
  -2   2 -12 21973.1 1365.44   4
   2   2  12 24613.6 1311.06  30
   2  -2  12 22555.6 1256.51  30
   2  -2  12 25095.6 1264.08  28
   2   2  12 21924.4 1216.50  28
   2   2  12 25430.3 1118.97  27
   2  -2  12 25062.9 1128.37  27
   2  -2  12 22482.9 1220.21  12
   2   2  12 21270.9 1195.58  12
   2  -2  12 18619.3 1665.42  20
   2   2  12 20425.1 1723.76  20
   2  -2  12 22233.2 1157.52  17
   2  -2  12 23211.7 1117.13  21
   2   2  12 24700.1 1095.45  21
   2   2  12 27045.9 1219.23  13
   2  -2  13 2424.60 418.866  30
   2   2  13 2498.57 445.533  30
   2  -2  13 2758.22 304.809  27
   2   2  13 3371.02 337.042  27
   2   2  13 2609.05 387.337  28
   2  -2  13 3043.29 408.053  28
  -2  -2 -13 2393.21 407.894   4
   2   2  13 3305.84 412.637  12
   2  -2  13 3220.12 406.370  12
   2   2  13 3066.80 306.668  21
   2  -2  13 2861.91 323.467  21
   2  -2  13 3888.34 753.440  20
   2   2  13 3237.28 681.033  20
  -2   2 -13 3002.42 439.339   4
   2   2  14 1234.60 307.501  12
   2  -2  14 1552.00 311.673  12
   2  -2  14 1194.48 213.432  27
   2  -2  14 1426.46 312.789  28
   2   2  14 1441.97 324.091  28
   2   2  14 1796.94 226.301  21
   2  -2  14 1648.78 253.901  21
   2  -2  14 503.594 338.171  30
   2   2  14 980.510 400.706  30
   2   2  15 2780.31 525.377  30
   2  -2  15 1984.08 453.176  30
   2   2  15 3189.59 431.408  12
   2  -2  15 2395.62 373.335  12
   2  -2  15 2881.54 307.689  21
   2   2  15 3016.15 271.983  21
   2   2  15 3048.49 484.152  15
   2  -2  15 2440.48 276.561  27
   2  -2  15 3031.90 411.184  28
   2   2  15 3949.74 460.757  28
   2  -2  16 2372.50 271.067  21
   2   2  16 2486.57 219.567  21
   2   2  16 1995.96 515.954  30
   2  -2  16 1687.80 451.784  30
   2   2  16 2156.90 357.712  28
   2  -2  16 1811.52 324.989  28
   2  -2  17 2037.16 223.547  21
   2   2  17 2034.88 348.115  28
   2  -2  17 2240.21 318.781  28
   2   2  18 3955.04 372.437  28
  -2   3  19 935.545 248.925  28
  -2   3  18 426.309 158.468  13
  -2   3  18 600.722 186.578  28
  -2   3  17 5662.52 486.033  30
  -2  -3  17 4052.71 396.581  30
  -2  -3  17 6378.57 411.897  21
  -2   3  17 4271.59 467.234  15
  -2  -3  17 4906.60 437.902  13
  -2   3  17 5298.12 437.749  13
  -2   3  17 4626.89 433.073  28
  -2  -3  17 4559.80 432.364  28
  -2   3  16 1777.53 288.147  30
  -2  -3  16 1655.80 255.563  30
  -2  -3  16 1395.68 225.397  21
  -2   3  16 1018.98 290.297  15
  -2   3  16 1385.27 273.474  13
  -2  -3  16 1397.69 279.738  13
  -2  -3  16 1435.79 281.452  28
  -2   3  16 1120.23 257.643  28
  -2   3  15 877.953 240.690  30
  -2  -3  15 1128.01 224.322  30
  -2  -3  15 1226.29 205.686  27
  -2  -3  15 825.823 233.395  28
  -2   3  15 912.608 233.922  28
  -2  -3  15 861.314 200.593  21
  -2  -3  15 675.990 231.858  13
  -2   3  15 444.019 254.071  15
  -2  -3  14 1622.96 283.559  30
  -2   3  14 2016.89 318.813  30
  -2  -3  14 2107.64 325.450  28
  -2   3  14 1677.39 304.252  28
  -2  -3  14 1743.38 244.966  27
   2  -3 -14 1582.57 321.432   4
   2   3 -14 1689.81 320.365   4
  -2  -3  14 1900.17 249.459  22
  -2   3  14 1319.36 254.020  23
  -2   3  14 2065.46 515.656  20
  -2   3  14 2812.31 302.162  21
  -2  -3  14 1620.44 487.610  20
  -2   3  14 1960.73 351.419  15
  -2  -3  14 1860.15 310.996  13
  -2   3  13 687.278 220.181  30
  -2  -3  13 1107.22 232.556  30
  -2  -3  13 1050.86 250.035  28
  -2   3  13 683.869 222.059  28
  -2  -3  13 1069.91 205.145  26
  -2  -3  13 1045.65 197.851  27
   2   3 -13 1054.86 255.501   4
   2  -3 -13 1022.26 256.489   4
  -2  -3  13 1023.06 194.493  23
  -2  -3  13 1175.30 210.985  22
  -2  -3  13 962.173 187.572  25
  -2   3  13 858.997 354.615  20
  -2  -3  13 1537.32 474.637  20
  -2   3  13 821.475 188.960  21
  -2  -3  13 940.605 245.765  13
  -2  -3  13 1062.49 237.447  15
   2   3 -12 13724.0 930.459   4
  -2  -3  12 13040.3 675.449   8
   2  -3 -12 13979.3 920.706   4
  -2  -3  12 15982.0 792.340  26
  -2   3  12 15124.4 757.176  27
  -2  -3  12 14032.3 834.429  28
  -2  -3  12 13620.0 737.999  27
  -2   3  12 14232.1 828.750  28
  -2   3  12 14216.4 828.918  30
  -2  -3  12 14977.3 811.902  30
  -2  -3  12 14244.9 745.569  22
  -2  -3  12 15070.2 773.860  25
  -2  -3  12 12789.8 728.265  23
  -2   3  12 13430.4 1241.74  20
  -2   3  12 13394.1 719.026  21
  -2  -3  12 13391.2 1265.10  20
  -2  -3  12 13074.3 827.160  15
  -2  -3  12 13713.2 830.091  13
   2  -3 -11 17061.1 981.565   4
   2   3 -11 15612.8 988.072   4
  -2  -3  11 15681.2 733.360   8
  -2   3  11 16737.8 1283.18  29
  -2   3  11 17619.1 890.522  30
  -2  -3  11 16038.5 835.778  30
  -2  -3  11 17152.2 1246.09  29
  -2   3  11 16413.3 869.604  28
  -2  -3  11 17054.4 824.096  26
  -2  -3  11 14872.6 776.966  27
  -2   3  11 17405.3 803.126  27
  -2  -3  11 15146.6 863.162  28
  -2  -3  11 15438.9 783.549  22
  -2  -3  11 16326.5 817.509  25
  -2  -3  11 14888.1 790.882  23
  -2  -3  11 16285.4 1320.70  20
  -2   3  11 15885.6 780.459  21
  -2  -3  11 15119.1 789.904  21
  -2   3  11 14684.9 1247.49  20
  -2  -3  11 15208.8 875.025  15
  -2   3  11 16555.3 893.875  13
   2   3 -10 2282.95 328.764   4
  -2   3  10 1849.49 238.182  30
  -2  -3  10 2166.98 238.641  30
  -2   3  10 2090.85 419.563  20
  -2  -3  10 2157.12 436.244  20
  -2   3  10 1818.25 218.685   8
  -2  -3  10 1841.00 183.985   8
   2  -3 -10 1738.69 280.415   4
  -2  -3  10 1680.52 378.700  29
  -2   3  10 2223.42 430.684  29
  -2  -3   9 11562.0 947.680  20
  -2   3   9 11273.6 926.239  20
   2  -3  -9 11951.6 708.549   4
  -2   3   9 10260.6 566.332   8
  -2   3   9 10865.3 892.050  29
  -2  -3   9 10608.4 584.298  30
  -2   3   9 11275.0 612.892  30
  -2  -3   9 10271.4 846.695  29
  -2  -3   8 75483.9 3147.29  20
  -2   3   8 67288.8 3067.11  20
   2  -3  -8 73685.2 2768.81   4
  -2   3   8 71584.2 3070.02  29
  -2  -3   8 68440.4 2997.95  29
  -2  -3   7 60570.5 2568.65  20
  -2   3   7 57005.3 2527.98  20
   2  -3  -7 60447.2 2261.54   4
  -2  -3   7 55015.7 2450.21  29
  -2   3   7 56558.1 2500.57  29
  -2   3   6 325503. 11339.7   1
  -2  -3   6 339105. 11493.2  20
  -2   3   6 326703. 11452.1  20
   2  -3  -6 326388. 11159.6   4
  -2   3   6 322120. 11421.4  29
  -2  -3   6 314219. 11374.4  29
  -2   3   5 39334.4 1707.39   1
  -2  -3   5 40799.5 1763.49  20
  -2   3   5 42733.6 1772.26  20
   2  -3  -5 38883.8 1535.25   4
  -2   3   5 38990.5 1727.90  29
  -2  -3   5 41022.2 1711.93  29
  -2   3   4 56040.2 2291.17   1
  -2   3   4 62078.5 2333.52  20
  -2  -3   4 59423.8 2318.24  20
   2  -3  -4 57345.4 2128.38   4
  -2  -3   4 60659.0 2275.42  29
  -2   3   4 56883.3 2289.73  29
  -2   3   3 5233.06 409.625   1
   2   3  -3 5737.22 298.329   3
   2   3  -3 5621.78 243.217   6
  -2  -3   3 6575.02 342.711   9
   2  -3  -3 6278.83 327.011   4
  -2   3   3 5500.46 393.341  29
  -2  -3   3 6453.15 394.832  29
   2   3  -2 4254.62 224.339   3
   2  -3  -2 4235.71 272.424   4
  -2  -3   2 5207.48 290.312   9
  -2   3   2 4907.86 319.771  29
  -2  -3   2 4712.56 302.974  29
   2   3  -1 99211.9 3352.31   3
   2   3  -1 99344.0 3458.71   2
  -2   3   1 99287.5 3577.38   1
   2  -3  -1 99694.9 3440.37   3
   2  -3  -1 95269.7 3473.40   4
  -2  -3   1 105562. 3436.30  29
  -2   3   1 99962.6 3455.62  29
  -2   3   0 45059.6 1689.01   1
   2  -3   0 40429.2 1566.22   3
   2   3   0 43416.9 1626.57   2
  -2  -3   0 39633.7 1534.79   9
   2  -3   0 42364.6 1632.09   5
  -2  -3   0 39460.5 1456.04   4
   2  -3   1 44824.7 1890.27   3
  -2   3  -1 50720.0 1943.59   1
  -2  -3  -1 48785.7 1820.64   9
  -2  -3  -1 50116.8 1756.88   4
   2  -3   2 48438.4 1949.46  20
   2   3   2 50934.8 1948.44  20
  -2   3  -2 48950.6 1940.53   1
   2  -3   2 48090.9 1916.36   5
  -2  -3  -2 51935.5 1849.26   9
  -2  -3  -2 47679.6 1791.86   4
   2  -3   3 5905.98 446.061  20
   2   3   3 5379.29 420.013  20
  -2   3  -3 5508.01 386.636   1
   2   3   3 5302.95 491.578   2
  -2  -3  -3 4629.22 318.579   9
  -2  -3  -3 4927.79 312.885   4
   2  -3   3 5304.39 384.594   5
   2   3   4 830.096 194.980  20
   2  -3   4 492.794 160.763  20
  -2   3  -4 542.814 131.639   1
  -2  -3  -4 428.796 108.594   4
   2   3   4 379.585 168.004   2
   2  -3   4 437.380 138.334   5
  -2  -3  -4 475.248 110.160   9
   2   3   5 64386.3 2637.88  20
   2  -3   5 62630.8 2640.42  20
   2   3   5 60441.4 2721.39   2
  -2   3  -5 60106.3 2368.96   1
   2   3   5 62286.0 2231.00   1
  -2  -3  -5 65405.0 2411.08   4
   2  -3   5 65052.5 2469.05   5
  -2  -3  -5 63698.3 2331.05   9
   2  -3   6 1406.85 291.261  20
   2   3   6 1854.71 311.729  20
   2   3   6 2072.69 375.174   2
   2  -3   6 1741.78 247.938   5
  -2  -3  -6 1947.53 197.919   9
  -2  -3  -6 1661.57 227.000   4
   2  -3   7 25078.0 1483.90  20
   2   3   7 26561.1 1503.48  20
   2   3   7 26153.5 1571.53   2
   2  -3   7 25012.3 1226.27   5
  -2  -3  -7 26119.2 1085.64   9
   2   3   8 36642.5 1541.25  30
   2  -3   8 37199.8 1517.37  30
   2   3   8 33780.6 1931.19  20
   2  -3   8 33751.5 1938.55  20
   2  -3   8 34922.2 1606.93   5
   2   3   8 36544.0 1687.66   6
   2  -3   9 1174.93 215.546  30
   2   3   9 1301.17 229.798  30
   2  -3   9 1140.40 201.087  25
   2   3   9 1648.88 391.166  20
   2  -3   9 1054.97 351.670  20
   2  -3   9 1343.91 199.971  21
   2   3   9 1216.38 258.931   6
   2   3  10 9367.36 734.371   6
   2   3  10 8753.83 639.589  30
   2  -3  10 10140.6 645.568  30
   2  -3  10 10560.1 558.014  26
   2   3  10 9152.05 527.749  27
   2  -3  10 9423.36 563.836  27
   2  -3  10 9531.53 623.193  12
   2   3  10 8163.09 588.005  12
   2  -3  10 9769.91 535.119  22
   2   3  10 8770.13 940.623  20
   2  -3  10 9158.65 595.565  17
   2  -3  10 10022.7 592.419  21
   2  -3  10 9163.95 974.912  20
   2   3  10 9215.87 525.589  21
   2  -3  10 8942.20 571.198  13
   2   3  10 8515.74 569.077  13
  -2   3 -11 6401.46 676.247   4
   2   3  11 7385.29 609.513  30
   2  -3  11 7332.12 580.540  30
   2  -3  11 8020.95 488.929  26
   2   3  11 8008.16 489.160  27
   2  -3  11 7688.35 508.814  27
   2  -3  11 7861.08 581.420  12
   2   3  11 7396.74 559.364  12
   2  -3  11 7188.51 463.692  22
   2  -3  11 7281.63 520.568  21
   2   3  11 8718.54 503.970  21
   2  -3  11 7077.00 530.245  17
   2   3  11 7089.90 898.829  20
   2  -3  11 6683.84 872.692  20
   2  -3  11 6997.48 509.890  13
   2   3  11 7510.06 536.884  13
  -2  -3 -12 1400.78 307.237   4
  -2   3 -12 1275.29 307.960   4
   2  -3  12 559.518 275.833  30
   2   3  12 1222.86 332.493  30
   2  -3  12 1600.21 231.028  27
   2   3  12 2148.15 258.493  27
   2  -3  12 1426.94 278.162  28
   2   3  12 1587.38 284.611  28
   2  -3  12 1330.69 274.375  12
   2   3  12 1148.55 252.114  12
   2  -3  12 1522.36 205.146  22
   2  -3  12 1135.62 408.703  20
   2   3  12 1753.00 228.346  21
   2   3  12 1224.48 404.526  20
   2  -3  12 1579.22 259.232  21
   2   3  12 1501.29 255.164  13
   2  -3  12 1110.42 232.114  17
   2  -3  13 14326.0 998.016  30
   2   3  13 16974.9 1091.89  30
   2  -3  13 16592.3 974.478  28
   2   3  13 21353.9 895.041  27
   2  -3  13 15114.8 838.782  27
   2   3  13 17410.1 991.707  28
   2  -3  13 15774.5 959.179  12
   2   3  13 15847.9 959.652  12
   2  -3  13 15333.8 782.557  22
   2  -3  13 17017.4 912.319  21
   2  -3  13 14220.6 1420.12  20
   2   3  13 16578.6 1506.38  20
   2   3  13 18197.5 846.287  21
  -2   3 -13 12398.0 1000.53   4
  -2  -3 -13 17841.6 1127.76   4
   2   3  14 16372.8 984.480  12
   2  -3  14 16674.9 982.048  12
   2   3  14 15816.2 800.862  21
   2  -3  14 18611.1 945.290  21
   2  -3  14 18025.7 1006.24  28
   2   3  14 16933.5 988.560  28
   2  -3  14 17454.5 877.964  27
   2   3  14 17744.6 1151.21  30
   2  -3  15 275.622 127.899  27
   2   3  15 64.7583 190.444  28
   2  -3  15 105.245 193.445  28
   2  -3  15 227.186 168.300  21
   2   3  15-64.5590 143.908  21
   2   3  15-170.456 284.310  15
   2  -3  15-100.707 322.358  30
   2   3  15-211.563 368.962  30
   2  -3  16 5007.86 361.624  27
   2  -3  16 4244.64 415.713  28
   2   3  16 3816.61 416.556  28
   2  -3  16 4318.43 377.816  21
   2   3  16 4219.11 618.308  30
   2  -3  16 3824.29 517.593  30
   2  -3  17 340.513 129.610  21
   2   3  17 243.529 182.564  28
   2   3  18 126.833 103.614  28
  -2   4  18 87.8002 138.382  13
  -2   4  18 196.775 184.159  15
  -2   4  18-100.495 199.831  30
  -2   4  17 169.905 198.558  30
  -2   4  17 480.274 177.946  13
  -2   4  17 690.437 257.273  15
  -2  -4  17 609.971 208.520  13
  -2   4  17 417.896 193.691  28
  -2   4  16 114.662 165.026  30
  -2  -4  16-81.9821 156.541  30
  -2  -4  16 258.236 202.939  13
  -2  -4  16 95.2515 171.659  28
  -2   4  16-18.0023 160.560  28
  -2  -4  15 3741.99 360.481  27
  -2   4  15 4217.58 436.319  28
  -2  -4  15 4573.68 465.625  28
  -2  -4  15 4140.83 405.705  30
  -2   4  15 4825.88 462.887  30
  -2  -4  15 4876.40 404.736  22
  -2  -4  15 4179.18 443.982  13
  -2   4  14 3406.58 354.217   8
   2  -4 -14 3101.33 439.111   4
  -2  -4  14 3559.18 342.110  27
  -2   4  14 3821.83 411.945  28
  -2  -4  14 3630.56 412.060  28
  -2  -4  14 3524.73 367.630  30
  -2   4  14 3851.28 414.932  30
  -2  -4  14 3603.90 348.545  22
  -2   4  14 3878.64 699.137  20
  -2  -4  14 3018.98 644.310  20
  -2  -4  14 3439.35 409.410  13
   2  -4 -13 12373.0 874.542   4
  -2   4  13 12734.1 730.908   8
   2   4 -13 11099.6 848.054   4
  -2  -4  13 12172.7 742.123  30
  -2   4  13 13895.7 811.525  30
  -2   4  13 13534.8 798.864  28
  -2  -4  13 12937.9 715.875  26
  -2  -4  13 11766.5 684.113  27
  -2  -4  13 12931.7 800.741  28
  -2  -4  13 11159.1 652.947  23
  -2  -4  13 12772.5 710.083  25
  -2  -4  13 12029.4 686.474  22
  -2   4  13 12201.1 1242.14  20
  -2  -4  13 11164.4 1201.49  20
  -2  -4  13 11784.4 700.239  21
  -2   4  13 11295.7 657.263  21
  -2  -4  13 11946.3 780.863  13
  -2   4  13 11404.4 832.991  15
  -2   4  12 486.196 153.895   8
  -2  -4  12 798.880 175.318  30
  -2   4  12 676.598 192.123  30
  -2  -4  12 499.380 147.589  27
  -2  -4  12 649.457 199.093  28
  -2  -4  12 728.824 169.624  26
  -2   4  12 862.897 210.855  28
   2   4 -12 700.477 225.490   4
   2  -4 -12 565.608 202.144   4
  -2  -4  12 441.436 144.989  23
  -2  -4  12 348.429 137.127  22
  -2  -4  12 539.388 156.996  25
  -2   4  12 668.104 328.867  20
  -2  -4  12 694.231 341.685  20
  -2   4  12 614.905 174.548  21
  -2  -4  12 545.915 153.640  21
  -2  -4  12 504.695 189.553  13
  -2   4  12 616.909 202.542  13
  -2  -4  12 574.008 179.817  15
  -2   4  12 496.655 216.044  15
  -2  -4  11 279.913 96.2322   8
  -2   4  11 496.060 152.984   8
  -2   4  11 340.873 140.610  30
  -2  -4  11 334.442 127.450  30
  -2  -4  11 288.655 129.119  26
  -2  -4  11 289.667 147.554  28
  -2   4  11 427.777 168.456  28
  -2  -4  11 341.469 115.917  27
   2   4 -11 157.854 148.036   4
   2  -4 -11 1172.54 249.119   4
  -2  -4  11 236.739 121.620  23
  -2  -4  11 425.957 139.719  25
  -2  -4  11 245.170 116.512  22
  -2  -4  11 308.996 122.311  21
  -2  -4  11 102.519 238.115  20
  -2   4  11 411.666 137.799  21
  -2   4  11 792.922 319.070  20
  -2   4  11 508.366 196.904  15
  -2  -4  11 313.748 150.713  15
  -2   4  11 667.692 187.585  13
  -2  -4  11 465.118 169.568  13
  -2   4  10 23726.4 1122.47   8
  -2  -4  10 25297.7 1040.81   8
   2  -4 -10 25906.5 1300.64   4
  -2  -4  10 28064.0 1149.63  26
  -2  -4  10 27426.3 1127.50  22
  -2  -4  10 26160.2 1666.86  20
  -2   4  10 24425.3 1598.00  20
  -2  -4  10 25678.3 1118.48  21
  -2   4  10 24524.2 1243.23  15
  -2   4  10 25320.6 1211.23  13
  -2   4  10 27242.4 1617.18  29
  -2   4  10 24279.8 1156.63  30
  -2  -4  10 26644.1 1149.59  30
  -2  -4  10 27228.1 1553.45  29
  -2  -4   9 16665.1 1203.84  20
  -2   4   9 19619.6 1267.73  20
   2  -4  -9 17332.7 945.130   4
  -2   4   9 17237.0 812.501   8
  -2  -4   9 16684.0 805.197  30
  -2  -4   9 16900.6 1109.02  29
  -2   4   9 17999.8 1177.25  29
  -2   4   9 17790.7 841.439  30
  -2  -4   8 18206.7 1179.95  20
  -2   4   8 17231.3 1141.24  20
   2  -4  -8 17796.9 918.677   4
  -2   4   8 18655.1 1135.06  29
  -2  -4   8 17271.5 1068.09  29
  -2   4   7 83409.1 3196.75   1
  -2  -4   7 82162.5 3367.62  20
  -2   4   7 80879.7 3340.35  20
   2  -4  -7 82852.0 3053.89   4
  -2  -4   7 81814.4 3252.64  29
  -2   4   7 75584.1 3254.04  29
  -2   4   6 19731.6 1032.72   1
  -2   4   6 19966.8 1080.21  20
  -2  -4   6 20086.0 1097.55  20
   2  -4  -6 18774.9 881.581   4
  -2  -4   6 19300.7 1020.53  29
  -2   4   6 17919.9 1025.45  29
  -2   4   5 142470. 5114.03   1
  -2  -4   5 145226. 5139.52  20
  -2   4   5 142690. 5126.27  20
   2  -4  -5 138935. 4903.20   4
  -2  -4   5 141188. 5057.47  29
  -2   4   5 127852. 5053.95  29
   2   4  -4 29340.8 1114.09   3
  -2   4   4 27699.5 1320.74   1
  -2  -4   4 28756.9 1257.25  29
  -2   4   4 31316.7 1309.11  29
  -2   4   4 28346.8 1312.03  20
  -2  -4   4 28561.0 1317.05  20
  -2  -4   4 28936.9 1154.32   9
   2  -4  -4 29287.8 1173.30   4
   2   4  -3 424.142 65.4436   3
   2  -4  -3 161.782 84.7858   4
  -2  -4   3 223.886 88.8400   9
  -2  -4   3 342.233 115.756  29
  -2   4   3 486.764 122.228  29
   2  -4  -2 9356.87 473.075   3
   2   4  -2 8144.89 359.234   3
   2   4  -2 9027.37 483.089   2
  -2  -4   2 9281.19 457.133   9
   2  -4  -2 8524.00 468.567   4
  -2   4   2 8877.85 477.412  29
  -2  -4   2 9930.53 470.836  29
  -2   4   1 9673.10 598.797   1
   2  -4  -1 10338.2 489.923   3
   2   4  -1 9776.38 517.491   2
   2  -4  -1 8873.97 533.077   4
  -2  -4   1 9283.22 530.385   4
  -2  -4   1 9819.27 461.292  29
  -2   4   1 9629.91 476.290  29
   2  -4   0 308.646 103.455   3
   2   4   0 162.570 101.002   2
  -2  -4   0 285.758 74.4427   4
  -2   4   0 435.808 146.349   1
  -2  -4   0 421.779 110.033   9
  -2   4  -1 186615. 6246.98   1
   2   4   1 183502. 6322.43   2
  -2  -4  -1 182386. 6094.54   9
  -2  -4  -1 185460. 6012.33   4
   2  -4   2 11984.6 659.461  20
   2   4   2 12417.3 658.885  20
  -2   4  -2 13142.9 712.484   1
  -2  -4  -2 12440.1 565.618   4
   2  -4   2 11484.9 668.434   5
  -2  -4  -2 12802.2 623.315   9
   2  -4   3 25589.1 1189.76  20
   2   4   3 25688.3 1175.23  20
  -2   4  -3 25435.3 1171.06   1
  -2  -4  -3 25353.7 1045.33   4
   2  -4   3 24625.4 1163.06   5
  -2  -4  -3 26012.3 1086.98   9
   2   4   4 54.6540 104.870  20
   2  -4   4 150.497 121.063  20
  -2  -4  -4 71.9854 70.0679   4
  -2   4  -4 116.362 102.547   1
   2  -4   4 31.4952 99.3051   5
  -2  -4  -4 64.2562 81.5675   9
   2  -4   5 322.978 154.400  20
   2   4   5 133.900 131.769  20
  -2  -4  -5 290.502 112.803   4
   2   4   5 257.422 175.799   2
   2   4   5 234.647 92.4197   1
  -2   4  -5 224.966 110.258   1
  -2  -4  -5 101.473 86.0933   9
   2  -4   5 151.794 122.954   5
   2  -4   6 474.966 177.475  20
   2   4   6 1051.70 243.883  20
  -2   4  -6 602.877 150.536   1
  -2  -4  -6 711.486 160.933   4
   2   4   6 1157.62 304.692   2
  -2  -4  -6 725.960 150.745   9
   2  -4   6 412.986 156.525   5
   2  -4   7 75319.5 3181.68  20
   2   4   7 70926.2 3116.08  20
   2   4   7 70615.5 3328.35   2
  -2  -4  -7 71322.4 2692.79   9
   2  -4   7 73450.4 2859.04   5
  -2  -4  -7 70417.7 2813.91   4
   2   4   8 323.646 123.302  30
   2  -4   8 354.995 112.904  30
   2   4   8 412.771 205.235  20
   2  -4   8 466.900 212.775  20
   2   4   8 438.278 266.147   2
   2  -4   9 34058.3 1488.87  30
   2   4   9 37192.0 1566.21  30
   2  -4   9 33078.4 1433.60  27
   2  -4   9 34601.4 1484.47  12
   2   4   9 34492.2 1475.21  12
   2  -4   9 34074.0 1486.97  25
   2  -4   9 35360.1 1483.61  21
   2   4   9 34371.9 1969.73  20
   2  -4   9 34241.9 1486.22  18
   2  -4   9 31702.5 1945.06  20
   2  -4   9 33423.6 1475.55  17
   2   4   9 35952.5 1728.10   6
   2   4  10 777.638 227.487   6
   2  -4  10 662.570 192.804  30
   2   4  10 587.097 189.228  30
   2   4  10 805.841 153.618  27
   2  -4  10 984.541 182.013  27
   2  -4  10 1065.70 171.880  26
   2  -4  10 1119.58 212.993  12
   2   4  10 718.030 178.056  12
   2  -4  10 1239.41 178.450  22
   2  -4  10 1092.54 215.179  25
   2   4  10 877.251 308.740  20
   2  -4  10 631.056 167.718  18
   2  -4  10 1130.59 206.335  21
   2  -4  10 1565.75 407.027  20
   2  -4  10 913.813 180.723  13
   2  -4  10 1071.39 201.816  17
   2   4  10 883.607 184.335  13
   2   4  11 22698.2 1164.71  30
   2  -4  11 20057.1 1078.56  30
   2   4  11 21400.5 946.952  27
   2  -4  11 19963.1 1060.43  28
   2  -4  11 21119.9 960.506  26
   2   4  11 21432.0 1071.66  28
   2  -4  11 19081.6 982.704  27
   2  -4  11 20045.6 1054.81  12
   2   4  11 19516.6 1038.42  12
   2  -4  11 19883.9 945.250  22
   2  -4  11 19362.2 1525.10  20
   2  -4  11 19838.6 1036.34  17
   2  -4  11 20190.1 1039.01  21
   2   4  11 18866.3 1490.27  20
   2   4  11 21644.6 1049.87  13
   2  -4  11 19985.3 1004.14  13
  -2   4 -12 4399.88 564.093   4
   2   4  12 5671.10 566.503  30
   2  -4  12 4174.53 494.511  30
   2   4  12 5320.84 471.936  28
   2  -4  12 6052.99 419.846  26
   2  -4  12 5999.59 508.291  28
   2  -4  12 5759.03 441.243  27
   2  -4  12 5799.38 493.929  12
   2   4  12 4040.08 433.737  12
   2  -4  12 6306.86 420.887  22
   2  -4  12 4838.14 762.172  20
   2   4  12 4166.71 713.035  20
   2  -4  12 5784.08 477.574  21
   2  -4  12 5502.80 470.448  17
   2   4  12 5113.04 382.576  21
   2   4  12 4671.83 429.507  13
  -2   4 -13 91.5325 152.101   4
  -2  -4 -13 30.5181 166.650   4
   2   4  13 54.0234 257.802  30
   2  -4  13-69.9040 307.266  30
   2   4  13 20.1376 148.902  28
   2  -4  13 112.064 128.701  27
   2  -4  13 165.383 159.651  28
   2  -4  13 162.697 165.551  12
   2   4  13 99.7348 164.393  12
   2  -4  13 211.253 125.961  22
   2  -4  13 187.934 213.306  20
   2   4  13 122.138 222.297  20
   2  -4  13 78.8959 156.499  21
   2  -4  13 143.736 144.768  17
   2  -4  14 985.760 210.344  27
   2   4  14 873.316 232.813  28
   2  -4  14 825.131 219.837  28
   2   4  14 948.390 237.284  12
   2  -4  14 1013.30 234.448  12
   2  -4  14 747.247 156.476  22
   2  -4  14 1131.86 248.177  21
   2   4  14 584.027 164.727  21
   2  -4  14 361.221 278.446  30
   2   4  14 514.119 335.904  30
   2  -4  15 7393.11 556.846  21
   2   4  15 6471.12 694.332  30
   2  -4  15 6553.85 521.916  28
   2   4  15 6747.40 534.048  28
   2  -4  15 6953.76 489.262  27
   2   4  16 1393.82 415.059  30
   2  -4  16 1028.22 228.890  21
   2   4  16 1129.47 351.909  15
   2   4  16 1069.35 230.342  28
   2  -4  16 1424.52 218.950  27
   2  -4  17 661.955 163.268  21
   2   4  17 1018.93 189.501  28
   2   4  17 1186.20 332.175  15
  -2   5  18 760.626 203.399  28
  -2   5  18 1210.65 216.649  30
  -2   5  17 2336.41 285.242  28
  -2   5  17 3077.97 363.288  13
  -2   5  17 2435.69 314.645  30
  -2  -5  16 665.223 183.869  27
  -2   5  16 166.303 172.810  28
  -2   5  16 190.334 159.311  30
  -2  -5  16 206.916 180.853  13
  -2   5  15 928.445 213.909  30
  -2  -5  15 587.192 167.265  27
  -2  -5  15 964.064 229.118  28
  -2   5  15 950.284 224.926  28
  -2  -5  15 783.450 197.304  22
  -2  -5  15 547.355 165.442  21
  -2  -5  15 606.484 225.991  13
  -2   5  15 547.485 249.206  15
  -2   5  14 234.097 136.702   8
  -2  -5  14 227.421 162.849  30
  -2   5  14 488.474 190.267  30
  -2  -5  14 521.489 160.867  27
  -2  -5  14 307.734 203.193  28
  -2   5  14 176.295 173.292  28
  -2  -5  14 546.555 152.560  26
   2  -5 -14 228.972 184.608   4
  -2  -5  14 361.322 153.094  22
  -2  -5  14 315.675 257.238  20
  -2   5  14 120.783 233.495  20
  -2  -5  14 334.267 155.184  21
  -2  -5  14 108.238 172.207  13
  -2   5  14 310.349 208.237  15
  -2   5  13 33.0002 127.492   8
  -2  -5  13 68.3126 131.952  30
  -2   5  13 19.0165 131.873  30
  -2  -5  13 201.390 159.828  28
  -2   5  13 96.8434 151.687  28
  -2  -5  13 294.649 132.798  27
  -2  -5  13 107.889 127.093  26
   2  -5 -13 362.367 182.964   4
   2   5 -13 54.3739 126.237   4
  -2  -5  13 205.689 148.949  22
  -2  -5  13 188.184 124.496  25
  -2  -5  13 245.903 262.416  20
  -2   5  13 177.684 228.698  20
  -2  -5  13 46.7954 122.197  21
  -2   5  13-25.4233 199.058  15
  -2  -5  13 104.582 163.796  13
  -2   5  12 1166.53 208.052   8
  -2   5  12 1532.69 251.359  30
  -2  -5  12 1378.14 223.176  30
  -2  -5  12 1335.56 253.243  28
  -2  -5  12 1521.60 222.855  26
  -2   5  12 1543.10 261.923  28
  -2  -5  12 1358.43 210.033  27
   2  -5 -12 1225.41 277.904   4
   2   5 -12 1028.54 259.389   4
  -2  -5  12 1179.61 196.296  23
  -2  -5  12 1315.99 209.685  22
  -2  -5  12 1250.67 210.705  25
  -2   5  12 1380.38 404.436  20
  -2  -5  12 1481.67 423.652  20
  -2   5  12 2211.65 269.212  21
  -2  -5  12 1280.55 215.767  21
  -2  -5  12 1462.20 259.466  13
  -2   5  12 1152.16 241.204  13
  -2   5  12 1120.76 272.995  15
  -2   5  11 16610.1 819.234   8
   2  -5 -11 16846.3 991.390   4
  -2  -5  11 15526.2 793.440  30
  -2   5  11 16621.5 840.111  30
  -2   5  11 15912.9 845.939  28
  -2  -5  11 13760.1 743.960  27
  -2  -5  11 15500.3 784.955  26
  -2  -5  11 15245.3 844.054  28
  -2  -5  11 14476.7 820.970  24
  -2  -5  11 14959.0 794.487  25
  -2  -5  11 13995.0 743.588  23
  -2  -5  11 14946.3 766.686  22
  -2  -5  11 14754.7 773.694  21
  -2   5  11 16395.9 1301.68  20
  -2  -5  11 15032.4 1269.14  20
  -2   5  11 14032.1 726.602  21
  -2  -5  11 15217.4 870.359  13
  -2   5  11 14193.5 849.154  13
  -2   5  11 13858.7 891.761  15
  -2  -5  10 457.083 94.1152   8
  -2   5  10 493.206 136.071   8
  -2  -5  10 496.883 136.526  30
  -2   5  10 413.061 129.923  30
  -2   5  10 564.008 156.474  28
  -2  -5  10 554.354 122.887  27
  -2  -5  10 596.136 162.343  28
  -2  -5  10 626.817 144.060  26
  -2  -5  10 346.895 219.237  29
  -2   5  10 307.878 204.778  29
  -2  -5  10 621.938 141.460  22
  -2   5  10 691.580 284.036  20
  -2  -5  10 358.780 121.989  21
  -2   5  10 378.718 140.573  21
  -2  -5  10 889.444 313.830  20
   2  -5 -10 286.725 156.230   4
  -2   5  10 363.329 160.230  15
  -2   5  10 312.043 138.393  13
  -2  -5   9 40012.0 1578.74  30
  -2  -5   9 34527.4 1880.98  29
  -2   5   9 37794.0 1590.00  30
  -2   5   9 38101.3 1981.87  29
  -2  -5   9 38934.8 2083.12  20
  -2   5   9 41010.8 2091.74  20
  -2   5   9 42777.7 1607.02   8
   2  -5  -9 41270.4 1778.19   4
  -2   5   8 1518.87 179.250   8
   2  -5  -8 1669.05 243.744   4
  -2   5   8 1500.19 318.006  20
  -2  -5   8 1887.47 366.036  20
  -2   5   8 1366.12 242.687   1
  -2  -5   8 1254.59 264.131  29
  -2   5   8 1301.61 281.706  29
  -2   5   7 496.566 181.286  20
  -2  -5   7 383.508 157.849  20
   2  -5  -7 86.5797 98.5862   4
  -2   5   7 237.122 141.672   1
  -2  -5   7 217.492 112.238  29
  -2   5   7 335.489 144.860  29
  -2   5   6 38156.1 1841.92   1
  -2  -5   6 42302.0 1925.46  20
  -2   5   6 43855.3 1907.39  20
   2  -5  -6 41380.7 1697.12   4
  -2   5   6 43968.3 1869.56  29
  -2  -5   6 43855.6 1832.65  29
  -2   5   5 97404.9 3657.11   1
  -2   5   5 93735.6 3558.60  29
  -2  -5   5 92132.0 3520.84  29
  -2  -5   5 92268.8 3615.02  20
  -2   5   5 96981.1 3621.46  20
   2  -5  -5 94677.8 3436.66   4
  -2  -5   4 433.993 102.312   9
  -2   5   4 514.536 146.598  20
  -2   5   4 268.044 142.078   1
   2  -5  -4 394.067 109.938   4
   2   5  -4 316.565 61.4228   3
  -2  -5   4 422.324 119.193  29
  -2   5   4 421.720 129.242  29
   2   5  -3 180114. 6046.85   3
   2  -5  -3 161459. 6217.15   3
  -2   5   3 174536. 6433.39   1
  -2  -5   3 179366. 6197.38   9
   2  -5  -3 174307. 6236.30   4
  -2   5   3 188297. 6267.84  29
  -2  -5   3 187645. 6239.83  29
   2  -5  -2 1139.87 145.252   3
   2   5  -2 1480.84 185.064   2
   2  -5  -2 1030.10 161.032   4
  -2  -5   2 1130.10 150.543   9
  -2  -5   2 1312.35 145.798  29
  -2   5   2 1062.19 142.947  29
  -2   5   1 10243.3 656.326   1
   2  -5  -1 10080.8 495.847   3
   2   5  -1 9931.66 579.967   2
  -2  -5   1 10515.5 598.040   4
   2  -5  -1 10067.4 595.701   4
  -2  -5   1 10475.9 479.061  29
  -2   5   1 10024.1 491.358  29
   2  -5   0 1975.89 185.737   3
  -2   5   0 2095.35 267.535   1
  -2  -5   0 1595.05 167.691   4
   2  -5   1 2407.59 222.883  20
   2   5   1 2979.93 241.516  20
  -2   5  -1 2576.59 301.274   1
   2   5   1 2297.31 304.336   2
   2  -5   1 2890.01 269.974   3
  -2  -5  -1 2802.39 263.196   9
  -2  -5  -1 2731.61 209.834   4
   2  -5   2 1619.36 198.649  20
   2   5   2 974.540 161.333  20
  -2   5  -2 1786.98 252.589   1
   2   5   2 756.892 225.043   2
  -2  -5  -2 929.011 132.281   4
  -2  -5  -2 898.450 163.611   9
   2   5   3 203193. 7074.99  20
   2  -5   3 192287. 7077.53  20
  -2   5  -3 203811. 7158.58   1
   2   5   3 191063. 7379.23   2
  -2  -5  -3 200196. 6937.92   4
  -2  -5  -3 205838. 7018.88   9
   2  -5   4 7683.52 570.004  20
   2   5   4 7332.07 549.825  20
  -2   5  -4 7838.76 555.385   1
  -2  -5  -4 7161.05 443.995   4
  -2  -5  -4 7297.88 479.251   9
   2   5   5 131411. 5025.06  20
   2  -5   5 134833. 5055.35  20
  -2   5  -5 135163. 4918.58   1
   2   5   5 126208. 4786.65   1
  -2  -5  -5 138334. 4835.77   9
  -2  -5  -5 138555. 4820.79   4
   2  -5   6 38779.4 1852.03  20
   2   5   6 35843.0 1801.17  20
  -2   5  -6 34566.8 1600.25   1
   2   5   6 37835.4 2103.67   2
  -2  -5  -6 37005.4 1600.05   4
  -2  -5  -6 40110.5 1592.53   9
   2  -5   7 80821.7 3623.51  20
   2   5   7 88230.9 3648.45  20
   2   5   7 88636.7 4031.05   2
  -2  -5  -7 85481.7 3265.93   9
  -2  -5  -7 92163.1 3379.33   4
   2   5   8 567.589 310.884   2
  -2  -5  -8 611.550 191.599   4
   2  -5   8 1102.16 180.960  30
   2   5   8 1161.40 196.662  30
   2   5   8 554.316 219.353  20
   2  -5   8 1109.25 296.382  20
  -2  -5  -8 433.780 140.248   9
   2   5   9 379.256 187.828   6
   2  -5   9 274.652 125.911  30
   2   5   9 261.014 146.992  30
   2  -5   9 315.634 119.967  27
   2  -5   9 149.025 95.8466  26
   2   5   9 165.519 109.630  12
   2  -5   9 199.498 119.035  12
   2  -5   9 136.479 121.869  24
   2  -5   9 79.1532 115.441  25
   2  -5   9 163.395 102.522  22
   2  -5   9 167.143 117.518  18
   2   5   9 337.565 223.979  20
   2  -5   9 174.452 202.464  20
   2  -5   9 186.106 127.971  21
   2   5   9 330.847 128.548  13
   2  -5   9 261.791 123.942  17
   2   5  10 154.402 148.750   6
   2   5  10-19.7264 154.470  30
   2  -5  10 121.572 132.292  30
   2  -5  10 178.737 113.481  27
   2  -5  10 110.604 103.797  26
   2  -5  10 273.159 143.322  12
   2   5  10 92.6751 119.339  12
   2  -5  10 307.442 118.008  22
   2  -5  10 173.113 120.046  25
   2  -5  10 275.331 150.252  21
   2  -5  10 211.883 134.369  18
   2  -5  10 146.498 188.567  20
   2   5  10-46.9684 159.970  20
   2  -5  10 106.652 105.676  13
   2  -5  10 153.218 118.058  17
   2   5  10 15.8319 107.896  13
   2   5  11 17828.6 1009.05  30
   2  -5  11 15297.4 933.776  30
   2  -5  11 16650.8 918.180  28
   2  -5  11 17528.1 843.011  26
   2   5  11 16505.1 904.587  28
   2  -5  11 17089.9 890.526  27
   2  -5  11 17186.2 923.835  12
   2   5  11 15659.1 887.128  12
   2  -5  11 17904.5 948.393  25
   2  -5  11 17157.8 856.098  22
   2  -5  11 17429.3 1389.25  20
   2   5  11 16789.2 1343.41  20
   2  -5  11 17363.7 942.170  21
   2  -5  11 16311.2 924.333  17
   2   5  11 16337.6 894.568  13
  -2   5 -12 903.633 293.270   4
   2   5  12 1619.28 342.299  30
   2  -5  12 826.763 284.042  30
   2  -5  12 1641.93 271.601  28
   2   5  12 1373.60 255.552  28
   2  -5  12 1783.92 230.983  26
   2  -5  12 1692.45 252.822  27
   2  -5  12 2078.62 301.340  12
   2   5  12 1228.77 243.551  12
   2  -5  12 1990.33 246.868  22
   2   5  12 1262.43 390.131  20
   2  -5  12 1624.98 275.038  21
   2  -5  12 1257.11 392.337  20
   2  -5  12 1629.33 279.461  17
   2   5  12 1331.55 237.537  13
   2  -5  13 8829.71 715.850  30
   2   5  13 10765.9 824.944  30
   2  -5  13 11725.6 718.895  28
   2  -5  13 10972.3 670.385  27
   2   5  13 10223.0 674.104  28
   2   5  13 9816.68 661.563  12
   2  -5  13 9407.29 662.007  12
   2  -5  13 10478.9 607.775  22
   2  -5  13 10575.2 716.495  21
   2  -5  13 10506.2 723.183  17
  -2   5 -13 7527.58 747.099   4
   2   5  14 1772.89 404.523  30
   2  -5  14 2022.91 289.535  28
   2   5  14 1490.47 256.076  28
   2  -5  14 1869.50 272.015  27
   2  -5  14 1511.30 266.595  12
   2   5  14 1747.14 277.998  12
   2  -5  14 1910.44 237.986  22
   2  -5  14 2108.63 330.413  21
   2   5  14 1612.24 369.685  15
   2  -5  15 1407.17 196.390  22
   2  -5  15 1264.91 281.037  21
   2   5  15 1018.13 205.809  28
   2  -5  15 1326.17 230.645  27
   2   5  15 986.028 389.892  30
   2  -5  16 109.422 155.930  21
   2   5  16 64.9880 126.601  28
   2  -5  16 712.924 177.395  27
   2   5  16 1045.72 371.705  30
   2  -5  17 341.270 138.434  21
   2   5  17 1008.22 151.256  28
  -2   6  18 1510.24 257.809  13
  -2   6  18 1429.02 233.210  15
  -2   6  17 1305.68 221.579  28
  -2   6  17 1436.98 277.462  15
  -2   6  17 963.263 207.040  30
  -2  -6  16 579.783 158.055  27
  -2   6  16 197.846 154.376  28
  -2   6  16 140.253 143.395  30
  -2  -6  16 51.0057 139.424  21
  -2   6  16 188.063 192.164  15
  -2  -6  16 239.561 204.151  13
  -2  -6  15 5806.61 447.916  27
  -2   6  15 6213.29 497.196  28
  -2   6  15 6759.51 502.901  30
  -2  -6  15 6265.82 471.962  22
  -2  -6  15 5821.89 441.633  21
  -2  -6  15 6132.20 560.425  13
  -2   6  15 5924.20 557.086  15
  -2   6  14 130.108 118.446   8
  -2   6  14 149.336 150.056  28
  -2  -6  14-19.4181 152.038  28
  -2  -6  14 200.849 142.914  26
  -2  -6  14 108.506 123.016  27
  -2   6  14 127.551 146.478  30
  -2  -6  14 172.701 140.020  22
  -2  -6  14 125.114 135.053  21
  -2   6  14 50.2602 185.802  15
  -2  -6  14 22.4911 161.183  13
  -2   6  13 14192.8 763.397   8
   2  -6 -13 13214.2 930.903   4
  -2  -6  13 12856.5 740.820  30
  -2   6  13 14456.6 797.208  30
  -2  -6  13 11898.8 700.020  27
  -2   6  13 12229.2 763.538  28
  -2  -6  13 13119.8 739.706  26
  -2  -6  13 13016.3 792.049  28
  -2  -6  13 12559.2 723.068  22
  -2  -6  13 12245.6 736.266  25
  -2  -6  13 10107.6 1130.26  20
  -2   6  13 11598.5 1172.11  20
  -2  -6  13 11646.4 702.682  21
  -2   6  13 11411.6 790.532  13
  -2   6  13 13352.0 886.990  15
  -2  -6  13 12681.6 830.713  13
  -2   6  12 1912.91 257.557   8
  -2  -6  12 1845.47 254.070  30
  -2   6  12 1995.04 273.734  30
  -2  -6  12 1660.57 225.847  27
  -2  -6  12 1703.44 272.048  28
  -2   6  12 1547.76 257.577  28
  -2  -6  12 1938.07 254.863  26
   2  -6 -12 1634.55 324.237   4
   2   6 -12 1492.25 318.809   4
  -2  -6  12 1520.41 228.936  22
  -2  -6  12 1341.28 205.616  23
  -2  -6  12 1655.08 249.849  25
  -2   6  12 1788.94 461.197  20
  -2  -6  12 2021.22 252.999  21
  -2  -6  12 1000.12 362.291  20
  -2   6  12 2060.58 303.376  13
  -2  -6  12 1493.37 286.034  13
  -2   6  12 1777.93 320.726  15
  -2   6  11 911.512 183.768   8
  -2  -6  11 595.442 149.817  30
  -2   6  11 1007.58 191.689  30
  -2  -6  11 831.403 162.232  27
  -2  -6  11 785.160 189.669  28
  -2  -6  11 1073.01 185.798  26
  -2   6  11 991.991 202.833  28
   2  -6 -11 701.786 221.262   4
  -2  -6  11 1070.87 184.274  23
  -2  -6  11 790.531 201.162  24
  -2  -6  11 1077.66 201.937  25
  -2  -6  11 681.726 163.984  22
  -2  -6  11 642.682 155.900  21
  -2   6  11 686.517 304.028  20
  -2  -6  11 804.306 324.749  20
  -2   6  11 1620.99 228.398  21
  -2  -6  11 1223.62 246.617  13
  -2   6  11 969.603 247.307  15
  -2   6  11 673.711 201.278  13
   2  -6 -10 4419.36 454.827   4
  -2   6  10 4255.10 341.989   8
  -2  -6  10 4312.20 346.383  26
  -2   6  10 3940.69 354.531  28
  -2  -6  10 3441.71 303.141  27
  -2  -6  10 4588.69 382.096  28
  -2  -6  10 3835.46 322.065  23
  -2  -6  10 3797.38 378.524  24
  -2  -6  10 4424.05 373.417  25
  -2  -6  10 3517.48 314.483  22
  -2   6  10 3526.01 552.502  20
  -2  -6  10 3750.81 318.039  21
  -2  -6  10 4918.67 651.065  20
  -2   6  10 3642.25 306.702  21
  -2   6  10 3723.67 391.316  13
  -2  -6  10 4106.39 400.858  13
  -2   6  10 3388.56 389.591  15
  -2   6  10 4139.02 346.019  30
  -2  -6  10 4395.92 341.908  30
  -2  -6   9 9325.18 520.199  30
  -2  -6   9 8815.71 745.865  29
  -2   6   9 10269.5 554.746  30
  -2   6   9 9466.84 796.684  29
  -2   6   9 9780.65 859.596  20
  -2  -6   9 9907.57 877.285  20
   2  -6  -9 9718.59 677.271   4
  -2   6   9 8848.43 526.011   8
  -2   6   8 534.160 120.196   8
  -2  -6   8 688.709 247.115  20
  -2   6   8 530.247 221.000  20
  -2   6   8 642.343 192.649   1
   2  -6  -8 738.288 185.361   4
  -2  -6   8 774.335 221.518  29
  -2   6   7 87258.8 3578.20   1
  -2  -6   7 94989.4 3703.64  20
  -2   6   7 94116.5 3661.88  20
   2  -6  -7 91598.7 3411.55   4
  -2  -6   7 84929.7 3489.88  29
  -2   6   7 89166.7 3561.11  29
   2   6  -6 3276.52 233.760   3
  -2   6   6 3227.82 407.520   1
  -2   6   6 2999.02 368.153  20
  -2  -6   6 2697.28 363.122  20
   2  -6  -6 3364.66 315.315   4
  -2  -6   6 3274.81 340.821  29
  -2   6   6 2541.73 322.149  29
  -2   6   5 135183. 5141.69   1
   2   6  -5 137331. 4714.82   3
  -2   6   5 138252. 5093.36  20
  -2  -6   5 135991. 5069.69  20
   2  -6  -5 142523. 4935.02   4
  -2  -6   5 134918. 4834.47   9
  -2  -6   5 131168. 4954.61  29
  -2   6   5 142769. 5007.79  29
  -2   6   4 3254.32 294.474  29
  -2  -6   4 3556.80 298.306  29
   2  -6  -4 3367.77 302.972   4
  -2  -6   4 3670.68 282.848   9
   2   6  -4 3082.51 154.096   3
  -2   6   4 3394.40 391.371   1
  -2  -6   3 15394.0 706.516  29
  -2   6   3 14486.4 711.860  29
   2  -6  -3 14372.3 709.772   3
   2   6  -3 14840.3 775.802   2
  -2   6   3 14817.6 902.577   1
  -2  -6   3 14872.9 716.164   9
   2  -6  -3 15161.0 767.784   4
   2   6  -2 276.864 115.449   2
   2  -6  -2 217.466 113.738   4
  -2   6   2 353.713 146.950   1
   2  -6  -2 275.714 91.2415   3
  -2  -6   2 337.690 113.192   9
  -2  -6   2 240.824 73.0811  29
  -2   6   2 331.335 90.1504  29
   2   6  -1 57386.9 2404.60   2
   2  -6  -1 64233.3 2267.42   3
   2  -6  -1 62109.4 2441.37   4
  -2  -6   1 62537.6 2347.19   9
  -2  -6   1 65970.7 2453.06   4
  -2   6   1 56194.1 2231.73  29
  -2  -6   1 66463.5 2243.91  29
  -2   6   0 16378.5 903.790   1
   2   6   0 14763.7 833.282   2
   2  -6   0 16696.1 693.333   3
   2  -6   0 13274.4 828.590   4
  -2  -6   0 15534.7 720.117   4
  -2   6   0 13239.5 618.585  29
  -2  -6   0 14601.8 629.578  29
  -2  -6  -1 434470. 15148.3   4
  -2  -6  -1 443965. 15241.2   9
  -2   6  -1 458092. 15448.4   1
   2  -6   1 478058. 15235.0   3
   2   6   1 427000. 15428.5   2
   2  -6   1 434887. 15146.8  20
   2   6   1 447031. 15152.8  20
  -2  -6  -2 292.401 128.237   9
   2   6   2 392.163 184.441   2
  -2   6  -2 187.139 122.877   1
  -2  -6  -2 225.378 95.5365   4
   2  -6   2 273.937 102.074  20
   2   6   2 194.658 87.5389  20
  -2  -6  -3 52263.2 2045.90   9
  -2  -6  -3 49806.8 1949.80   4
  -2   6  -3 51845.1 2191.06   1
   2   6   3 48023.6 2349.96   2
   2  -6   3 48994.1 2042.35  20
   2   6   3 53322.5 2060.28  20
  -2  -6  -4 76400.7 2924.99   4
  -2  -6  -4 80107.9 3017.66   9
   2   6   4 76555.3 3448.16   2
  -2   6  -4 80629.6 3159.70   1
   2  -6   4 74937.9 3065.14  20
   2   6   4 86002.4 3118.22  20
  -2  -6  -5 4808.35 416.364   9
  -2  -6  -5 5031.98 391.517   4
   2   6   5 4725.38 412.745   1
   2  -6   5 5830.92 525.233  20
   2   6   5 5060.42 486.079  20
  -2  -6  -6 22855.6 1080.72   4
  -2  -6  -6 21539.4 1069.27   9
  -2   6  -6 20607.6 1120.95   1
   2  -6   6 19101.2 1192.70  20
   2   6   6 23629.0 1273.08  20
  -2  -6  -7 27196.4 1297.05   4
  -2  -6  -7 25787.0 1240.85   9
   2  -6   7 27803.1 1522.81  20
   2   6   7 24193.7 1447.51  20
   2   6   7 26368.6 1860.60   2
   2   6   8 3665.02 692.414   2
   2   6   8 2864.24 312.820  30
   2  -6   8 2556.09 275.116  30
   2  -6   8 2878.29 311.272  25
   2  -6   8 2766.27 450.811  20
   2   6   8 3175.78 472.105  20
  -2  -6  -8 2675.46 315.825   9
  -2  -6  -8 2899.82 358.792   4
  -2  -6  -9 27395.9 1406.80   4
   2  -6   9 29475.0 1195.45   7
   2  -6   9 23977.5 1213.09  30
   2   6   9 26780.5 1293.01  30
   2  -6   9 28104.8 1192.27  26
   2  -6   9 27443.4 1255.74  27
   2   6   9 24884.2 1184.56  12
   2  -6   9 26879.0 1210.51  12
   2  -6   9 27760.9 1280.32  25
   2  -6   9 28342.2 1251.29  24
   2  -6   9 30055.9 1262.50  22
   2  -6   9 22574.4 1570.68  20
   2   6   9 25752.3 1633.63  20
   2  -6   9 24872.4 1233.94  18
   2  -6   9 27680.6 1283.05  17
   2   6   9 25498.4 1239.88  13
   2   6  10 99.4596 147.815   6
   2   6  10 223.238 163.114  30
   2  -6  10 288.660 136.486  27
   2  -6  10 237.185 115.042  26
   2  -6  10 32.2596 132.937  28
   2   6  10 108.980 132.922  28
   2   6  10 212.042 126.344  12
   2  -6  10 109.674 119.314  12
   2  -6  10 201.724 141.621  25
   2  -6  10 174.005 123.854  22
   2  -6  10-34.7512 107.273  18
   2  -6  10-47.1133 181.901  20
   2   6  10 45.5819 165.928  20
   2  -6  10-17.1280 118.729  13
   2   6  10 117.489 124.107  13
   2  -6  10-37.7770 133.162  17
   2   6  11 15544.1 895.496  30
   2  -6  11 10570.6 752.173  30
   2  -6  11 12826.0 754.769  28
   2  -6  11 12669.2 698.419  26
   2  -6  11 12948.8 767.003  27
   2   6  11 13488.7 758.202  28
   2  -6  11 12114.3 737.310  12
   2   6  11 12379.6 732.349  12
   2  -6  11 12723.0 734.081  22
   2  -6  11 12363.1 777.440  25
   2  -6  11 13514.7 816.693  17
   2  -6  11 11271.0 1100.69  20
   2   6  11 12398.3 1124.19  20
   2  -6  11 12126.4 756.017  18
   2   6  11 11709.1 730.612  13
   2   6  12 271.047 219.815  30
   2  -6  12-209.467 294.138  30
   2  -6  12 336.903 134.190  26
   2  -6  12 199.403 144.006  28
   2   6  12 86.9942 141.814  28
   2  -6  12 243.972 145.106  27
   2  -6  12 231.974 147.234  12
   2   6  12 258.432 147.265  12
   2  -6  12 241.320 175.683  25
   2  -6  12 341.543 158.199  22
   2   6  12 368.279 234.650  20
   2  -6  12 492.374 272.763  20
   2  -6  12 530.278 195.077  21
   2  -6  12 357.359 174.996  17
   2   6  12 141.258 120.483  13
   2   6  13 314.967 253.187  30
   2  -6  13 592.764 189.584  27
   2   6  13 516.786 173.768  28
   2  -6  13 420.818 138.272  26
   2   6  13 325.535 161.197  12
   2  -6  13 344.949 150.372  22
   2  -6  13 528.937 208.933  21
   2  -6  13 643.222 221.561  17
   2  -6  14 420.431 177.453  27
   2   6  14 321.287 158.918  28
   2   6  14 373.774 261.724  30
   2  -6  14-14.2755 124.763  22
   2  -6  14 153.741 178.866  21
   2   6  14 282.427 221.729  15
   2   6  15 7476.14 492.412  28
   2  -6  15 6805.24 531.049  27
   2   6  15 7403.22 668.899  30
   2  -6  15 7214.31 456.659  22
   2  -6  15 6101.44 538.370  21
   2   6  15 7970.88 651.522  15
   2   6  16 2784.93 262.172  28
   2  -6  16 2651.46 299.766  27
   2   6  16 3237.94 410.416  15
   2  -6  17 1758.36 206.778  21
   2   6  17 1134.65 134.306  28
  -2   7  18 1112.37 184.134  15
  -2   7  18 815.452 209.300  13
  -2   7  17 1719.57 255.387  28
  -2   7  17 1991.71 240.876  30
  -2   7  16 933.814 201.058  28
  -2  -7  16 1231.23 205.594  27
  -2   7  16 575.076 178.997  30
  -2  -7  16 726.436 165.547  21
  -2   7  16 798.148 234.911  15
  -2  -7  15 508.449 164.310  27
  -2   7  15 546.743 188.273  28
  -2   7  15 491.368 166.712  30
  -2  -7  15 595.603 194.075  22
  -2  -7  15 617.328 157.968  21
  -2   7  15 486.530 237.095  15
  -2  -7  15 574.831 245.315  13
  -2   7  14 2160.18 272.374   8
  -2  -7  14 2253.39 301.336  26
  -2   7  14 1955.80 287.692  28
  -2  -7  14 2250.74 273.543  27
  -2   7  14 2054.90 288.891  30
  -2  -7  14 2151.68 287.128  22
  -2  -7  14 1986.92 256.152  21
  -2  -7  14 1913.88 340.423  13
  -2   7  14 2751.47 380.676  13
  -2   7  14 1807.97 341.506  15
  -2   7  13 5176.85 424.343   8
   2  -7 -13 4898.12 559.878   4
  -2   7  13 5693.49 452.330  30
  -2  -7  13 4235.14 381.244  27
  -2   7  13 5600.72 460.598  28
  -2  -7  13 5213.49 442.723  26
  -2  -7  13 4480.46 434.449  25
  -2  -7  13 4899.04 415.235  22
  -2  -7  13 4914.12 406.734  21
  -2   7  13 4679.99 481.241  13
  -2   7  13 4845.72 511.042  15
  -2  -7  13 4931.63 513.280  13
  -2   7  12 75.8420 108.700   8
  -2   7  12 128.846 124.371  30
  -2  -7  12 14.4072 96.3601  27
  -2  -7  12 70.3859 135.878  28
  -2   7  12 205.707 146.338  28
  -2  -7  12 16.3442 115.219  26
   2   7 -12 29.4929 147.003   4
   2  -7 -12 147.005 181.455   4
  -2  -7  12 137.802 105.733  23
  -2  -7  12 93.5812 122.827  25
  -2  -7  12-53.7638 172.588  24
  -2  -7  12 75.8980 118.837  22
  -2  -7  12-53.4376 194.506  20
  -2   7  12 208.792 201.518  20
  -2  -7  12 29.2838 108.259  21
  -2   7  12 120.158 169.392  15
  -2   7  12 112.342 155.714  13
  -2  -7  12 112.579 163.914  13
  -2   7  11 9029.01 562.832   8
   2  -7 -11 9151.04 740.777   4
  -2   7  11 8744.50 580.095  28
  -2  -7  11 9666.05 592.354  26
  -2  -7  11 7912.14 528.037  27
  -2  -7  11 9004.06 597.661  28
  -2   7  11 10343.7 597.697  30
  -2  -7  11 9020.91 547.988  30
  -2  -7  11 9440.95 629.276  25
  -2  -7  11 8781.66 610.339  24
  -2  -7  11 9130.45 541.830  23
  -2  -7  11 8640.18 554.261  22
  -2  -7  11 7814.37 888.400  20
  -2   7  11 9504.95 949.478  20
  -2  -7  11 8460.89 540.404  21
  -2   7  11 9494.89 694.926  15
  -2  -7  11 8401.75 649.139  13
  -2   7  11 8424.18 646.767  13
  -2   7  10 1920.25 229.298   8
   2  -7 -10 1914.98 330.533   4
  -2  -7  10 1602.44 210.268  27
  -2   7  10 1722.14 237.173  28
  -2  -7  10 2255.54 269.359  28
  -2  -7  10 1601.07 262.363  24
  -2  -7  10 1594.87 215.771  23
  -2  -7  10 1515.62 242.822  25
  -2   7  10 1926.65 232.573  30
  -2  -7  10 1687.28 212.306  30
  -2  -7  10 1891.58 412.412  20
  -2   7  10 1650.44 400.785  20
  -2  -7  10 1750.77 215.476  21
  -2   7  10 2128.13 317.819  13
  -2   7  10 1597.65 279.203  15
  -2  -7  10 1706.03 286.892  13
   2  -7  -9 25182.0 1326.44   4
  -2   7   9 23480.2 1093.00   8
  -2   7   9 26703.0 1121.84  30
  -2  -7   9 24901.9 1396.76  29
  -2  -7   9 25497.8 1091.62  30
  -2  -7   9 26717.1 1214.04  25
  -2  -7   9 25793.6 1196.81  24
  -2   7   9 26182.2 1550.26  20
  -2  -7   9 28592.3 1617.00  20
  -2   7   9 24274.2 1223.79  15
  -2   7   9 26831.0 1289.96  13
  -2   7   8 15404.6 1011.23   1
  -2   7   8 14713.6 1027.68  20
  -2  -7   8 14381.0 1046.19  20
   2  -7  -8 15485.7 906.005   4
  -2   7   8 15241.4 721.913   8
  -2   7   8 16394.7 1011.75  29
  -2  -7   8 14084.1 923.344  29
  -2   7   7 1712.13 330.752   1
  -2   7   7 1692.94 312.615  20
   2  -7  -7 2530.72 308.865   4
  -2   7   7 2262.69 329.902  29
  -2  -7   7 1856.11 293.310  29
  -2   7   6 35320.7 1808.20   1
  -2   7   6 36900.9 1741.75  20
   2  -7  -6 36660.1 1615.66   4
  -2  -7   6 34036.8 1620.76  29
  -2   7   5 13768.6 727.868  29
  -2  -7   5 11916.3 674.027  29
   2  -7  -5 11547.1 696.487   4
  -2  -7   5 11437.3 629.544   9
   2   7  -5 11823.9 695.036   2
  -2   7   5 11668.4 841.190   1
  -2   7   4 2913.41 272.347  29
  -2  -7   4 2536.89 251.508  29
   2  -7  -4 2645.99 292.373   4
  -2  -7   4 3044.12 279.827   9
   2  -7  -4 2697.76 258.772   3
  -2   7   4 2576.64 369.640   1
   2   7  -4 3198.52 308.141   2
  -2  -7   3 47070.0 1829.05  29
  -2   7   3 49013.9 1853.67  29
   2   7  -3 52375.6 2019.03   2
  -2   7   3 46088.7 2151.71   1
   2  -7  -3 47161.6 1891.33   3
  -2  -7   3 48125.3 1908.40   9
   2  -7  -3 50176.8 1997.25   4
   2   7  -2 98.2013 109.555   2
   2  -7  -2 130.403 118.764   4
  -2   7   2 23.8353 101.853   1
   2  -7  -2 169.031 76.9640   3
  -2   7   2 121.520 120.406   2
  -2  -7   2 186.478 100.033   9
  -2   7   2 181.672 66.2695  29
  -2  -7   2 182.395 64.0825  29
  -2   7   1 107213. 4187.96   2
   2   7  -1 108676. 4289.88   2
   2  -7  -1 117904. 4072.36   3
  -2  -7   1 111876. 4193.11   9
   2  -7  -1 114569. 4305.52   4
  -2  -7   1 125028. 4322.56   4
  -2   7   1 116037. 4011.20  29
  -2  -7   1 119298. 4017.48  29
   2  -7   0 32042.8 1192.48   3
   2   7   0 29119.8 1410.50   2
  -2   7   0 29423.4 1469.58   1
   2   7   0 31481.9 1152.40  20
   2  -7   0 28265.8 1124.50  20
  -2  -7   0 30296.6 1286.24   4
  -2   7   0 26294.9 1098.72  29
  -2  -7   0 31529.4 1120.95  29
  -2  -7  -1 5183.38 375.657   4
  -2  -7  -1 5423.92 417.320   9
   2   7   1 5637.45 513.647   2
   2  -7   1 5384.15 364.900   3
  -2   7  -1 5198.99 502.509   1
   2   7   1 5723.39 337.682  20
   2  -7   1 4851.59 312.503  20
  -2  -7  -2 37011.3 1452.26   4
  -2  -7  -2 37133.6 1532.96   9
  -2   7  -2 34035.3 1672.41   1
   2   7   2 34588.2 1732.83   2
   2   7   2 37509.7 1432.28  20
  -2  -7  -3 118259. 4305.80   9
  -2  -7  -3 113833. 4193.21   4
   2   7   3 109810. 4627.42   2
  -2   7  -3 122991. 4524.11   1
   2  -7   3 112247. 4227.05  20
   2   7   3 120548. 4251.54  20
  -2  -7  -4 13374.6 718.385   4
   2  -7   4 13444.0 628.371   9
  -2  -7  -4 14296.9 805.577   9
   2   7   4 12078.9 1018.59   2
  -2   7  -4 14642.2 920.630   1
   2  -7   4 11910.7 759.509  20
   2   7   4 14664.2 809.927  20
  -2  -7  -5 70443.9 2818.33   9
  -2  -7  -5 71259.6 2744.03   4
   2   7   5 63601.1 3292.21   2
   2   7   5 71062.9 2844.48   1
  -2   7  -5 73792.7 2979.72   1
   2  -7   5 73328.3 2904.17  20
   2   7   5 70760.6 2888.18  20
  -2  -7  -6 45971.3 1862.09   9
  -2  -7  -6 42507.3 1790.04   4
  -2   7  -6 40030.7 1900.51   1
   2   7   6 38167.7 1809.93   1
   2  -7   6 39320.9 1921.94  20
   2   7   6 41306.3 1945.62  20
   2   7   7 19751.0 1261.25  20
   2  -7   7 21055.2 1288.24  20
  -2  -7  -7 22836.4 1152.11   4
  -2  -7  -7 22047.5 1136.68   9
  -2  -7  -8 22405.1 1167.82   4
   2  -7   8 21574.9 966.456   7
  -2  -7  -8 20893.3 1092.87   9
   2   7   8 19767.2 1779.44   2
   2  -7   8 17584.1 966.068  30
   2   7   8 22681.1 1076.36  30
   2  -7   8 22378.2 1076.97  27
   2  -7   8 20061.6 965.093  26
   2  -7   8 19178.9 1078.66  10
   2  -7   8 21863.4 1018.57  24
   2  -7   8 21036.6 1049.59  22
   2  -7   8 20572.8 1044.29  25
   2  -7   8 19994.6 1025.19  18
   2  -7   8 18324.6 1277.39  20
   2   7   8 19563.5 1296.09  20
   2  -7   8 19427.3 1001.79  21
   2  -7   8 20934.1 1061.59  17
   2   7   8 20953.9 1051.54  13
   2  -7   9 1935.91 255.961   7
  -2  -7  -9 1721.05 304.601   4
   2  -7   9 1316.81 253.883  30
   2   7   9 2199.68 310.622  30
   2  -7   9 1557.68 227.544  28
   2  -7   9 1641.20 272.927  27
   2  -7   9 1339.61 216.142  26
   2   7   9 2056.43 246.825  12
   2  -7   9 1598.14 222.163  12
   2  -7   9 1304.59 240.783  25
   2  -7   9 1925.00 287.958  22
   2  -7   9 2037.20 277.308  24
   2  -7   9 1388.43 240.165  21
   2   7   9 1925.20 407.033  20
   2  -7   9 1504.11 363.041  20
   2  -7   9 1898.50 274.641  18
   2  -7   9 1613.18 275.846  17
   2  -7   9 1727.20 289.342  13
   2   7   9 2081.05 289.798  13
   2   7  10 895.739 277.511   6
  -2  -7 -10 748.989 243.107   4
   2  -7  10 179.974 214.652  30
   2   7  10 1112.17 248.678  30
   2  -7  10 713.242 182.016  28
   2  -7  10 803.633 203.119  27
   2  -7  10 598.391 153.014  26
   2   7  10 834.682 185.548  28
   2   7  10 820.402 180.388  12
   2  -7  10 740.675 180.681  12
   2  -7  10 552.582 188.033  22
   2  -7  10 664.615 202.189  24
   2  -7  10 627.659 199.959  25
   2  -7  10 374.759 168.503  21
   2  -7  10 681.836 275.239  20
   2   7  10 794.484 290.446  20
   2  -7  10 575.259 184.318  18
   2  -7  10 782.354 217.735  17
   2   7  10 586.447 185.502  13
   2   7  11 3055.12 409.764  30
   2   7  11 3529.78 350.429  28
   2  -7  11 2956.45 336.234  28
   2  -7  11 3720.17 342.540  26
   2  -7  11 3493.26 398.973  27
   2  -7  11 3005.82 333.956  12
   2   7  11 2925.20 323.009  12
   2  -7  11 3904.62 400.243  22
   2  -7  11 3531.09 385.857  25
   2   7  11 3437.07 574.715  20
   2  -7  11 3529.06 419.294  17
   2  -7  11 2773.12 533.063  20
   2  -7  11 3230.04 379.070  18
   2   7  11 3070.78 350.352  13
   2   7  12 50.0543 193.245  30
   2  -7  12 29.8169 101.543  26
   2   7  12-66.3855 129.928  28
   2  -7  12 128.664 158.535  27
   2   7  12 82.4143 118.118  12
   2  -7  12 209.326 163.864  25
   2  -7  12 134.096 135.040  22
   2   7  12-50.6545 195.562  20
   2  -7  12 247.176 190.855  17
   2   7  12 201.025 133.051  13
   2   7  13 6001.21 460.129  28
   2  -7  13 5752.48 430.878  26
   2  -7  13 5679.54 510.236  27
   2   7  13 5197.31 439.420  12
   2  -7  13 5719.05 481.085  22
   2  -7  13 4545.43 513.129  17
   2   7  13 4909.69 552.543  30
   2  -7  14 97.7153 145.407  22
   2  -7  14 275.779 189.290  27
   2   7  14 248.769 142.385  28
   2   7  14 430.562 254.666  30
   2   7  14 319.936 214.229  15
   2   7  15 1773.04 350.363  30
   2  -7  15 2427.17 329.828  27
   2   7  15 2108.75 248.783  28
   2  -7  15 2256.75 308.049  21
   2   7  15 2265.14 331.316  15
   2  -7  15 2064.23 252.697  22
   2   7  16 743.274 133.490  28
   2  -7  16 688.657 180.355  27
   2  -7  16 571.163 172.784  21
   2   7  16 1109.95 231.784  15
   2  -7  17 427.311 112.182  21
   2   7  17 435.902 142.136  15
  -2   8  18 2162.17 268.140  13
   2  -8 -18 1983.51 128.730  10
  -2   8  17 65.2384 127.885  15
  -2   8  16 2086.10 312.245  15
  -2   8  16 1227.85 250.903  28
  -2  -8  15 1333.33 222.085  27
  -2  -8  15 1567.09 280.878  26
  -2   8  15 1265.55 219.647  28
  -2   8  15 1426.05 229.179  30
  -2  -8  15 1548.07 254.735  22
  -2  -8  15 1158.32 197.416  21
  -2   8  15 1243.47 268.693  15
  -2   8  14 269.633 154.412  28
  -2  -8  14 428.842 146.501  27
  -2  -8  14 328.930 193.117  26
  -2   8  14 353.259 148.237  30
  -2  -8  14 183.771 147.719  22
  -2  -8  14 279.578 131.335  21
  -2  -8  14 231.832 207.242  13
  -2   8  14 205.530 188.428  15
  -2   8  14 394.050 211.342  13
  -2   8  13 8724.35 552.385   8
   2  -8 -13 8606.19 760.684   4
  -2  -8  13 8450.28 608.109  26
  -2   8  13 7542.52 555.942  28
  -2  -8  13 8350.30 550.478  27
  -2   8  13 9054.08 576.673  30
  -2  -8  13 8207.19 570.507  22
  -2  -8  13 7252.49 604.697  25
  -2  -8  13 8425.64 542.268  21
  -2   8  13 8222.00 671.096  15
  -2   8  13 8675.32 690.420  13
  -2  -8  13 8063.28 703.797  13
  -2   8  12 8542.42 535.072   8
   2  -8 -12 7547.81 704.679   4
  -2   8  12 8644.94 543.280  30
  -2  -8  12 7908.00 568.597  26
  -2   8  12 7550.65 537.582  28
  -2  -8  12 6804.74 492.900  27
  -2  -8  12 7400.27 596.378  25
  -2  -8  12 6428.44 498.480  22
  -2  -8  12 7279.28 558.545  24
  -2  -8  12 7516.98 503.140  21
  -2  -8  12 7578.43 648.732  13
  -2   8  12 8012.02 646.430  15
  -2   8  12 6597.87 596.633  13
  -2   8  11 96.4306 103.438   8
  -2   8  11 112.379 102.329  30
  -2  -8  11 179.189 115.015  27
  -2  -8  11 326.251 149.912  26
  -2  -8  11 194.080 194.994  13
  -2   8  11 202.674 183.314  15
  -2   8  11 24.0209 138.290  13
  -2  -8  11 17.9548 149.783  24
  -2  -8  11 192.973 146.050  25
  -2  -8  11 25.4514 101.021  23
  -2  -8  11 189.641 108.925  21
   2  -8 -11 29.8981 133.331   4
  -2   8  10 5680.53 501.067  15
  -2  -8  10 5188.81 517.413  13
  -2   8  10 5517.44 523.523  13
  -2  -8  10 5109.89 387.772  27
  -2  -8  10 5323.19 426.082  28
  -2  -8  10 5247.08 397.657  23
  -2  -8  10 5102.10 477.426  25
  -2  -8  10 4745.82 442.984  24
  -2  -8  10 4967.70 377.930  21
   2  -8 -10 6267.12 599.544   4
  -2   8  10 5864.41 405.018   8
  -2   8   9 329.058 108.618   8
   2  -8  -9 535.394 205.055   4
  -2  -8   9 291.126 94.4282  30
  -2  -8   9 291.145 105.245  27
  -2   8   9 290.404 165.349  13
  -2  -8   9 206.111 120.138  23
  -2  -8   9 327.121 123.592  22
  -2  -8   9 81.0562 144.777  24
  -2  -8   9 351.107 156.981  25
  -2  -8   9 140.426 86.1068  21
  -2   8   9 252.622 207.855  20
  -2  -8   9 168.567 153.616  13
  -2   8   9 293.294 137.804  15
   2  -8  -8 3177.47 395.663   4
  -2  -8   8 3343.60 280.158   7
  -2   8   8 3350.49 273.606   8
   2   8  -8 3837.15 406.027   2
  -2   8   7 28211.5 1296.84  29
  -2  -8   7 22446.3 1186.03  29
  -2   8   7 20012.2 1336.99   1
   2   8  -7 25813.4 1190.61   2
   2  -8  -7 24215.9 1219.77   4
  -2   8   7 21713.8 969.405   8
   2   8  -6 710.298 167.865   2
   2  -8  -6 850.806 195.919   4
  -2   8   6 986.951 266.663   1
  -2  -8   6 655.280 152.088   9
  -2   8   6 793.771 185.669  29
  -2  -8   6 667.768 165.480  29
   2   8  -5 129.619 98.6954   2
   2  -8  -5 623.238 167.142   4
  -2   8   5 369.178 168.486   1
  -2  -8   5 552.371 147.541   9
  -2  -8   5 718.763 145.570  29
  -2   8   5 370.124 129.896  29
   2  -8  -4 27408.5 1199.49   3
  -2   8   4 25069.3 1448.50   1
   2   8  -4 28090.2 1298.78   2
   2  -8  -4 27758.1 1310.64   4
  -2  -8   4 23685.7 1177.67   9
  -2   8   4 29622.6 1182.69  29
  -2  -8   4 26297.5 1149.01  29
   2  -8  -3 13494.1 672.320   3
  -2   8   3 13700.8 927.908   1
   2   8  -3 13020.5 784.257   2
  -2  -8   3 12126.7 700.655   9
   2  -8  -3 13462.2 799.327   4
  -2  -8   3 12511.8 597.708  29
  -2   8   3 13129.8 608.437  29
  -2   8   2 133986. 5126.87   1
  -2   8   2 121222. 4912.72   2
   2  -8  -2 134832. 4712.04   3
   2   8  -2 134795. 4963.89   2
   2  -8  -2 139061. 4961.36   4
  -2  -8   2 137511. 4848.63   9
  -2  -8   2 133503. 4609.21  29
   2   8  -1 27278.9 1398.47   2
   2  -8  -1 27774.1 1154.56   3
  -2   8   1 30916.7 1339.58   2
  -2  -8   1 30977.9 1335.60   9
  -2  -8   1 29163.3 1386.27   4
   2  -8  -1 28989.3 1405.62   4
  -2  -8   1 29740.3 1061.98  29
  -2   8   0 36710.7 1266.63   2
   2   8   0 40365.3 1574.25   2
  -2   8   0 37860.6 1623.13   1
   2  -8   0 40784.8 1204.97   3
  -2  -8   0 37157.3 1374.00   4
  -2  -8   0 34681.3 1038.31  29
  -2   8  -1 162787. 5349.23   1
   2   8   1 148031. 5234.72   2
   2  -8   1 134701. 4712.91  20
  -2  -8  -1 148194. 5020.18   9
  -2  -8  -1 152616. 4983.67   4
  -2  -8  -1 126423. 4688.58  29
  -2  -8  -2 16496.5 833.578   4
  -2  -8  -2 17615.3 904.372   9
  -2   8  -2 15513.9 1019.99   1
   2   8   2 15582.6 1037.42   2
   2  -8   2 13744.2 698.973  20
   2   8   2 16390.7 735.669  20
  -2  -8  -3 45045.3 1818.52   4
  -2  -8  -3 47784.2 1928.60   9
  -2   8  -3 48000.5 2131.82   1
   2   8   3 43537.3 2188.36   2
   2  -8   3 39349.8 1735.41  20
   2   8   3 43624.9 1766.08  20
  -2  -8  -4 196071. 6795.21   4
  -2  -8  -4 194595. 6908.74   9
   2  -8   4 191186. 6655.07   9
  -2   8  -4 208040. 7177.18   1
   2   8   4 191884. 7387.01   2
   2   8   4 193233. 6966.44   1
   2   8   4 189637. 6814.76  20
   2  -8   4 174359. 6774.59  20
  -2  -8  -5 2139.28 273.581   4
   2  -8   5 2074.92 236.280   7
  -2  -8  -5 1874.59 301.039   9
  -2   8  -5 2086.38 357.058   1
   2   8   5 2142.49 327.632   1
   2   8   5 1654.39 413.509   2
   2   8   5 2063.58 302.612  20
   2  -8   5 1844.58 282.696  20
  -2  -8  -6 47770.4 1967.80   4
  -2  -8  -6 48744.7 2039.26   9
   2  -8   6 45175.2 1780.96   7
   2  -8   6 40314.2 2006.31  20
   2   8   6 45128.8 2061.21  20
   2   8   6 45032.8 2082.07   1
   2   8   6 50303.4 2741.69   2
  -2   8  -6 41807.3 2092.13   1
   2  -8   7 5491.11 490.812  27
   2  -8   7 5980.64 447.236  24
   2  -8   7 5723.53 471.094  22
   2  -8   7 6654.57 488.061  25
   2  -8   7 4987.41 554.271  20
   2   8   7 4556.35 534.571  20
  -2  -8  -7 4575.56 480.010   9
  -2  -8  -7 5805.90 514.636   4
   2  -8   7 5917.72 414.288   7
   2  -8   8 231.128 155.976   7
  -2  -8  -8 67.0127 131.837   9
  -2  -8  -8 147.038 154.587   4
   2  -8   8-30.5838 170.503  30
   2  -8   8 213.736 169.633  27
   2  -8   8 264.009 132.674  26
   2   8   8 20.4072 126.059  13
   2  -8   8 211.504 165.725  10
   2  -8   8 222.724 147.726  24
   2  -8   8 254.689 140.473  22
   2  -8   8 92.6700 139.175  25
   2  -8   8 338.469 184.867  20
   2   8   8 203.399 174.576  20
   2  -8   8 336.668 148.468  18
   2  -8   8 93.4548 115.271  21
   2  -8   8 261.621 161.255  17
   2  -8   9 30024.3 1252.15   7
  -2  -8  -9 29902.4 1498.83   4
   2   8   9 29509.6 1390.62  30
   2  -8   9 26033.3 1205.47  28
   2  -8   9 27683.9 1410.42  27
   2  -8   9 27430.8 1288.97  26
   2  -8   9 25904.4 1199.15  12
   2  -8   9 29098.3 1304.70  24
   2  -8   9 27133.8 1371.97  22
   2  -8   9 27552.3 1345.84  25
   2  -8   9 24715.2 1585.41  20
   2   8   9 25936.2 1604.44  20
   2  -8   9 26428.9 1340.33  18
   2  -8   9 27162.6 1409.02  17
   2  -8   9 28238.6 1306.41  21
   2   8   9 28130.9 1378.06  13
  -2  -8 -10 4285.14 510.196   4
   2   8  10 3676.59 441.939  30
   2   8  10 4235.84 367.624  28
   2  -8  10 4335.55 392.011  26
   2  -8  10 4254.42 475.774  27
   2   8  10 3743.94 351.238  12
   2  -8  10 4520.10 448.336  25
   2  -8  10 4357.80 426.252  24
   2  -8  10 4073.02 446.491  22
   2  -8  10 4015.44 401.123  21
   2   8  10 3791.94 576.513  20
   2  -8  10 3656.25 417.199  18
   2  -8  10 4024.00 472.055  17
   2   8  10 4401.30 444.061  13
  -2  -8 -11 149.837 214.951   4
   2   8  11 582.578 229.767  30
   2  -8  11 380.835 155.458  26
   2  -8  11 122.653 176.054  27
   2   8  11 369.300 149.846  28
   2   8  11 443.770 151.601  12
   2  -8  11 324.713 182.955  25
   2  -8  11 91.5556 153.391  22
   2  -8  11 483.626 174.557  21
   2  -8  11 386.341 180.564  18
   2  -8  11 502.972 226.192  17
   2   8  11 120.392 139.427  13
  -2  -8 -12 425.178 224.941   4
   2   8  12 175.616 202.102  30
   2  -8  12 320.847 140.720  26
   2  -8  12 514.349 234.165  27
   2   8  12 576.752 167.216  28
   2   8  12 497.154 163.027  12
   2  -8  12 534.332 216.756  22
   2  -8  12 411.725 195.702  25
   2  -8  12 433.545 198.559  21
   2  -8  12 241.296 210.329  17
   2   8  12 506.024 179.409  13
   2  -8  13 292.850 159.359  25
   2  -8  13 124.079 174.605  22
   2   8  13 123.990 194.196  30
   2  -8  13 166.420 170.441  27
   2   8  13 133.842 122.683  28
   2  -8  13 165.513 138.405  26
   2   8  13 335.169 201.362  15
   2  -8  14 7227.82 566.255  22
   2   8  14 6741.76 632.784  30
   2  -8  14 7259.62 615.815  27
   2   8  14 10719.0 571.525  28
   2   8  14 9696.73 663.868  15
   2  -8  15 2862.14 353.705  27
   2   8  15 3143.36 277.603  28
   2  -8  15 2575.26 293.956  22
   2  -8  16 1842.77 241.252  27
   2   8  16 2224.11 264.277  15
   2   8  17 372.704 110.137  15
  -2   9  17 431.397 140.904  15
  -2   9  16 2125.65 278.411  15
  -2  -9  15 649.079 231.598  26
  -2   9  15 606.657 266.410  13
  -2   9  15 997.986 234.079  15
  -2  -9  15 503.090 183.439  22
  -2  -9  14 12898.7 711.083  27
  -2  -9  14 13083.9 823.678  26
  -2   9  14 11524.8 874.267  13
  -2   9  14 13112.2 827.773  15
  -2  -9  14 13352.8 759.784  22
  -2  -9  13 568.061 228.085  25
  -2  -9  13 766.088 201.159  22
  -2   9  13 553.301 226.277  13
  -2   9  13 595.324 221.639  15
  -2   9  13 667.613 152.496   8
  -2  -9  13 719.344 167.417  27
  -2  -9  13 786.457 222.368  26
  -2  -9  12 5092.21 466.627  26
  -2  -9  12 4182.85 367.484  27
  -2  -9  12 4251.28 541.991  13
  -2   9  12 4391.12 503.424  13
  -2   9  12 4148.58 460.215  15
  -2  -9  12 3931.12 399.311  24
  -2  -9  12 4947.58 511.491  25
  -2  -9  12 4232.67 360.836  21
  -2   9  12 4831.96 381.015   8
   2  -9 -12 3878.76 525.582   4
   2  -9 -11 1400.51 340.883   4
  -2  -9  11 1633.81 371.217  13
  -2   9  11 1945.61 340.133  13
  -2   9  11 1784.66 307.292  15
  -2  -9  11 2067.17 297.990  26
  -2  -9  11 1629.56 232.352  27
  -2  -9  11 2018.08 297.690  24
  -2  -9  11 2020.52 252.112  23
  -2  -9  11 1892.97 328.334  25
  -2  -9  11 1723.09 224.987  21
  -2   9  11 2006.94 243.638   8
   2  -9 -10 61.9386 149.110   4
  -2  -9  10 108.165 170.469  13
  -2   9  10 20.5980 132.528  15
  -2  -9  10 13.3142 92.2630  27
  -2   9  10 27.1325 163.762  13
  -2  -9  10 14.5265 95.3145  22
  -2  -9  10-13.4334 112.027  23
  -2  -9  10 178.524 135.907  24
  -2  -9  10-74.4981 153.250  25
  -2  -9  10-12.1688 79.8449  21
  -2   9  10-24.7569 85.7786   8
  -2   9   9 9069.41 719.750  13
  -2   9   9 8336.23 604.800  15
  -2  -9   9 9010.57 726.130  13
  -2  -9   9 8044.89 512.097  27
  -2  -9   9 8575.60 539.831  23
  -2  -9   9 8889.36 599.174  24
  -2  -9   9 8219.74 662.164  25
  -2  -9   9 8169.77 527.480  22
  -2  -9   9 8453.69 497.209  21
   2  -9  -9 9624.91 754.470   4
  -2   9   9 9115.24 514.192   8
  -2  -9   8 4162.69 369.952  26
   2   9  -8 4579.49 461.122   2
   2   9  -8 3925.05 521.112   1
   2  -9  -8 4462.85 484.969   4
  -2  -9   8 3171.82 295.288   7
  -2   9   8 4294.99 308.803   8
  -2   9   8 4391.96 460.783  13
  -2  -9   8 3779.82 368.241  24
  -2  -9   8 4075.59 344.984  23
  -2  -9   8 2900.07 385.984  25
  -2  -9   8 4524.35 343.929  22
   2   9  -7 1221.17 233.182   2
   2  -9  -7 1326.70 264.509   4
  -2   9   7 1119.61 316.673   1
  -2  -9   7 1102.25 172.242   7
  -2   9   7 1187.82 151.317   8
  -2   9   6 17301.9 1231.92   1
   2  -9  -6 19731.7 1003.05   3
   2   9  -6 20049.4 1040.28   2
   2  -9  -6 19455.4 1086.74   4
  -2  -9   6 18456.9 846.677   7
  -2  -9   6 18125.2 983.147   9
   2  -9  -5 89.4797 128.774   4
   2  -9  -5 77.1708 86.6310   3
  -2   9   5 141.179 143.658   1
   2   9  -5 266.752 129.779   2
  -2  -9   5 152.447 109.031   9
  -2  -9   5 24.6748 72.8236  29
   2  -9  -4 9158.67 575.510   3
  -2   9   4 9798.00 829.505   1
   2   9  -4 9612.70 683.037   2
   2  -9  -4 9430.82 701.682   4
  -2  -9   4 10528.5 649.253   9
  -2  -9   4 10431.1 527.835  29
  -2   9   3 2254.02 377.139   1
   2   9  -3 2608.59 345.813   2
   2  -9  -3 2305.77 246.044   3
  -2  -9   3 2412.09 289.845   9
   2  -9  -3 2669.64 353.916   4
   2   9  -2 882.420 215.160   2
   2  -9  -2 779.020 126.709   3
  -2   9   2 1037.16 227.551   2
  -2   9   2 717.116 228.617   1
   2  -9  -2 758.412 208.802   4
  -2  -9   2 839.858 187.957   9
  -2   9   1 3169.92 339.975   2
   2   9  -1 3194.07 400.045   2
   2  -9  -1 2959.60 225.649   3
  -2  -9   1 3181.28 362.584   4
  -2  -9   1 2948.66 329.230   9
   2  -9  -1 2663.91 352.999   4
  -2   9   0 108495. 3995.62   2
   2   9   0 113098. 4311.80   2
   2  -9   0 110628. 3878.83   3
  -2   9   0 104872. 4365.69   1
  -2  -9   0 109992. 4121.05   4
   2   9   1 4598.70 517.626   2
  -2   9  -1 5315.05 568.455   1
  -2  -9  -1 5202.35 441.979   4
  -2   9  -2 163513. 6153.97   1
   2   9   2 149874. 6082.25   2
  -2  -9  -2 161748. 5801.58   4
  -2  -9  -2 162045. 5863.33   9
   2   9   3 8219.31 810.645   2
  -2   9  -3 11024.2 872.574   1
  -2  -9  -3 10408.1 664.630   4
  -2  -9  -3 10091.3 706.274   9
   2  -9   4 9517.62 540.222   9
  -2  -9  -4 9839.19 636.771   4
  -2  -9  -4 9707.94 697.298   9
  -2   9  -4 8989.28 785.126   1
   2   9   4 9563.02 906.965   2
   2   9   4 8649.44 703.104   1
   2  -9   4 7004.69 520.573  20
  -2  -9  -5 3406.70 371.289   4
  -2  -9  -5 3090.57 400.604   9
   2  -9   5 3802.08 323.267   7
   2   9   5 3813.87 459.798   1
   2   9   5 2953.40 538.828   2
  -2   9  -5 4763.76 564.820   1
   2  -9   5 3741.94 380.205  20
   2  -9   6 30279.8 1246.93   7
  -2  -9  -6 28707.1 1404.36   4
  -2  -9  -6 27735.1 1452.88   9
   2  -9   6 25401.4 1385.08  20
   2   9   6 27167.3 1964.40   2
  -2   9  -6 30243.4 1623.75   1
   2   9   7 8233.44 1093.97   2
   2   9   7 9006.27 686.600  13
   2  -9   7 8513.69 600.841  26
   2  -9   7 6587.54 628.435  10
   2  -9   7 8710.65 603.067  25
   2  -9   7 8115.11 595.393  22
   2  -9   7 7721.68 592.293  18
   2  -9   7 8828.79 533.825   7
  -2  -9  -7 8404.99 661.415   4
  -2  -9  -7 7100.51 634.901   9
   2   9   8 30630.4 1471.88  13
   2  -9   8 24863.6 1393.02  17
   2  -9   8 26118.4 1285.57  26
   2  -9   8 22557.8 1371.91  10
   2  -9   8 28110.3 1323.85  25
   2  -9   8 24027.1 1294.21  22
   2  -9   8 28005.9 1265.01  24
   2  -9   8 24805.4 1313.28  18
   2  -9   8 26547.3 1220.75  21
   2  -9   8 25983.9 1185.33   7
  -2  -9  -8 30294.6 1477.23   4
  -2  -9  -8 24270.7 1354.06   9
  -2  -9  -9 377.984 205.204   4
   2  -9   9 282.462 224.312  17
   2  -9   9 290.962 165.912  26
   2   9   9 179.290 180.835  13
   2  -9   9 320.464 176.353  25
   2  -9   9 418.647 188.102  24
   2  -9   9 237.457 159.130  22
   2  -9   9 282.704 150.171  21
   2  -9   9 329.477 184.516  18
   2  -9   9 525.383 185.745   7
   2  -9  10 437.352 222.774  17
   2  -9  10 584.311 240.931  27
   2  -9  10 539.654 179.846  26
   2   9  10 584.159 222.281  13
   2  -9  10 562.203 206.977  24
   2  -9  10 454.018 203.581  22
   2  -9  10 753.348 225.304  25
   2  -9  10 666.211 189.701  21
   2  -9  10 474.599 216.454  18
  -2  -9 -10 641.448 258.440   4
   2  -9  11 2865.86 338.437  26
   2  -9  11 2813.16 428.673  27
   2   9  11 3135.77 397.876  13
   2  -9  11 1899.44 357.775  17
   2  -9  11 3040.53 384.355  25
   2  -9  11 2590.44 378.487  22
   2  -9  11 3085.96 345.766  21
   2  -9  11 2887.25 402.728  18
  -2  -9 -11 2827.54 438.784   4
   2  -9  12 752.747 236.011  22
   2  -9  12 873.821 240.671  25
   2   9  12 1246.37 259.869  13
   2  -9  12 743.745 194.662  21
   2  -9  12 873.707 280.704  27
   2  -9  12 1384.88 240.122  26
   2  -9  13 241.198 190.954  22
   2  -9  13 1028.36 245.305  25
   2   9  13 857.576 243.550  15
   2  -9  13 984.780 210.861  21
   2  -9  13 590.319 242.365  27
   2  -9  13 989.742 197.559  26
   2  -9  14-18.1744 168.645  22
   2   9  14 73.7337 148.132  15
   2  -9  14-44.2478 136.862  21
   2  -9  14 21.5800 171.180  27
   2  -9  15-50.7287 131.575  22
   2  -9  15 58.1608 116.910  21
   2  -9  15 117.861 154.731  27
   2   9  15 59.7901 142.650  15
   2  -9  16 4608.08 296.499  21
   2  -9  16 4949.90 343.022  27
   2   9  16 4690.55 343.721  15
   2 -10 -17 217.234 64.1944  10
  -2  10  16 7949.28 511.347  15
  -2 -10  15 615.551 181.490  22
  -2 -10  15 390.018 195.308  26
  -2  10  15 768.568 202.730  15
  -2  10  15 466.105 254.960  13
  -2 -10  14 391.284 172.883  22
  -2 -10  14 467.139 212.301  26
  -2  10  14 383.493 257.995  13
  -2  10  14 809.355 229.225  15
  -2 -10  13 53.7846 179.816  25
  -2 -10  13-22.0594 165.521  26
  -2  10  13 190.935 163.800  15
  -2  10  13-59.4723 223.121  13
  -2  10  12 8479.94 640.202  15
  -2  10  12 7656.47 706.299  13
  -2 -10  12 6837.45 489.819  27
  -2 -10  12 8163.19 631.251  26
  -2 -10  12 7603.26 557.177  24
  -2 -10  12 6479.12 643.697  25
   2 -10 -12 7014.78 692.127   3
   2 -10 -12 7117.20 741.889   4
  -2  10  12 8116.88 499.726   8
  -2  10  11 857.512 222.137  15
  -2 -10  11 751.342 162.063  27
  -2  10  11 713.265 268.890  13
  -2 -10  11 822.913 189.446  22
  -2 -10  11 921.055 232.612  24
  -2 -10  11 644.870 248.633  25
   2 -10 -11 530.402 224.344   4
   2 -10 -11 756.479 248.012   3
  -2  10  11 758.934 158.160   8
  -2  10  10 8199.79 729.904  13
  -2  10  10 7380.78 568.314  15
  -2 -10  10 5981.13 449.605  27
  -2 -10  10 6389.30 639.594  25
  -2 -10  10 7411.68 544.899  24
  -2 -10  10 6373.35 481.380  22
  -2 -10  10 7720.19 508.284  23
  -2  10  10 7451.71 462.650   8
   2 -10 -10 6989.22 709.425   4
   2 -10 -10 6428.81 642.609   3
   2 -10  -9 128.914 155.294   4
   2 -10  -9 27.6639 112.737   3
  -2  10   9 330.184 161.940  15
  -2 -10   9 193.011 104.900  27
  -2  10   9 181.608 198.695  13
  -2 -10   9 154.985 111.931  22
  -2 -10   9 247.562 168.863  24
  -2 -10   9 135.614 181.457  25
  -2 -10   9 181.421 125.855  23
  -2 -10   9 313.270 106.948  21
  -2 -10   9 211.932 148.944  19
  -2  10   9 154.256 89.8811   8
   2 -10  -8 517.431 180.624   3
   2  10  -8 449.094 226.887   1
   2 -10  -8 835.406 249.729   4
  -2  10   8 719.084 166.961  15
  -2 -10   8 466.074 124.864  27
  -2 -10   8 810.379 197.481  26
  -2  10   8 985.299 266.753  13
  -2 -10   8 533.502 139.718  22
  -2 -10   8 780.696 182.090  23
  -2 -10   8 500.167 212.101  25
  -2 -10   8 637.178 177.980  19
  -2 -10   8 796.845 170.129   7
  -2  10   8 667.985 126.855   8
  -2 -10   7 805.112 186.162  26
  -2  10   7 655.702 219.175  13
  -2 -10   7 855.653 178.200  23
  -2 -10   7 639.988 192.690  24
  -2 -10   7 727.104 214.774  25
  -2 -10   7 934.874 162.965  22
  -2 -10   7 810.884 172.022   7
  -2  10   7 1089.78 146.579   8
   2  10  -7 704.408 202.450   2
   2 -10  -7 949.998 255.841   4
  -2  10   7 892.985 305.363   1
   2 -10  -7 982.470 213.034   3
  -2 -10   6 217.952 128.103   7
  -2  10   6 249.728 200.618   1
   2 -10  -6 347.596 179.030   4
   2  10  -6 425.567 160.751   2
   2 -10  -6 237.469 122.502   3
  -2 -10   5 606.839 173.342   9
  -2 -10   5 420.060 138.624   7
   2  10  -5 539.678 179.001   2
  -2  10   5 318.684 205.589   1
   2 -10  -5 347.242 134.027   3
   2 -10  -5 526.441 198.070   4
  -2 -10   4 40240.4 1622.34   7
   2 -10  -4 44199.4 1979.89   4
  -2 -10   4 40599.2 1801.02   9
   2  10  -4 39782.9 1884.67   2
   2 -10  -4 42181.1 1711.69   3
  -2  10   4 42230.0 2164.60   1
  -2 -10   3 818.895 189.760   9
   2 -10  -3 629.827 206.499   4
   2  10  -3 677.247 215.147   2
  -2  10   3 582.797 225.783   1
   2 -10  -3 559.416 121.214   3
   2 -10  -2 68199.3 2884.14   4
  -2 -10   2 71030.0 2763.63   9
  -2  10   2 66999.4 3055.98   1
  -2  10   2 66857.4 2832.44   2
   2  10  -2 69277.1 2914.00   2
   2 -10  -2 68501.8 2523.54   3
  -2 -10   1 1036.94 217.127   9
   2  10  -1 1036.64 264.465   2
   2 -10  -1 988.518 241.863   4
  -2  10   1 1196.35 225.812   2
  -2 -10   1 1068.48 228.908   4
   2 -10  -1 834.966 125.068   3
  -2 -10   0 17277.1 966.538   4
  -2 -10   0 17272.7 960.440   9
   2 -10   0 15459.3 715.210   3
  -2  10   0 17049.3 1146.98   1
   2  10   0 15656.3 1059.48   2
  -2 -10  -1 6891.42 561.942   4
  -2  10  -1 6325.59 668.797   1
   2  10   1 6631.67 654.943   2
  -2 -10  -2 6595.16 561.155   4
   2 -10   2 7542.86 450.173   7
  -2 -10  -2 7210.12 588.485   9
  -2  10  -2 6940.90 712.360   1
   2  10   2 6648.19 687.656   2
   2 -10   3 1414.52 209.804   7
  -2 -10  -3 1133.44 255.561   9
   2  10   3 1364.51 293.520   1
  -2  10  -3 1119.26 302.724   1
   2  10   3 1073.33 296.829   2
  -2 -10  -3 1249.87 252.694   4
  -2 -10  -4 103573. 4057.20   4
  -2 -10  -4 109832. 4164.42   9
  -2  10  -4 107870. 4429.71   1
   2  10   4 98552.8 4503.36   2
   2  10   4 106929. 4262.76   1
  -2 -10  -5 2796.62 397.188   9
  -2  10  -5 2251.42 416.936   1
   2  10   5 2038.63 488.441   2
  -2 -10  -5 1823.66 304.664   4
   2  10   5 1946.40 361.440   1
   2 -10   6 65240.3 2332.77   7
  -2 -10  -6 65891.7 2586.32   4
  -2 -10  -6 67568.5 2667.79   9
   2 -10   6 69638.7 2389.94  24
   2 -10   6 63121.3 2403.50  22
   2 -10   6 66094.8 2448.00  25
   2 -10   6 61803.9 2337.66  19
   2 -10   6 57176.6 2435.73  18
  -2  10  -6 63054.0 2824.12   1
   2  10   6 62339.9 3277.27   2
   2 -10   7 41.3864 143.237   7
  -2 -10  -7 110.738 142.614   9
   2 -10   7 196.837 161.773  26
   2 -10   7 160.733 215.353  10
   2  10   7 120.430 205.086  13
   2 -10   7 246.840 150.727  22
   2 -10   7 198.529 142.354  25
   2 -10   7 221.600 168.798  18
  -2 -10  -7 268.540 172.874   4
   2  10   7 224.294 319.134   2
  -2 -10  -8 938.723 278.408   4
   2  10   8 1216.49 512.939   2
   2 -10   8 663.133 246.460  17
   2 -10   8 745.393 226.393  26
   2 -10   8 284.226 205.018  10
   2  10   8 741.186 285.279  13
   2 -10   8 674.894 209.116  22
   2 -10   8 765.935 216.879  25
   2 -10   8 950.833 186.783  21
   2 -10   8 638.936 239.923  18
   2 -10   8 715.663 206.469   7
  -2 -10  -8 652.559 216.985   9
   2 -10   9 11103.7 770.553  26
   2  10   9 11833.0 908.898  13
   2 -10   9 12120.6 784.119  25
   2 -10   9 10992.9 779.036  22
   2 -10   9 13405.3 750.927  24
   2 -10   9 10478.8 801.362  18
   2 -10   9 11350.3 673.527  21
   2 -10   9 11440.2 665.990   7
  -2 -10  -9 10183.9 840.668   4
   2 -10  10 7771.42 625.812  26
   2  10  10 10774.3 811.541  13
   2 -10  10 9594.11 636.953  24
   2 -10  10 7754.63 669.194  22
   2 -10  10 9038.22 672.997  25
   2 -10  10 6164.82 671.166  17
   2 -10  10 9114.69 587.301  21
   2 -10  10 8290.93 712.841  18
  -2 -10 -10 9462.22 803.303   4
   2  10  11 25.9989 183.270  13
   2 -10  11-256.695 204.371  17
   2 -10  11 229.510 194.161  22
   2 -10  11 290.618 186.457  25
   2 -10  11 60.0855 158.905  26
   2 -10  11 138.486 188.620  18
   2 -10  11 310.543 148.752  21
  -2 -10 -11 289.911 227.057   4
   2 -10  12 3835.34 385.400  26
   2 -10  12 4499.18 381.599  21
   2  10  12 5048.82 475.853  15
   2 -10  12 4027.56 428.616  25
   2 -10  13 14.6957 115.030  26
   2 -10  13-90.7949 206.538  27
   2 -10  13-70.8857 125.071  21
   2  10  13-19.4563 166.074  15
   2 -10  13 76.9925 152.685  25
   2 -10  13-41.6091 207.371  22
   2 -10  14 4188.97 415.270  27
   2 -10  14 4905.75 355.676  21
   2  10  14 4974.98 421.448  15
   2 -10  15 248.191 120.159  27
   2 -10  15 212.164 89.0063  21
   2 -10  15 21.0014 107.383  22
   2  10  15 163.336 124.302  15
   2 -10  16 151.029 84.2459  27
   2  10  16 419.409 104.664  15
   2 -11 -17 94.7394 42.7144  10
  -2  11  16 1421.49 191.118  15
   2 -11 -16 1565.98 156.007  10
  -2  11  15 55.4239 123.530  15
  -2  11  15 26.5719 213.534  13
  -2 -11  15 16.8707 155.035  26
  -2 -11  15-24.5314 120.204  22
  -2  11  14 5900.97 624.595  13
  -2 -11  14 6548.49 549.262  26
  -2  11  13 566.136 202.536  15
  -2  11  13 273.371 231.954  13
  -2 -11  13 726.064 232.461  26
  -2 -11  13 612.124 242.849  25
  -2 -11  12 3353.66 419.230  26
  -2 -11  12 3314.40 475.918  25
  -2 -11  12 4543.78 411.958  24
  -2 -11  12 4150.19 381.260  22
  -2  11  12 3766.50 407.000  15
  -2  11  12 3408.62 490.180  13
  -2  11  12 4526.99 340.124   8
  -2  11  11 179.975 143.309  15
  -2  11  11-34.0225 223.259  13
  -2 -11  11 306.265 185.488  24
  -2 -11  11 30.8022 194.204  25
  -2 -11  11 47.0935 122.914  22
   2 -11 -11 150.381 205.274   4
   2 -11 -11 29.8940 127.623   3
  -2  11  11 105.806 90.8256   8
  -2  11  10 1712.25 280.908  15
  -2 -11  10 1044.86 186.880  27
  -2  11  10 1720.51 358.987  13
  -2 -11  10 1765.04 274.705  24
  -2 -11  10 1639.85 244.667  23
  -2 -11  10 821.018 288.872  25
  -2 -11  10 1573.16 233.337  22
  -2  11  10 1738.92 209.273   8
   2 -11 -10 1279.63 293.820   3
   2 -11 -10 1116.57 328.348   4
   2 -11  -9 7918.88 692.501   3
  -2 -11   9 8005.88 515.788  27
  -2  11   9 9309.15 818.376  13
  -2  11   9 9279.07 611.882  15
  -2 -11   9 7925.58 535.789  22
  -2 -11   9 9494.32 577.875  23
  -2 -11   9 7478.00 690.434  25
  -2 -11   9 7428.18 533.947  19
   2 -11  -9 9807.34 842.500   4
  -2  11   9 8983.42 499.941   8
   2 -11  -8 29587.3 1478.79   3
   2  11  -8 29746.9 1762.12   1
  -2 -11   8 30131.9 1412.64  26
  -2 -11   8 27937.6 1250.32  27
  -2  11   8 30905.1 1625.38  13
  -2 -11   8 27643.2 1270.81  22
  -2 -11   8 30646.7 1330.43  23
  -2 -11   8 25717.9 1464.11  25
  -2 -11   8 28114.3 1279.19  19
   2 -11  -8 29615.8 1641.86   4
  -2  11   8 31551.1 1219.58   8
   2 -11  -7 6159.32 524.401   3
  -2  11   7 4622.92 710.588   1
   2  11  -7 6736.19 743.412   1
  -2 -11   7 5678.51 472.622  26
  -2 -11   7 5941.70 402.848  27
  -2  11   7 6330.81 595.536  13
  -2 -11   7 5734.36 416.277  22
  -2 -11   7 5652.57 426.955  23
  -2 -11   7 6431.90 484.976  24
  -2 -11   7 5756.22 531.726  25
  -2 -11   7 5799.11 434.819  19
   2 -11  -7 5847.30 612.059   4
  -2 -11   7 5685.08 418.523   7
   2 -11  -6 14120.6 985.035   4
  -2 -11   6 12774.2 696.665   7
  -2 -11   6 13211.4 750.123  24
  -2 -11   6 13025.6 682.919  22
  -2 -11   6 14488.9 727.325  23
  -2 -11   6 12831.4 810.597  25
  -2 -11   6 13753.6 717.521  19
  -2 -11   6 14263.7 778.170  26
  -2  11   6 12168.5 1111.91   1
   2 -11  -6 14040.4 805.076   3
   2  11  -6 11974.8 868.937   2
  -2 -11   5 678.279 189.394   9
  -2 -11   5 560.435 156.770   7
   2  11  -5 438.124 191.028   2
  -2  11   5 354.133 213.597   1
   2 -11  -5 267.614 109.991   3
   2 -11  -5 455.808 211.041   4
  -2 -11   4 22155.0 1156.84   9
   2 -11  -4 22172.2 1308.48   4
   2  11  -4 21999.0 1253.36   2
   2 -11  -4 21978.8 1027.04   3
  -2  11   4 21180.0 1447.62   1
  -2 -11   3 1050.68 224.923   9
   2  11  -3 1157.90 267.576   2
   2 -11  -3 1346.00 303.265   4
  -2  11   3 1491.45 359.853   1
   2 -11  -3 1181.63 169.595   3
  -2 -11   2 25685.6 1293.13   9
   2 -11  -2 26123.3 1432.14   4
  -2  11   2 24471.6 1552.26   1
   2  11  -2 24671.8 1408.86   2
   2 -11  -2 24590.7 1037.74   3
  -2 -11   1 12010.4 784.487   9
   2 -11  -1 10547.5 565.412   7
   2  11  -1 11213.7 874.748   2
  -2 -11   0 43033.6 1944.47   4
  -2 -11   0 44697.1 1945.31   9
   2 -11   0 40030.0 1633.24   7
  -2  11   0 42725.7 2214.20   1
   2  11   0 42466.2 2109.51   2
   2 -11   1 3767.75 311.231   7
  -2 -11  -1 4126.68 458.497   4
  -2  11  -1 4758.05 602.034   1
   2  11   1 3961.21 530.993   2
   2 -11   2 111250. 4091.25   7
  -2 -11  -2 118262. 4439.37   9
  -2 -11  -2 117782. 4450.74   4
  -2  11  -2 114061. 4768.56   1
   2  11   2 116703. 4665.31   1
   2  11   2 109320. 4683.51   2
   2 -11   3 60.4091 122.427   7
   2 -11   3 70.5974 101.580   9
  -2 -11  -3 106.830 157.498   9
  -2 -11  -3-25.9680 133.672   4
   2  11   3-43.1703 166.662   2
  -2  11  -3 83.8436 178.922   1
   2  11   3 70.2438 142.928   1
   2 -11   4 8224.08 603.293  26
   2 -11   4 9011.36 553.821  22
   2 -11   4 9159.65 555.838   7
  -2 -11  -4 8985.36 737.074   9
  -2 -11  -4 9198.10 717.269   4
  -2  11  -4 9057.49 882.411   1
   2  11   4 9889.22 968.896   2
   2  11   4 9067.03 800.626   1
  -2 -11  -5 6835.82 653.353   9
  -2 -11  -5 6992.14 630.331   4
   2 -11   5 7170.08 584.507  26
   2 -11   5 6697.37 580.984  10
   2 -11   5 8678.04 576.573  25
   2 -11   5 8648.91 540.514  24
   2 -11   5 7263.31 512.594  19
   2  11   5 7020.09 720.349   1
   2  11   5 6699.56 852.979   2
  -2  11  -5 7767.94 816.365   1
   2 -11   6 27738.8 1193.92   7
  -2 -11  -6 25707.5 1404.35   4
  -2 -11  -6 24983.8 1430.11   9
   2 -11   6 20105.1 1238.32  26
   2 -11   6 22035.1 1302.17  10
   2 -11   6 29183.8 1235.53  24
   2 -11   6 27085.6 1275.59  25
   2 -11   6 24557.1 1286.41  18
   2 -11   6 27008.6 1206.38  19
   2  11   6 25672.6 1904.39   2
  -2  11  -6 25334.8 1612.20   1
   2 -11   7 1515.49 249.454   7
  -2 -11  -7 1433.07 329.197   9
   2 -11   7 938.212 268.434  26
   2 -11   7 1308.73 293.092  27
   2  11   7 931.331 351.988  13
   2 -11   7 803.740 262.464  10
   2 -11   7 1637.90 266.342  22
   2 -11   7 1569.77 279.994  25
   2 -11   7 1790.72 271.309  24
   2 -11   7 1433.19 288.709  18
   2 -11   7 1454.20 215.058  21
   2  11   7 1543.05 493.440   2
  -2 -11  -7 1386.74 320.823   4
   2  11   8 68603.3 3859.15   2
   2  11   8 82454.6 3279.62  13
   2 -11   8 49689.1 2777.18  17
   2 -11   8 57889.7 2751.21  26
   2 -11   8 63786.3 2842.40  27
   2 -11   8 60109.5 2807.12  10
   2 -11   8 76427.2 2797.16  22
   2 -11   8 74687.9 2807.51  25
   2 -11   8 59572.6 2792.23  18
   2 -11   8 70502.8 2615.53  21
  -2 -11  -8 69116.0 2920.32   9
  -2 -11  -8 73372.7 3020.80   4
   2 -11   8 73792.3 2636.84   7
  -2 -11  -9 133.894 177.630   4
   2 -11   9 31.0429 187.395  17
   2 -11   9 123.696 208.781  26
   2  11   9-39.3470 267.940  13
   2 -11   9 114.276 174.027  22
   2 -11   9 248.376 181.484  25
   2 -11   9 45.4434 117.004  21
   2 -11   9 170.697 200.544  18
   2 -11   9 119.107 153.306   7
   2  11  10 13741.6 1007.49  13
   2 -11  10 11996.3 813.986  22
   2 -11  10 12513.7 808.458  25
   2 -11  10 11148.4 792.701  26
   2 -11  10 10273.1 838.598  17
   2 -11  10 12265.9 693.963  21
   2 -11  10 10334.5 842.127  18
  -2 -11 -10 13772.9 1008.32   4
   2 -11  11 20.3009 163.148  26
   2 -11  11 27.6462 174.290  18
   2 -11  11 14.6666 113.251  21
   2  11  11 286.328 176.552  15
   2  11  11 260.112 232.259  13
   2 -11  11-115.730 190.720  22
   2 -11  11 128.425 155.815  25
   2 -11  12 455.127 171.155  26
   2 -11  12 339.019 141.123  21
   2  11  12 333.424 195.809  15
   2 -11  12 254.887 173.322  25
   2 -11  12 252.517 189.872  22
   2 -11  13 158.001 123.565  26
   2 -11  13 142.113 116.291  21
   2 -11  13 158.811 154.177  22
   2 -11  13 341.605 168.982  25
   2  11  13 473.812 177.959  15
   2 -11  14-13.1465 132.125  22
   2  11  14-14.2663 134.903  15
   2 -11  15 7.77654 80.0680  22
   2  11  15 98.6500 97.5173  15
   2 -12 -16 4752.96 270.921  10
  -2  12  16 5719.35 429.696  13
   2 -12 -15 2751.02 221.307  10
  -2 -12  15 2407.53 277.292  26
  -2  12  15 2991.50 380.725  13
  -2  12  15 2708.44 265.508  15
  -2 -12  14 84.9322 146.694  26
  -2  12  14 124.148 131.713  15
  -2  12  14 253.741 221.495  13
  -2 -12  13 3839.98 459.211  25
  -2 -12  13 4333.70 371.007  22
  -2 -12  13 4705.12 385.502  24
  -2 -12  13 4162.97 430.574  26
  -2  12  13 4495.06 402.193  15
  -2  12  13 3526.23 477.273  13
  -2  12  12 3860.69 380.349  15
  -2 -12  12 4090.48 372.852  24
  -2 -12  12 3738.60 342.104  22
  -2 -12  12 3201.64 431.924  25
  -2  12  11 138.454 256.012  13
  -2 -12  11 368.051 180.630  24
  -2 -12  11 332.453 140.491  22
  -2 -12  11 87.0248 194.154  25
  -2  12  11 240.738 98.4362   8
  -2  12  11 287.278 155.230  15
  -2 -12  10 13072.5 740.683  22
  -2 -12  10 14263.6 821.658  24
  -2 -12  10 12209.8 915.006  25
  -2  12  10 13017.3 1033.43  13
  -2  12  10 13589.5 796.422  15
   2 -12 -10 13209.2 1077.86   4
  -2  12  10 14014.0 677.574   8
   2 -12 -10 12597.9 1008.79   9
  -2 -12   9 1239.08 263.812  26
  -2  12   9 1340.70 369.211  13
  -2 -12   9 1044.34 209.921  23
  -2 -12   9 1044.00 272.056  25
  -2 -12   9 1336.51 214.873  22
  -2 -12   9 985.923 221.791  19
   2 -12  -9 1443.60 364.139   4
  -2 -12   8 2991.97 359.447  26
  -2  12   8 2555.57 445.628  13
  -2 -12   8 3064.23 305.494  22
  -2 -12   8 2815.01 311.589  23
  -2 -12   8 2908.84 341.317  24
  -2 -12   8 2728.68 382.633  25
  -2 -12   8 2299.93 296.884  19
   2  12  -8 2462.48 472.136   1
   2 -12  -8 2586.92 459.223   4
   2  12  -7 8418.03 870.826   1
  -2 -12   7 7400.17 559.209  26
  -2 -12   7 6860.45 454.213  27
  -2  12   7 8102.04 689.945  13
  -2 -12   7 6949.58 474.621  22
  -2 -12   7 7159.14 589.620  25
  -2 -12   7 7214.20 501.023  23
  -2 -12   7 7408.77 538.410  24
  -2 -12   7 6749.44 491.392  19
   2 -12  -7 6885.36 714.619   4
  -2 -12   6 157.746 125.541  23
  -2 -12   6 436.814 157.247  24
  -2 -12   6 120.671 89.3295  22
  -2 -12   6 158.200 148.454  25
  -2 -12   6 150.786 116.198  26
  -2 -12   6 69.1122 156.151  19
   2 -12  -6 103.742 154.222   4
   2  12  -6 231.590 238.455   1
  -2  12   6-50.2176 241.833   1
   2 -12  -5 4761.47 564.396   4
  -2 -12   5 4427.92 387.938  26
  -2 -12   5 4251.03 384.058  24
  -2 -12   5 4235.57 328.393  22
  -2 -12   5 5029.86 380.399  23
  -2 -12   5 3856.17 361.402  19
   2  12  -5 4989.66 664.466   1
  -2  12   5 4360.46 646.626   1
  -2 -12   4 18198.8 1048.58   9
   2 -12  -4 17859.5 1196.88   4
  -2 -12   4 18895.3 917.860  26
  -2 -12   4 18602.6 924.421  24
  -2 -12   4 17025.0 887.304  19
   2  12  -4 18021.0 1148.48   2
  -2  12   4 19758.8 1420.92   1
   2 -12  -4 19787.5 868.045  10
   2  12  -3 123.391 137.676   2
  -2  12   3 416.600 245.685   1
   2 -12  -3 335.841 207.368   4
  -2 -12   3 162.627 133.870   9
  -2  12   2 32954.6 1986.92   1
   2  12  -2 37470.1 1869.57   2
   2 -12  -2 32889.2 1387.20   7
   2 -12  -2 36698.7 1855.97   4
  -2 -12   2 35006.5 1665.88   9
   2  12  -1 3836.20 516.797   2
   2 -12  -1 3803.65 309.493   7
  -2 -12   1 4085.68 455.234   9
   2  12   0 13525.5 1051.94   2
   2  12   0 14218.2 1101.27   1
  -2  12   0 13511.9 1130.51   1
   2 -12   0 12541.8 665.759   7
  -2 -12   0 14092.7 944.262   4
  -2 -12   0 13930.8 916.738   9
   2  12   1 23207.5 1481.90   1
  -2  12  -1 21957.9 1520.02   1
   2  12   1 23501.1 1499.85   2
  -2 -12  -1 23606.2 1318.61   4
   2 -12   1 21522.3 998.674   7
  -2 -12  -2 6540.57 633.649   4
   2 -12   2 7055.48 460.780   7
   2 -12   2 6778.36 566.643   9
   2 -12   2 6529.09 458.551  19
  -2  12  -2 6189.13 755.918   1
   2  12   2 6420.61 720.187   1
   2  12   2 6180.22 731.401   2
   2 -12   3 10566.2 611.773   7
  -2 -12  -3 10031.0 810.872   9
  -2 -12  -3 10865.1 837.062   4
   2 -12   3 10155.9 623.345  10
   2 -12   3 11073.6 614.140  24
   2 -12   3 10278.3 626.783  25
   2 -12   3 10143.4 613.188  19
   2  12   3 9899.15 980.211   2
   2  12   3 11323.5 965.027   1
  -2  12  -3 9621.77 955.017   1
   2 -12   4 77748.6 2828.75  26
   2 -12   4 70763.3 2793.46  10
   2 -12   4 71115.4 2721.75  22
   2 -12   4 74576.5 2730.99  24
   2 -12   4 68158.6 2763.40  25
  -2 -12  -4 69339.0 3049.75   4
   2 -12   4 70167.0 2709.21   7
  -2 -12  -4 73105.8 3078.12   9
   2  12   4 60072.3 3342.94   2
  -2  12  -4 70038.2 3377.06   1
   2  12   4 67483.1 3202.76   1
   2 -12   5 4206.41 425.330  26
   2 -12   5 4253.13 432.718  10
   2 -12   5 4649.52 422.411  25
   2 -12   5 4239.64 375.037  22
   2 -12   5 4093.99 384.781  24
  -2 -12  -5 4924.30 551.178   4
  -2 -12  -5 4176.35 524.433   9
   2  12   5 3482.02 658.031   2
  -2  12  -5 3908.07 625.381   1
  -2 -12  -6 47722.2 2276.17   4
   2 -12   6 48910.5 1963.86   7
  -2 -12  -6 45236.9 2249.10   9
   2 -12   6 48130.7 2106.55  26
   2 -12   6 45633.9 2082.16  10
   2 -12   6 52697.8 2011.75  24
   2 -12   6 50686.5 2071.46  25
   2 -12   6 47441.0 1972.38  19
   2 -12   6 45447.5 2081.82  18
   2  12   6 45022.2 2778.88   2
  -2  12  -6 44890.9 2483.43   1
   2 -12   7 2172.02 289.482   7
  -2 -12  -7 2179.89 390.770   9
   2 -12   7 1543.85 295.981  27
   2 -12   7 1595.61 315.833  26
   2  12   7 1796.96 460.615  13
   2 -12   7 1745.82 317.584  10
   2 -12   7 2195.26 295.485  24
   2 -12   7 1919.62 298.372  25
   2 -12   7 2079.06 343.734  18
   2 -12   7 1604.28 225.363  21
  -2 -12  -7 1882.98 392.085   4
   2  12   7 3172.68 665.608   2
   2  12   8 2677.94 676.804   2
  -2 -12  -8 2628.97 457.756   4
   2 -12   8 2050.84 376.832  17
   2 -12   8 2719.26 371.826  27
   2 -12   8 1615.65 324.531  26
   2  12   8 1618.75 482.464  13
   2 -12   8 2207.19 359.444  10
   2 -12   8 2738.86 330.807  24
   2 -12   8 2517.84 330.513  22
   2 -12   8 2499.91 348.008  25
   2 -12   8 1716.32 331.648  18
   2 -12   8 2240.92 265.617  21
  -2 -12  -8 2479.18 403.431   9
   2 -12   8 3083.98 331.894   7
  -2 -12  -9 322.990 226.658   4
   2 -12   9 383.255 211.811  17
   2 -12   9 301.477 219.697  27
   2 -12   9 243.890 193.956  26
   2  12   9 582.721 346.358  13
   2 -12   9 438.053 189.570  25
   2 -12   9 456.265 185.411  22
   2 -12   9 483.166 149.201  21
   2 -12   9 389.849 206.306  18
   2 -12   9 534.671 195.389   7
   2 -12  10 2605.05 367.064  27
   2 -12  10 2469.19 355.293  26
   2  12  10 2354.57 490.552  13
   2 -12  10 2360.49 375.939  18
   2 -12  10 2482.05 271.039  21
   2 -12  10 2821.36 360.966  25
   2 -12  10 2204.99 328.073  22
   2  12  10 2179.31 309.863  15
   2 -12  11 117.635 153.734  22
   2 -12  11 372.002 172.966  25
   2 -12  11 356.991 184.359  26
   2  12  11 450.420 244.552  13
   2  12  11 218.135 162.319  15
   2 -12  12 1763.41 271.596  25
   2 -12  12 2187.70 295.822  22
   2 -12  12 1870.86 253.411  26
   2  12  12 1771.01 267.743  15
   2 -12  13 447.100 159.213  25
   2 -12  13 707.742 166.220  22
   2 -12  13 251.072 119.225  26
   2  12  13 469.857 156.462  15
   2 -12  14 1003.00 163.685  22
   2  12  14 1207.37 188.865  15
   2 -12  15 2323.99 174.602  22
  -2  13  16 1145.57 158.097  13
   2 -13 -16 906.863 95.6633  10
  -2 -13  15 446.700 124.485  26
  -2  13  15 616.059 175.717  13
   2 -13 -15 424.727 98.4314  10
  -2 -13  14 2997.43 268.685  22
   2 -13 -14 3517.50 260.293  10
  -2 -13  14 2722.66 291.768  26
  -2  13  14 2830.41 267.825  15
  -2  13  14 3488.24 399.279  13
  -2 -13  13 1449.12 254.221  26
  -2 -13  13 1665.76 271.726  25
  -2 -13  13 1616.09 221.594  22
  -2 -13  13 2076.14 241.488  24
  -2  13  13 1348.79 314.844  13
  -2  13  13 1627.94 232.299  15
  -2 -13  12 172.553 127.950  22
  -2 -13  12 205.440 164.721  24
  -2 -13  12 157.536 168.964  25
  -2  13  12 128.709 128.951  15
  -2  13  12 308.991 228.684  13
  -2 -13  11 19617.1 1147.94  25
  -2 -13  11 21699.5 1047.31  24
  -2 -13  11 19291.1 962.181  22
  -2  13  11 19310.2 1239.89  13
  -2 -13  10 10696.9 642.530  22
  -2 -13  10 11787.0 822.366  25
  -2  13  10 11707.0 935.288  13
   2 -13 -10 10298.4 970.689   4
  -2 -13   9 28258.8 1353.34  24
  -2 -13   9 28350.8 1280.07  22
  -2 -13   9 29551.7 1487.65  25
  -2  13   9 33389.7 1723.73  13
   2 -13  -9 28684.3 1673.47   9
   2 -13  -9 27602.2 1716.80   4
  -2 -13   9 28059.5 1417.55  26
   2  13  -8 2816.97 526.545   1
  -2 -13   8 3538.17 391.766  26
  -2  13   8 3511.56 502.228  13
  -2 -13   8 3243.83 315.062  22
  -2 -13   8 3939.74 434.160  25
  -2 -13   8 3248.30 367.938  24
  -2 -13   8 3050.16 337.608  19
   2 -13  -8 3469.18 538.462   4
   2  13  -7 20533.2 1506.72   1
  -2  13   7 21433.9 1251.88  13
  -2 -13   7 22319.9 1100.55  26
  -2 -13   7 19980.0 1039.27  24
  -2 -13   7 19678.9 1091.20  25
  -2 -13   7 20461.0 973.690  22
  -2 -13   7 19629.5 993.204  19
   2 -13  -7 19652.9 1346.71   4
   2 -13  -6 10524.4 899.495   4
  -2 -13   6 9532.35 638.726  26
   2 -13  -6 10110.6 572.933  10
  -2 -13   6 10434.8 652.767  24
  -2 -13   6 9962.46 578.015  22
  -2 -13   6 9914.51 620.592  19
  -2  13   6 8622.77 1001.35   1
   2  13  -6 10126.3 1024.01   1
   2 -13  -5 24034.6 1477.08   4
  -2 -13   5 22505.4 1109.35  26
   2 -13  -5 24414.4 1045.40  10
  -2 -13   5 22334.2 1025.58  22
  -2 -13   5 22845.6 1117.48  24
  -2 -13   5 23116.4 1095.55  19
  -2  13   5 20455.0 1583.19   1
   2  13  -5 26136.2 1708.01   1
  -2 -13   4 10426.3 614.636  26
   2 -13  -4 10832.2 569.997  10
  -2 -13   4 9559.38 542.128  22
  -2 -13   4 9244.53 609.608  24
  -2 -13   4 10410.5 760.113   9
   2 -13  -4 10326.5 894.526   4
   2  13  -4 10665.4 1029.44   1
  -2  13   4 10198.8 1040.58   1
   2 -13  -3 11545.0 926.201   4
  -2 -13   3 9003.28 721.356   9
  -2 -13   3 9415.92 576.764  26
  -2 -13   3 9133.43 589.909  24
   2 -13  -3 11105.7 565.252  10
  -2 -13   3 9522.63 591.856  19
   2  13  -3 8754.86 797.906   2
   2  13  -3 10549.6 1020.61   1
  -2  13   3 9415.12 989.990   1
   2 -13  -2 4052.16 338.668   7
  -2 -13   2 4617.74 502.860   9
  -2 -13   2 4199.84 365.823  24
   2 -13  -2 4459.28 355.196  19
   2  13  -2 3988.06 611.185   1
   2  13  -2 3417.19 504.230   2
  -2  13   2 3385.30 596.169   1
   2 -13  -2 4612.64 331.171  10
  -2 -13   1 16662.7 1032.82   9
   2 -13  -1 14885.1 759.808   7
   2 -13  -1 15160.7 775.476  19
   2  13  -1 16766.6 1181.23   2
   2 -13  -1 14995.8 728.861  10
  -2 -13   0 35767.8 1713.50   9
   2 -13   0 31541.9 1355.21   7
   2 -13   0 34254.7 1396.32  19
  -2  13   0 31516.1 1994.35   1
   2  13   0 31841.9 1914.25   1
   2  13   0 32220.6 1853.86   2
   2 -13   0 30580.2 1311.19  10
  -2 -13  -1 888.969 247.678   9
   2 -13   1 499.858 155.138   7
   2 -13   1 381.139 108.920  10
   2 -13   1 663.073 175.656  19
   2  13   1 485.929 261.029   2
  -2  13  -1 301.741 233.923   1
  -2 -13  -1 637.273 243.145   4
   2  13   1 490.295 243.910   1
  -2 -13  -2 68094.0 2962.42   4
   2 -13   2 65303.5 2528.15   7
   2 -13   2 61579.8 2495.99  10
   2 -13   2 69197.5 2528.51  24
   2 -13   2 67022.2 2573.98  25
   2 -13   2 69213.2 2566.12  19
  -2  13  -2 60830.7 3210.44   1
   2  13   2 60256.8 3141.48   2
   2  13   2 71370.5 3240.36   1
  -2 -13  -3 6305.09 654.145   4
   2 -13   3 5975.41 448.684   7
  -2 -13  -3 6715.02 652.727   9
   2 -13   3 5719.83 441.686  26
   2 -13   3 5300.21 422.866  10
   2 -13   3 6092.09 461.898  25
   2 -13   3 5824.42 432.868  24
   2 -13   3 6254.32 462.870  19
   2  13   3 6154.19 788.819   2
   2  13   3 4820.87 668.409   1
  -2  13  -3 5906.56 764.119   1
   2 -13   4 2628.22 304.515   7
  -2 -13  -4 2820.58 437.413   9
   2 -13   4 2234.88 290.732  26
   2 -13   4 2511.52 299.613  10
   2 -13   4 2168.01 277.766  24
   2 -13   4 2282.14 290.831  25
   2 -13   4 2187.92 265.699  22
   2 -13   4 2334.46 296.711  19
  -2  13  -4 2161.56 501.696   1
   2  13   4 2459.33 480.742   1
  -2 -13  -4 1994.31 384.687   4
   2  13   4 2459.04 529.337   2
   2 -13   5 15130.1 843.717  26
   2 -13   5 14357.1 819.389  10
   2 -13   5 14895.9 793.403  24
   2 -13   5 13750.5 816.811  25
   2 -13   5 13339.7 765.579  22
  -2 -13  -5 13784.5 1024.54   4
  -2 -13  -5 13180.9 1006.75   9
   2  13   5 13185.0 1283.54   2
  -2  13  -5 14094.2 1239.61   1
  -2 -13  -6 21768.2 1377.24   9
  -2 -13  -6 21595.3 1396.33   4
   2 -13   6 24711.7 1225.45  26
   2 -13   6 23160.0 1181.24  10
   2 -13   6 25042.3 1150.23  24
   2 -13   6 24964.1 1207.72  25
   2 -13   6 24401.3 1143.96  19
   2 -13   6 22353.1 1203.33  18
   2  13   6 18628.3 1676.11   2
  -2  13  -6 21152.6 1574.33   1
   2  13   7 24878.7 1927.86   2
   2  13   7 23036.4 1525.48  13
   2 -13   7 24084.3 1242.29  26
   2 -13   7 23941.2 1213.66  27
   2 -13   7 20791.5 1171.40  10
   2 -13   7 24195.7 1154.09  24
   2 -13   7 24638.3 1223.11  25
   2 -13   7 22957.8 1250.21  18
  -2 -13  -7 24288.0 1485.64   4
  -2 -13  -7 22232.8 1383.83   9
   2 -13   7 24608.8 1139.10   7
   2  13   8 23122.3 1580.06  13
   2 -13   8 23486.0 1241.84  17
   2 -13   8 22888.3 1216.38  26
   2 -13   8 23415.2 1204.32  27
   2 -13   8 24382.0 1138.88  24
   2 -13   8 22450.1 1138.87  22
   2 -13   8 21839.8 1167.39  25
   2 -13   8 22439.2 1243.05  18
  -2 -13  -8 22745.8 1440.76   4
  -2 -13  -8 18804.2 1286.23   9
   2 -13   8 22258.1 1083.11   7
   2 -13   9 106.012 144.403  27
   2 -13   9 152.959 166.379  26
   2  13   9 266.580 343.049  13
   2 -13   9 83.8207 158.553  24
   2 -13   9-18.4095 149.858  22
   2 -13   9 40.8838 141.690  25
   2 -13   9 275.744 190.861  18
   2 -13   9 117.313 148.614   7
   2 -13  10 9178.42 637.598  26
   2 -13  10 9393.22 652.389  27
   2 -13  10 9006.48 693.527  18
   2 -13  10 9119.33 636.950  25
   2 -13  10 8899.01 611.917  22
   2  13  10 7964.01 560.650  15
   2  13  10 8729.36 836.845  13
   2 -13  11 8160.45 557.822  22
   2 -13  11 8553.57 583.897  25
   2 -13  11 8077.84 551.663  26
   2 -13  11 7685.39 558.497  27
   2  13  11 8134.24 712.019  13
   2  13  11 7801.59 532.987  15
   2 -13  12 1278.70 214.660  22
   2 -13  12 1523.36 238.692  25
   2 -13  12 1283.22 193.517  26
   2 -13  12 1522.10 226.586  27
   2  13  12 1572.47 227.383  15
   2 -13  13 5189.96 375.671  25
   2 -13  13 5340.14 364.799  22
   2 -13  13 4755.03 317.456  26
   2 -13  13 5259.58 365.202  27
   2  13  13 5023.17 360.850  15
   2 -13  14 21.9334 70.4190  27
   2 -13  14 77.5056 82.1168  22
  -2  14  15 2250.01 229.006  13
  -2 -14  14 333.304 107.997  22
  -2 -14  14 490.555 126.933  26
  -2  14  14 370.548 156.671  13
  -2 -14  13 10965.7 571.061  22
  -2 -14  13 11083.1 585.254  24
  -2 -14  13 10061.1 605.988  26
  -2  14  13 11266.5 714.776  13
  -2  14  12 3522.64 420.272  13
  -2 -14  12 3882.08 319.758  22
  -2 -14  12 3718.40 352.128  24
  -2 -14  12 4095.23 396.054  25
  -2  14  11 5168.09 541.662  13
   2 -14 -11 5199.42 374.644  10
  -2 -14  11 4447.70 448.012  25
  -2 -14  11 4106.86 351.268  22
  -2 -14  10 807.667 172.040  22
  -2 -14  10 1216.65 262.281  25
   2 -14 -10 689.211 164.189  10
  -2  14  10 971.220 301.308  13
  -2 -14   9 3782.47 407.766  26
   2 -14  -9 4241.19 350.788  10
  -2 -14   9 3862.54 396.112  24
  -2 -14   9 3423.47 410.496  25
  -2 -14   9 3450.52 328.524  22
  -2  14   9 4163.16 540.823  13
   2 -14  -9 4751.75 644.936   4
   2 -14  -8 434.594 140.900  10
   2 -14  -8 382.075 225.533   9
  -2 -14   8 353.425 177.154  26
  -2  14   8 364.522 244.322  13
  -2 -14   8 265.946 191.152  24
  -2 -14   8 177.345 114.220  22
  -2 -14   8 337.695 184.483  25
  -2 -14   8 249.609 168.240  19
   2  14  -8 473.988 292.688   1
   2 -14  -8 252.231 223.271   4
   2  14  -7 51308.4 2740.43   1
  -2  14   7 54448.9 2348.55  13
  -2 -14   7 50999.4 2127.30  26
   2 -14  -7 51683.7 2017.99  10
  -2 -14   7 47266.3 1997.23  22
  -2 -14   7 50365.5 2105.98  24
  -2 -14   7 51760.5 2077.65  19
   2 -14  -7 53205.4 2586.24   4
   2 -14  -6 620.319 148.883  10
  -2 -14   6 359.320 158.037  26
  -2  14   6 802.868 239.786  13
  -2 -14   6 394.798 189.387  24
  -2 -14   6 464.452 130.194  22
  -2 -14   6 435.610 201.817  19
   2  14  -6 701.003 340.303   1
   2 -14  -6 362.306 226.355   4
  -2  14   6 222.580 258.659   1
   2 -14  -5 41398.8 2182.60   4
  -2 -14   5 42448.4 1747.43  26
   2 -14  -5 41194.8 1664.13  10
  -2 -14   5 38577.3 1634.68  22
  -2 -14   5 40487.8 1741.81  24
  -2 -14   5 43597.9 1749.72  19
  -2  14   5 38558.7 2385.80   1
   2  14  -5 43115.7 2470.78   1
  -2 -14   4 1053.45 222.389  24
   2 -14  -4 905.561 165.136  10
  -2 -14   4 944.469 187.621  26
  -2  14   4 566.087 283.791   1
   2 -14  -4 841.834 288.848   4
   2  14  -4 1252.69 397.650   1
   2 -14  -3 12225.5 1060.37   4
  -2 -14   3 13218.1 935.399   9
  -2 -14   3 16591.1 806.752  26
   2 -14  -3 14576.0 728.566  10
  -2 -14   3 14925.9 802.535  24
  -2 -14   3 14373.0 791.470  19
   2  14  -3 16710.1 1359.82   1
  -2  14   3 13509.9 1258.52   1
  -2 -14   2 8339.53 722.080   9
  -2 -14   2 8855.71 544.223  26
  -2 -14   2 8971.78 559.740  24
   2 -14  -2 8633.01 534.314  19
  -2 -14   2 7882.95 543.348  19
   2  14  -2 8663.59 951.243   1
   2  14  -2 7374.23 778.313   2
  -2  14   2 8092.32 947.195   1
   2 -14  -2 8444.56 500.409  10
   2 -14  -2 8800.36 465.200  11
   2 -14  -1 544.738 164.399   7
  -2 -14   1 592.995 213.492   9
   2 -14  -1 689.049 179.106  19
   2  14  -1 524.163 238.713   2
   2 -14  -1 730.395 146.083  10
  -2 -14   0 7669.72 717.010   9
   2 -14   0 8800.86 735.586   9
   2 -14   0 8168.19 528.488   7
   2 -14   0 8432.45 498.200  10
   2 -14   0 9005.52 558.128  19
   2  14   0 8410.30 865.260   2
   2  14   0 7754.29 881.413   1
  -2  14   0 8169.91 944.547   1
   2 -14   1 16069.1 1034.12   9
   2 -14   1 15232.1 806.633   7
  -2 -14  -1 17723.5 1125.84   9
   2 -14   1 17285.6 857.257  25
   2 -14   1 14490.9 764.555  10
   2 -14   1 17071.9 849.474  19
   2  14   1 16389.0 1285.44   2
   2  14   1 14638.2 1251.66   1
  -2  14  -1 15539.0 1343.05   1
   2 -14   2 22811.7 1085.05   7
  -2 -14  -2 25182.8 1484.85   4
   2 -14   2 21052.2 1040.37  10
   2 -14   2 23910.2 1068.27  24
   2 -14   2 25582.9 1135.55  25
   2 -14   2 23564.0 1105.16  19
  -2  14  -2 22544.5 1674.79   1
   2  14   2 23225.5 1639.05   2
   2  14   2 20324.7 1551.11   1
  -2 -14  -3 7548.95 739.627   9
  -2 -14  -3 8751.45 797.942   4
   2 -14   3 7906.82 530.875   7
   2 -14   3 8229.26 537.254  26
   2 -14   3 6969.51 494.491  10
   2 -14   3 8305.82 530.621  24
   2 -14   3 7849.40 518.307  22
   2 -14   3 7515.65 540.289  25
   2 -14   3 8543.94 557.017  19
   2  14   3 7267.63 905.947   2
  -2  14  -3 5363.81 811.704   1
   2  14   3 6179.71 816.284   1
   2 -14   4 36280.6 1547.45   7
  -2 -14  -4 34286.8 1863.44   9
  -2 -14  -4 35497.6 1921.09   4
   2 -14   4 35985.4 1552.89  26
   2 -14   4 34961.5 1530.54  10
   2 -14   4 35237.5 1527.62  22
   2 -14   4 37206.6 1595.50  25
   2 -14   4 36938.3 1546.28  24
   2 -14   4 34349.3 1537.29  19
   2  14   4 34162.2 2232.59   2
   2  14   4 35261.8 2089.24   1
  -2  14  -4 35487.8 2201.64   1
   2 -14   5 2265.95 295.569  26
   2 -14   5 1967.58 273.912  10
   2 -14   5 1814.45 257.213  22
   2 -14   5 2142.01 293.249  25
   2 -14   5 2175.63 297.001  24
  -2 -14  -5 2448.24 427.709   9
  -2  14  -5 2292.26 530.001   1
  -2 -14  -5 1593.93 366.577   4
   2  14   5 1978.29 510.822   2
   2 -14   6 10231.9 664.569  26
  -2 -14  -6 8816.63 824.031   9
  -2 -14  -6 9555.53 872.076   4
   2 -14   6 10695.2 679.238  25
   2 -14   6 9362.65 609.446  22
   2 -14   6 9475.96 622.006  24
   2 -14   6 9437.43 629.803  19
   2 -14   6 9507.27 670.564  18
   2  14   6 8281.92 1073.32   2
  -2  14  -6 7439.82 946.559   1
   2  14   7 5575.86 898.015   2
   2  14   7 6341.91 723.070  13
   2 -14   7 6139.50 498.777  27
   2 -14   7 6541.54 524.719  26
   2 -14   7 6714.39 530.780  25
   2 -14   7 6108.94 484.777  24
   2 -14   7 5693.76 517.849  18
  -2 -14  -7 5917.88 653.662   9
   2 -14   7 6318.77 479.262   7
  -2 -14  -7 5325.81 663.432   4
   2 -14   8 272.861 166.504  26
   2 -14   8 201.954 145.799  27
   2  14   8-40.5341 285.771  13
   2 -14   8 253.517 154.846  25
   2 -14   8 114.587 160.570  24
   2 -14   8 305.437 170.908  18
   2 -14   8 223.999 166.560   7
   2 -14   9 14321.9 821.561  26
   2 -14   9 13640.6 794.434  27
   2 -14   9 14199.3 784.444  22
   2 -14   9 13267.9 805.177  25
   2 -14   9 13695.9 853.798  18
   2 -14   9 12516.0 729.380   7
   2 -14  10 253.835 148.657  27
   2 -14  10 16.0297 123.804  26
   2  14  10 124.006 229.190  13
   2 -14  10 60.0497 122.221  22
   2 -14  10 101.473 135.945  25
   2 -14  11 601.283 177.019  25
   2 -14  11 653.044 169.112  22
   2 -14  11 537.248 147.501  26
   2 -14  11 480.887 151.997  27
   2 -14  12 42.5107 99.5602  22
   2 -14  12 59.9193 97.5297  25
   2 -14  12-84.5177 86.2979  26
   2 -14  12 127.254 114.982  27
   2 -14  13 1047.09 147.158  22
   2 -14  13 918.219 135.923  27
   2 -14  13 1216.40 163.562  25
   2 -14  13 926.759 122.874  26
   2 -14  14 667.539 94.9942  22
  -2  15  15 1950.87 168.426  13
  -2 -15  14 412.492 100.889  26
  -2  15  14 509.642 137.955  13
  -2 -15  13 2140.11 220.248  24
  -2  15  13 1889.33 251.545  13
   2 -15 -13 2165.03 196.061  10
  -2 -15  12 2007.90 249.279  25
  -2  15  12 2151.18 300.401  13
   2 -15 -12 2316.49 225.878  10
  -2 -15  11 20827.3 1064.66  25
  -2  15  11 21175.5 1153.59  13
   2 -15 -11 23194.5 989.788  10
  -2  15  10 1453.97 314.032  13
   2 -15 -10 1751.83 220.592  10
  -2 -15  10 1614.14 266.072  24
  -2 -15  10 1487.30 253.846  25
  -2 -15   9 22885.7 1130.21  24
   2 -15  -9 23862.0 1070.20  10
  -2 -15   9 24776.0 1173.73  26
  -2  15   9 25942.3 1360.82  13
  -2  15   8 12179.2 854.376  13
  -2 -15   8 10775.1 691.259  26
   2 -15  -8 10946.3 607.001  10
  -2 -15   8 10489.5 673.622  24
  -2 -15   8 10205.4 642.895  19
   2 -15  -8 11108.9 994.196   4
   2  15  -7 6555.93 861.773   1
  -2  15   7 8191.91 672.576  13
  -2 -15   7 7640.66 552.565  26
   2 -15  -7 7110.02 472.828  10
  -2 -15   7 7823.38 550.873  24
  -2 -15   7 7343.26 534.044  19
   2 -15  -7 7114.09 767.131   9
   2 -15  -7 7657.07 832.106   4
   2 -15  -6 79.4522 198.011   9
  -2 -15   6 16.7079 129.039  26
  -2  15   6 91.7453 153.395  13
   2 -15  -6 179.490 108.927  10
  -2 -15   6 201.838 149.986  24
  -2 -15   6 79.7215 180.065  19
   2  15  -6-56.4215 205.378   1
   2 -15  -6 83.3811 200.755   4
  -2 -15   5 8713.82 576.856  26
   2 -15  -5 9832.32 539.808  10
  -2 -15   5 8153.34 598.365  25
  -2 -15   5 8134.10 578.746  24
   2 -15  -5 8455.26 855.660   4
  -2  15   5 7810.38 975.768   1
   2  15  -5 9808.66 1076.90   1
  -2 -15   4 64.1375 139.976  24
   2 -15  -4 117.678 101.631  10
  -2 -15   4 75.5019 104.689  26
   2 -15  -4 84.0660 162.295   4
   2  15  -4 117.969 214.704   1
  -2  15   4 178.642 254.158   1
  -2 -15   3 24625.4 1139.67  26
   2 -15  -3 24441.2 1085.95  10
  -2 -15   3 25055.1 1159.60  24
  -2 -15   3 23968.9 1163.63  19
  -2  15   3 22796.0 1774.56   1
   2  15  -3 25369.3 1835.01   1
  -2 -15   2 3931.93 496.491   9
   2 -15  -2 3792.85 517.102   9
  -2 -15   2 4508.94 364.611  26
  -2 -15   2 4737.24 385.918  24
   2 -15  -2 3684.10 351.027  19
  -2 -15   2 3184.48 351.536  19
   2  15  -2 3598.07 647.893   1
  -2  15   2 3772.42 690.322   1
   2 -15  -2 3600.01 312.761  10
   2 -15  -1 25210.9 1146.55  19
  -2 -15   1 25672.6 1169.14  19
  -2 -15   1 23512.3 1412.02   9
   2 -15  -1 24926.6 1458.71   9
   2 -15  -1 24480.6 1096.98  10
   2 -15   0 27161.7 1501.19   9
   2 -15   0 25898.4 1191.52   7
  -2 -15   0 25636.4 1500.59   9
   2 -15   0 26627.4 1168.00  10
   2 -15   0 27589.9 1226.17  19
  -2 -15   0 28366.1 1237.00  19
   2  15   0 23625.3 1632.52   2
  -2  15   0 25223.5 1867.60   1
   2  15   0 25652.7 1810.39   1
   2 -15   1 1908.81 261.263   7
  -2 -15  -1 1887.78 372.683   9
   2 -15   1 1739.64 243.990  25
   2 -15   1 1761.84 221.737  10
   2 -15   1 1940.47 273.170  19
  -2 -15  -1 1532.96 259.100  19
  -2  15  -1 1670.24 464.243   1
   2  15   1 1319.25 388.538   1
   2  15   1 1714.87 426.955   2
  -2 -15  -2 14700.2 1112.70   4
   2 -15   2 14695.4 788.751   7
  -2 -15  -2 14922.3 1073.12   9
   2 -15   2 13975.8 748.833  10
   2 -15   2 14086.8 761.887  24
   2 -15   2 15637.8 790.758  22
   2 -15   2 15063.8 813.201  25
   2 -15   2 15445.2 817.806  19
  -2 -15  -2 14098.3 776.961  19
  -2  15  -2 13326.6 1287.79   1
   2  15   2 12221.6 1194.04   2
   2  15   2 13659.7 1250.51   1
   2 -15   3 27937.8 1277.36   7
  -2 -15  -3 30007.5 1699.44   4
   2 -15   3 27089.8 1261.02  26
   2 -15   3 25490.6 1226.42  10
   2 -15   3 28759.3 1264.81  24
   2 -15   3 29028.7 1272.18  22
   2 -15   3 28879.7 1312.62  25
  -2 -15  -3 27881.9 1242.35  19
   2 -15   3 28591.4 1292.15  19
   2  15   3 30018.3 1933.67   1
   2  15   3 27183.0 1905.24   2
  -2  15  -3 26386.3 1901.86   1
   2 -15   4 525.215 205.675   7
  -2 -15  -4 648.165 245.920   9
   2 -15   4 579.851 183.075  24
   2 -15   4 738.163 188.814  25
   2 -15   4 503.743 148.209  26
   2 -15   4 659.507 169.208  22
   2 -15   4 659.097 225.661  19
  -2 -15  -4 501.753 172.827  19
  -2 -15  -4 268.482 215.964   4
  -2  15  -4 638.776 334.716   1
   2  15   4 559.024 299.662   2
   2 -15   5 25834.9 1200.47  26
   2 -15   5 27864.3 1220.99  24
   2 -15   5 25621.6 1188.88  22
   2 -15   5 26063.1 1240.62  25
  -2 -15  -5 25138.3 1562.33   4
  -2 -15  -5 21484.0 1441.76   9
   2 -15   5 24610.5 1186.48   7
   2  15   5 23382.2 1844.45   2
  -2  15  -5 23305.2 1765.66   1
  -2 -15  -6 174.494 224.829   9
   2 -15   6 354.796 148.641  27
   2 -15   6 348.060 154.221  26
   2  15   6 227.036 216.349  13
   2 -15   6 466.312 181.925  24
   2 -15   6 237.189 133.917  22
   2 -15   6 409.640 164.660  25
   2 -15   6 419.440 170.356  18
   2  15   6 67.3185 260.127   2
  -2 -15  -6 856.551 292.356   4
   2  15   7 4881.04 573.614  13
   2 -15   7 3958.29 385.502  26
   2 -15   7 4852.55 408.741  27
   2 -15   7 4832.63 420.890  24
   2 -15   7 4527.82 394.146  22
   2 -15   7 4262.10 409.185  25
   2 -15   7 3940.26 404.008  18
   2 -15   7 4008.27 386.491   7
   2 -15   8 110.839 123.953  27
   2 -15   8 16.4753 123.633  26
   2  15   8 232.189 266.561  13
   2 -15   8 53.4799 145.093  25
   2 -15   8 75.3096 139.187  18
   2 -15   8-28.7297 147.889   7
   2 -15   9 1301.24 238.347  25
   2  15   9 1118.53 316.800  13
   2 -15   9 1413.84 239.781  18
   2 -15   9 1448.97 230.876  26
   2 -15   9 1301.46 212.602  27
   2 -15  10 191.524 122.480  26
   2 -15  10 457.503 144.959  27
   2  15  10 577.878 236.292  13
   2 -15  10 379.378 143.331  22
   2 -15  10 464.700 159.047  25
   2 -15  11 4632.77 353.048  25
   2 -15  11 4326.76 327.965  22
   2 -15  11 4239.13 311.442  26
   2 -15  11 4055.08 312.679  27
   2 -15  12 1205.96 169.490  25
   2 -15  12 924.291 146.233  22
   2 -15  12 1260.77 142.658  26
   2 -15  13 9252.54 412.284  22
   2 -15  13 9600.23 440.667  25
  -2  16  14 467.556 100.543  13
  -2  16  13 11924.5 616.973  13
   2 -16 -13 12453.4 543.936  10
  -2 -16  12 2411.78 238.073  25
  -2  16  12 2148.59 267.447  13
   2 -16 -12 2596.70 216.805  10
  -2 -16  11 5063.78 386.325  25
  -2 -16  11 5099.00 391.456  24
   2 -16 -11 5037.27 335.793  10
  -2  16  11 4663.98 418.208  13
  -2 -16  10 7841.23 519.220  24
  -2 -16  10 6627.74 492.364  25
   2 -16 -10 8117.18 463.052  10
  -2 -16  10 7521.53 503.947  26
  -2  16  10 7301.99 574.060  13
  -2 -16   9 252.148 151.558  24
  -2  16   9 22.6742 186.879  13
   2 -16  -9 145.944 106.252  10
  -2 -16   9 92.5431 117.504  26
  -2 -16   8 8850.05 589.363  26
   2 -16  -8 9380.03 533.767  10
  -2 -16   8 8363.91 573.350  24
  -2 -16   8 9321.12 573.742  19
  -2  16   8 8786.28 688.885  13
  -2 -16   7 14396.2 817.131  26
   2 -16  -7 15148.3 762.929  10
  -2 -16   7 14999.2 827.886  24
  -2 -16   7 15529.3 832.688  19
  -2  16   7 16933.1 980.031  13
   2 -16  -6 157.056 202.108   9
  -2 -16   6 127.828 134.841  26
   2 -16  -6 23.1755 93.1382  10
  -2  16   6 22.0093 152.527  13
  -2 -16   6-48.3355 143.652  24
  -2 -16   6 124.888 123.646  25
  -2 -16   6 205.310 179.493  19
   2 -16  -6 41.8088 170.139   4
   2  16  -6-57.6761 246.158   1
  -2 -16   5 29213.2 1289.18  24
  -2 -16   5 27625.8 1307.06  25
   2 -16  -5 27372.3 1191.36  10
  -2  16   5 23826.9 1841.60   1
  -2 -16   5 26393.9 1253.74  26
  -2 -16   4 1614.29 235.139  26
   2 -16  -4 1441.91 196.708  10
  -2 -16   4 1304.50 244.584  24
  -2 -16   4 1340.75 247.785  25
   2 -16  -4 1090.70 324.288   9
   2  16  -4 1512.61 488.808   1
  -2  16   4 1108.84 436.643   1
   2 -16  -3 7788.53 791.800   9
  -2 -16   3 9088.73 570.194  26
   2 -16  -3 7815.78 501.017  10
  -2 -16   3 9229.05 577.523  24
  -2 -16   3 9125.56 603.301  19
   2  16  -3 9372.43 1089.63   1
  -2  16   3 8430.24 1043.18   1
   2 -16  -2 212.979 199.164   9
   2 -16  -2 185.336 95.5284  10
  -2 -16   2 129.169 106.211  26
   2 -16  -2-26.4385 154.118  19
  -2 -16   2 229.345 184.633  19
  -2  16   2 384.009 296.985   1
   2  16  -2 180.198 256.401   1
  -2 -16   1 336.721 129.483  26
   2 -16  -1 468.479 134.886  10
   2 -16  -1 492.736 176.975  19
  -2 -16   1 182.211 170.757  19
  -2 -16   1 257.705 190.331   9
   2 -16  -1 333.082 201.390   9
  -2 -16   0 66.8990 172.185   9
   2 -16   0 164.988 107.484  25
   2 -16   0 38.8925 95.8580  10
   2 -16   0 117.949 166.494  19
  -2 -16   0 105.915 171.971  19
  -2  16   0-63.3949 282.597   1
   2  16   0-56.4083 251.455   1
  -2 -16  -1 22312.6 1369.69   9
   2 -16   1 19904.4 1012.04   7
   2 -16   1 20091.7 990.043  10
   2 -16   1 21346.4 1006.87  22
   2 -16   1 22761.1 1059.11  25
   2 -16   1 22315.7 1065.10  19
  -2 -16  -1 22135.6 1049.15  19
   2  16   1 20150.3 1593.40   1
  -2  16  -1 21180.4 1688.57   1
  -2 -16  -2 5582.69 647.425   9
   2 -16   2 5993.88 473.055   7
   2 -16   2 7021.30 472.415  22
   2 -16   2 7018.84 498.300  25
   2 -16   2 6538.59 478.976  26
   2 -16   2 6475.78 494.460  19
  -2 -16  -2 6691.76 482.820  19
   2  16   2 5721.75 798.967   2
   2  16   2 5821.73 821.168   1
  -2  16  -2 5549.87 848.653   1
   2 -16   3 704.161 199.935   7
   2 -16   3 1340.26 217.234  24
   2 -16   3 1273.59 228.474  25
   2 -16   3 993.688 195.452  26
   2 -16   3 947.211 235.265  19
   2 -16   3 878.420 186.282  22
  -2 -16  -3 820.558 201.955  19
  -2  16  -3 918.910 371.164   1
   2  16   3 1382.32 439.798   1
   2  16   3 580.023 351.577   2
  -2 -16  -4 2654.43 455.744   9
   2 -16   4 2926.92 331.329   7
   2 -16   4 2916.26 324.188  24
   2 -16   4 3254.21 325.708  22
   2 -16   4 3538.66 353.732  25
   2 -16   4 3735.89 339.420  26
   2 -16   4 3344.26 363.388  19
  -2 -16  -4 2652.50 284.503  19
   2  16   4 3697.77 694.516   2
  -2 -16  -4 2630.90 486.019   4
  -2  16  -4 2514.60 600.712   1
   2 -16   5 959.588 195.710  26
   2 -16   5 1194.79 210.369  22
   2 -16   5 1570.60 255.092  24
   2 -16   5 719.035 187.615  25
   2 -16   5 1085.36 235.575   7
   2  16   5 641.500 351.757   2
  -2 -16  -5 616.547 273.569   4
  -2  16  -5 991.503 398.486   1
   2 -16   6 560.332 170.885  22
   2 -16   6 594.295 175.198  25
   2  16   6 754.556 247.176  13
   2 -16   6 493.752 186.650  18
   2 -16   6 496.026 154.626  26
   2 -16   6 523.025 153.738  27
   2  16   7 6198.01 592.705  13
   2 -16   7 5865.10 445.125  26
   2 -16   7 6097.56 443.028  27
   2 -16   7 6502.82 485.448  25
   2 -16   7 5799.67 444.320  22
   2 -16   7 5289.50 448.403  18
   2 -16   7 5362.31 436.955   7
   2 -16   8-27.2243 105.102  27
   2 -16   8 110.924 108.535  26
   2  16   8 79.1017 200.731  13
   2 -16   8 55.1125 110.727  22
   2 -16   8 47.4646 111.517  25
   2 -16   8 15.9943 125.197  18
   2 -16   8 13.3427 152.609   7
   2 -16   9 7607.10 502.403  25
   2 -16   9 7299.28 470.282  26
   2 -16   9 6731.32 451.190  27
   2  16   9 8063.96 635.111  13
   2 -16  10 914.248 159.152  26
   2  16  10 1459.20 262.812  13
   2 -16  10 1281.14 196.669  25
   2 -16  11 135.596 89.3419  22
   2 -16  11 107.027 95.4245  25
   2 -16  11 97.8420 75.7335  26
   2 -16  12 800.526 122.363  25
   2 -16  12 866.389 120.476  22
   2 -16  12 708.621 96.6372  26
   2 -16  13 1578.47 121.657  22
  -2  17  13 1089.55 137.561  13
  -2 -17  12 5208.67 320.471  25
  -2  17  12 4832.99 338.667  13
  -2 -17  11 14998.6 692.943  24
  -2 -17  11 12969.1 667.547  25
  -2  17  11 13151.2 709.494  13
  -2 -17  10 3632.57 319.871  24
   2 -17 -10 4022.29 287.794  10
  -2 -17  10 3804.04 314.225  26
  -2  17  10 3709.09 361.723  13
  -2 -17   9 14561.1 756.009  24
   2 -17  -9 14488.0 704.079  10
  -2 -17   9 14752.6 763.178  26
  -2  17   9 14937.5 853.087  13
  -2 -17   8 4431.82 373.686  26
   2 -17  -8 4314.81 325.135  10
  -2 -17   8 4232.51 368.039  24
  -2 -17   8 4704.41 382.229  19
  -2  17   8 3929.86 431.114  13
  -2 -17   7 5546.63 424.332  26
   2 -17  -7 4609.29 348.963  10
  -2 -17   7 5301.79 416.411  24
  -2 -17   7 5144.04 428.252  25
  -2 -17   7 5645.46 443.453  19
  -2  17   7 5243.94 492.740  13
  -2 -17   6 6411.76 468.051  26
   2 -17  -6 6453.11 419.125  10
  -2 -17   6 5694.98 453.725  24
  -2 -17   6 6992.17 515.267  25
  -2 -17   6 6670.60 495.686  19
  -2  17   6 6561.20 548.912  13
  -2 -17   5 738.427 192.030  25
  -2 -17   5 322.214 160.479  24
  -2  17   5 758.194 209.861  13
   2 -17  -5 1094.50 163.600  10
  -2 -17   5 597.348 161.292  26
  -2 -17   4 1755.24 244.430  26
   2 -17  -4 1833.06 217.830  10
  -2 -17   4 1880.57 263.408  24
  -2 -17   4 1566.61 259.692  25
  -2 -17   4 2138.01 298.796  19
   2  17  -4 1826.97 527.715   1
  -2  17   4 1168.90 430.457   1
   2 -17  -3 20059.4 1360.83   9
  -2 -17   3 23565.7 1076.49  26
   2 -17  -3 21854.5 1008.15  10
  -2 -17   3 22692.4 1049.18  24
  -2 -17   3 23258.0 1092.07  19
   2  17  -3 24859.6 1882.54   1
  -2  17   3 18525.3 1666.83   1
   2 -17  -2 8242.29 789.779   9
  -2 -17   2 10765.8 610.147  26
   2 -17  -2 9062.98 547.544  10
   2 -17  -2 9379.09 574.793  19
  -2 -17   2 9509.18 612.377  19
  -2  17   2 8366.31 1056.77   1
   2  17  -2 9905.42 1137.07   1
   2 -17  -1 28185.3 1299.91  25
  -2  17   1 25350.0 1987.66   1
   2  17  -1 29547.4 2038.94   1
   2 -17  -1 30512.1 1329.63  19
  -2 -17   1 31592.5 1363.84  19
  -2 -17   1 30932.2 1324.16  26
  -2 -17   0 1031.84 183.190  26
  -2 -17   0 970.325 293.554   9
   2 -17   0 1041.18 226.070  19
  -2 -17   0 829.056 227.358  19
  -2  17   0 710.310 363.435   1
   2  17   0 408.707 311.226   1
   2 -17   0 892.479 184.021  25
  -2 -17  -1 137.985 171.970   9
   2 -17   1 106.070 117.065  25
   2 -17   1 60.2993 173.552  19
  -2 -17  -1 307.664 180.873  19
   2  17   1 285.864 265.292   1
  -2  17  -1-63.8099 259.689   1
   2 -17   2 314.320 136.256  26
  -2 -17  -2 141.046 187.130   9
   2 -17   2 78.3729 106.813  25
   2 -17   2 60.7957 172.782  19
   2 -17   2 105.593 101.995  22
  -2 -17  -2 138.119 149.818  19
  -2  17  -2-62.6130 213.210   1
   2  17   2 227.547 253.612   1
   2 -17   3 8941.45 569.816  26
   2 -17   3 8341.64 563.411   7
   2 -17   3 8947.02 582.820  25
   2 -17   3 8930.24 549.210  22
  -2 -17  -3 8436.62 535.198  19
   2 -17   3 8562.67 579.522  19
  -2  17  -3 7664.05 997.346   1
   2 -17   4 196.887 124.078  22
   2 -17   4-16.3060 131.048  25
   2 -17   4 100.587 106.236  26
   2 -17   4 59.7183 172.911  19
  -2 -17  -4-32.9670 132.663  19
   2 -17   4 46.4337 167.832   7
   2 -17   5 3633.50 342.882  22
   2 -17   5 3937.15 375.038  25
   2 -17   5 4198.57 356.651  26
   2 -17   5 4018.77 347.479  27
   2 -17   5 4086.94 386.950  18
   2 -17   5 3856.68 374.726   7
   2 -17   6 1928.39 244.785  27
   2 -17   6 2022.48 250.225  26
   2 -17   6 2075.50 268.862  25
   2 -17   6 2096.40 259.209  22
   2 -17   6 2216.91 280.093  18
   2  17   6 2512.68 355.851  13
   2 -17   7 1748.18 234.074  22
   2 -17   7 1882.42 254.983  25
   2  17   7 1872.06 323.079  13
   2 -17   7 1404.94 225.859  18
   2 -17   7 1787.49 228.116  26
   2 -17   8 2747.12 271.984  22
   2 -17   8 2616.26 283.343  25
   2 -17   8 2675.93 263.240  26
   2  17   8 3602.25 400.716  13
   2 -17   9 1088.99 162.485  26
   2  17   9 933.772 218.215  13
   2 -17   9 1491.17 191.184  22
   2 -17   9 1197.94 185.020  25
   2 -17  10 1758.15 198.277  25
   2 -17  10 1897.79 183.915  26
   2 -17  11 4096.01 264.420  25
   2 -17  11 3047.73 211.161  26
   2 -17  12 304.652 68.6437  25
  -2  18  12 377.089 99.3889  13
  -2 -18  12 356.102 77.0765  26
  -2 -18  11 2621.10 223.343  25
  -2  18  11 2699.01 242.414  13
  -2 -18  11 2978.82 220.809  26
  -2 -18  10 9672.81 500.605  24
  -2 -18  10 8901.55 484.514  26
  -2  18  10 8585.99 527.616  13
  -2 -18   9 256.193 117.764  26
  -2  18   9 178.967 136.050  13
  -2 -18   9 428.183 127.562  24
  -2 -18   8 11596.8 637.260  26
  -2  18   8 12276.9 739.304  13
  -2 -18   8 11894.6 631.934  24
  -2 -18   7 9416.06 561.432  26
  -2 -18   7 8943.23 586.208  25
  -2 -18   7 8976.40 542.695  24
  -2 -18   7 9714.64 580.197  19
  -2  18   7 9818.54 655.335  13
  -2 -18   6 88.2437 124.626  24
  -2 -18   6 126.808 130.628  25
  -2  18   6 77.1910 140.495  13
  -2 -18   6-13.5224 165.095  19
  -2 -18   6 68.0304 102.120  26
  -2 -18   5 13985.8 761.814  26
  -2  18   5 14539.7 857.553  13
  -2 -18   5 14883.1 758.333  24
  -2 -18   5 15200.6 828.834  25
  -2 -18   4 6807.93 493.374  19
  -2 -18   4 6819.07 470.864  26
  -2 -18   4 6437.97 451.875  24
  -2 -18   4 6731.26 512.381  25
  -2 -18   3 1816.17 276.627  19
  -2 -18   3 2028.65 249.490  26
  -2 -18   3 1435.72 212.864  24
  -2 -18   3 2120.17 287.033  25
   2 -18  -2 3904.20 343.324  19
  -2 -18   2 4074.30 386.051  19
  -2 -18   2 4196.66 351.516  26
   2 -18  -2 3987.12 332.455  25
  -2 -18   1 2856.09 321.902  19
  -2 -18   1 2715.13 280.926  26
   2 -18  -1 3364.76 303.092  25
  -2 -18   0 244.422 174.591  19
   2 -18   0 27.8614 172.922  19
   2 -18   0 122.667 103.844  25
  -2 -18  -1 2097.08 284.139  19
   2 -18   1 2251.21 295.066  19
   2 -18   1 2761.94 303.919  26
   2 -18   1 2239.56 264.758  25
   2 -18   2 2042.02 285.604  19
  -2 -18  -2 1785.42 257.806  19
   2 -18   2 1936.71 253.699  26
   2 -18   2 2295.59 266.719  25
   2 -18   3 453.067 202.463  19
  -2 -18  -3 271.507 137.929  19
   2 -18   3 449.137 152.721  26
   2 -18   3 409.448 142.641  25
   2 -18   4 4874.19 387.676  26
   2 -18   4 4778.43 393.508  25
   2 -18   5 540.213 159.813  18
   2 -18   5 568.549 153.355  26
   2 -18   5 430.260 153.149  25
   2 -18   6 6698.81 451.111  26
   2 -18   6 7027.04 483.867  18
   2  18   6 7574.07 579.947  13
   2 -18   6 7447.12 487.426  25
   2 -18   6 6994.86 460.745  22
   2 -18   7 2705.75 262.583  26
   2 -18   7 2836.44 263.424  22
   2 -18   7 2977.21 282.629  25
   2 -18   7 2703.28 279.624  18
   2  18   7 2897.70 360.335  13
   2 -18   8 298.832 113.828  26
   2  18   8 149.045 152.288  13
   2 -18   8 131.785 99.0824  25
   2 -18   8 117.023 96.5537  22
   2 -18   9 2510.73 213.580  26
   2  18   9 2347.72 266.827  13
   2 -18   9 2548.60 219.850  22
   2 -18   9 2622.84 233.277  25
   2 -18  10 2449.38 187.617  26
   2 -18  10 2982.51 219.446  25
   2 -18  10 2715.93 202.864  22
   2 -18  11 408.763 62.6717  26
   2 -18  11 473.706 79.3329  25
   2 -18  11 572.500 81.6822  22
  -2  19  11 7492.45 379.181  13
  -2 -19  11 7156.92 357.790  25
  -2 -19  10 1957.83 171.071  26
  -2  19  10 1865.28 198.178  13
  -2 -19   9 7252.58 399.890  26
  -2  19   9 6388.66 433.655  13
  -2 -19   9 6967.86 391.635  24
  -2 -19   8 5196.38 347.707  26
  -2  19   8 4811.18 395.717  13
  -2 -19   8 4753.18 357.824  25
  -2 -19   8 5071.61 335.821  24
  -2 -19   7 2807.54 263.750  26
  -2 -19   7 2626.11 279.707  19
  -2  19   7 2396.67 303.844  13
  -2 -19   7 2842.91 254.922  24
  -2 -19   7 3157.49 299.403  25
  -2 -19   6 24968.2 1078.42  24
  -2 -19   6 26169.6 1168.34  25
  -2 -19   6 24120.0 1099.17  26
  -2  19   6 26814.1 1233.38  13
[truncated: 1,039,728 more chars]
