# Supplementary material for: Bis[(4-methyl­phen­yl)di­phenyl­phosphine-κP](nitrito-κ2 O,O′)silver(I)
Source: IUCrdata. 2022 Aug 12;7(Pt 8):x220771. doi: 10.1107/S2414314622007714 (PMC9635422; doi:10.1107/S2414314622007714)
Supplement: Supplementary file 2 [file x-07-x220771-Isup2.hkl]

data_I                                                                          
_shelx_title ' kp06_lt_auto_a.res in P2(1)/c'                                   
_shelx_refln_list_code          4                                               
_shelx_F_calc_maximum      411.98                                               
_exptl_crystal_F_000      1448.00                                               
_reflns_d_resolution_high  0.7849                                               
                                                                                
loop_                                                                           
 _space_group_symop_operation_xyz                                               
 'x, y, z'                                                                      
 '-x, y+1/2, -z+1/2'                                                            
 '-x, -y, -z'                                                                   
 'x, -y-1/2, z-1/2'                                                             
                                                                                
_cell_length_a    11.8709                                                       
_cell_length_b    18.6292                                                       
_cell_length_c    15.4003                                                       
_cell_angle_alpha  90.000                                                       
_cell_angle_beta  103.055                                                       
_cell_angle_gamma  90.000                                                       
                                                                                
_shelx_F_squared_multiplier     1.000                                           
                                                                                
loop_                                                                           
 _refln_index_h                                                                 
 _refln_index_k                                                                 
 _refln_index_l                                                                 
 _refln_F_squared_calc                                                          
 _refln_F_squared_meas                                                          
 _refln_F_squared_sigma                                                         
 _refln_observed_status                                                         
   1   0   0      11484.42      11673.70       267.63 o                         
   2   0   0        833.74        655.00        19.97 o                         
   3   0   0        431.82        508.55        23.61 o                         
   4   0   0       8057.37       6972.67       203.68 o                         
   5   0   0      18611.57      18281.55       339.69 o                         
   6   0   0      74025.91      74854.43      1411.51 o                         
   7   0   0       3280.32       3182.01        98.02 o                         
   8   0   0       1753.11       1943.79        57.40 o                         
   9   0   0       4783.76       5785.90       135.30 o                         
  10   0   0       4332.03       4632.91       101.05 o                         
  11   0   0        273.10        307.89        26.20 o                         
  12   0   0       4689.22       5717.65       165.71 o                         
  13   0   0        303.21        282.41        20.97 o                         
  14   0   0        117.71        112.71        11.49 o                         
   1   1   0      22516.93      22446.90       310.75 o                         
   2   1   0       2735.58       2715.62        62.77 o                         
   3   1   0         74.13         86.18         5.32 o                         
   4   1   0      22064.62      20957.17       313.42 o                         
   5   1   0      43255.18      41527.75       767.13 o                         
   6   1   0       1419.53       1424.22        49.95 o                         
   7   1   0       6083.89       6261.41       130.10 o                         
   8   1   0       1156.73       1173.44        50.47 o                         
   9   1   0        343.39        313.72        16.52 o                         
  10   1   0      12942.77      13760.26       189.69 o                         
  11   1   0       2650.50       2993.52        77.25 o                         
  12   1   0        116.24        120.73        14.82 o                         
  13   1   0        626.60        692.79        35.02 o                         
  14   1   0       1018.79       1139.46        35.91 o                         
   0   2   0      94515.88      80916.38      2725.38 o                         
   1   2   0       4107.22       3900.28        87.23 o                         
   2   2   0       2855.38       2658.95        52.88 o                         
   3   2   0        159.95        237.85        12.48 o                         
   4   2   0        237.18        254.80        12.86 o                         
   5   2   0       1131.47       1083.44        31.79 o                         
   6   2   0      20582.92      20392.71       319.88 o                         
   7   2   0       1686.51       1684.49        41.71 o                         
   8   2   0         54.30         61.18         7.44 o                         
   9   2   0       2600.53       2680.28        49.24 o                         
  10   2   0       3432.95       3837.62        70.92 o                         
  11   2   0        333.87        354.68        20.21 o                         
  12   2   0       2128.91       2329.90        56.62 o                         
  13   2   0        105.72        116.46        12.80 o                         
  14   2   0         80.23         92.72        10.61 o                         
   1   3   0       5997.87       5123.16        79.45 o                         
   2   3   0       6664.32       6326.11       128.15 o                         
   3   3   0        323.45        312.11        13.57 o                         
   4   3   0        147.15        142.63         8.74 o                         
   5   3   0      10453.50      10164.01       177.03 o                         
   6   3   0        649.24        635.36        30.68 o                         
   7   3   0       1810.45       1903.53        46.25 o                         
   8   3   0       1056.53        997.69        29.69 o                         
   9   3   0        721.58        709.26        21.78 o                         
  10   3   0        836.51        957.92        27.32 o                         
  11   3   0       3541.45       3877.80        84.64 o                         
  12   3   0        171.85        180.54        13.76 o                         
  13   3   0         20.39         27.83         7.33 o                         
  14   3   0         88.71        107.42        20.47 o                         
   0   4   0       4986.85       6209.99       158.46 o                         
   1   4   0       1102.47       1217.78        44.89 o                         
   2   4   0         49.82         47.83         6.79 o                         
   3   4   0        570.41        644.44        31.21 o                         
   4   4   0        743.36        665.77        25.55 o                         
   5   4   0       3421.05       3353.05        75.65 o                         
   6   4   0       2228.06       1842.53        61.93 o                         
   7   4   0          4.32         23.13         7.20 o                         
   8   4   0        380.56        383.19        14.74 o                         
   9   4   0        451.55        486.14        18.07 o                         
  10   4   0       2436.79       2545.46        44.98 o                         
  11   4   0        381.97        465.65        19.49 o                         
  12   4   0        352.16        365.87        21.97 o                         
  13   4   0        211.81        266.12        23.75 o                         
  14   4   0         28.56         17.35         7.17 o                         
   1   5   0        994.91       1028.47        21.00 o                         
   2   5   0        204.97        280.96        22.44 o                         
   3   5   0         38.66         39.69         7.25 o                         
   4   5   0        870.55        731.90        28.97 o                         
   5   5   0      13022.87      13958.69       293.84 o                         
   6   5   0        696.88        716.79        28.83 o                         
   7   5   0          0.14         15.24         6.54 o                         
   8   5   0       2475.99       2510.66        59.51 o                         
   9   5   0         73.36         77.03         7.99 o                         
  10   5   0        752.48        787.79        31.03 o                         
  11   5   0       2301.38       2492.22        50.15 o                         
  12   5   0         38.69         59.72        10.68 o                         
  13   5   0         65.86         75.19        11.92 o                         
  14   5   0        342.14        322.75        25.25 o                         
   0   6   0       3434.63       4244.18       116.82 o                         
   1   6   0       2384.86       2324.45        46.54 o                         
   2   6   0       2488.00       2269.83        67.97 o                         
   3   6   0       4235.43       4087.16        68.40 o                         
   4   6   0         45.40         54.85         7.46 o                         
   5   6   0       4064.66       4268.36        77.08 o                         
   6   6   0        444.56        634.01        27.16 o                         
   7   6   0         24.51         33.60         6.52 o                         
   8   6   0         18.90         18.58         5.69 o                         
   9   6   0       1096.23       1144.02        35.97 o                         
  10   6   0         77.67         64.58         7.69 o                         
  11   6   0         55.76         67.02        11.24 o                         
  12   6   0        178.54        186.68        16.99 o                         
  13   6   0        906.15        890.87        50.10 o                         
  14   6   0          3.36          0.75         9.01 o                         
   1   7   0       2351.58       2111.48        45.09 o                         
   2   7   0       4854.76       4542.97        87.90 o                         
   3   7   0       1830.86       1669.51        39.07 o                         
   4   7   0        491.62        443.79        18.29 o                         
   5   7   0         40.97         83.94        15.19 o                         
   6   7   0         57.95         71.95        10.90 o                         
   7   7   0       3237.63       3443.84        82.01 o                         
   8   7   0       4498.92       4376.53        98.95 o                         
   9   7   0        855.60        838.84        38.62 o                         
  10   7   0         12.35         18.33         7.73 o                         
  11   7   0         42.35         56.15        10.48 o                         
  12   7   0          3.03         18.99         7.50 o                         
  13   7   0        618.59        734.82        28.63 o                         
  14   7   0        879.98        669.70        34.97 o                         
   0   8   0      11640.89      11974.17      1153.60 o                         
   1   8   0       2787.17       2684.21        51.58 o                         
   2   8   0       6171.20       5729.16       118.45 o                         
   3   8   0      32716.94      30840.18       404.39 o                         
   4   8   0       3703.07       3786.75        61.72 o                         
   5   8   0       1057.36       1139.61        32.14 o                         
   6   8   0       4989.73       5202.22       144.29 o                         
   7   8   0        776.78        796.65        23.53 o                         
   8   8   0        872.45        910.51        28.55 o                         
   9   8   0       6477.52       6547.94       112.01 o                         
  10   8   0        647.96        616.53        27.57 o                         
  11   8   0        282.58        282.79        14.09 o                         
  12   8   0       1684.96       1762.70        75.11 o                         
  13   8   0       1531.90       1594.95        72.52 o                         
   1   9   0       4429.04       4182.93        73.99 o                         
   2   9   0      18508.92      16639.05       280.05 o                         
   3   9   0        104.89        131.42        22.94 o                         
   4   9   0      16515.78      16117.07       293.58 o                         
   5   9   0       6369.31       6133.17       108.58 o                         
   6   9   0        179.72        162.39        13.44 o                         
   7   9   0       5636.25       5757.86       102.28 o                         
   8   9   0       7909.06       7799.19       168.18 o                         
   9   9   0        220.10        250.99        23.18 o                         
  10   9   0       2093.44       2200.23        55.03 o                         
  11   9   0        471.06        478.61        21.49 o                         
  12   9   0         59.92         80.99        17.38 o                         
  13   9   0       1649.15       1687.46        55.25 o                         
   0  10   0      19883.98      21161.03       782.86 o                         
   1  10   0       3915.78       4260.60       133.11 o                         
   2  10   0       2791.28       2494.80        63.29 o                         
   3  10   0      23446.64      22492.12       547.54 o                         
   4  10   0       3950.30       3800.27        88.07 o                         
   5  10   0        647.96        627.78        27.62 o                         
   6  10   0       4678.35       4572.04        80.53 o                         
   7  10   0       3831.72       3787.65        69.39 o                         
   8  10   0       1183.12       1239.14        42.80 o                         
   9  10   0       5575.65       5685.34       126.03 o                         
  10  10   0       1064.21       1039.38        34.09 o                         
  11  10   0         29.80         37.75        10.06 o                         
  12  10   0       2681.54       2813.88        76.17 o                         
  13  10   0       2123.11       1921.20        64.74 o                         
   1  11   0       3082.56       2953.52        68.13 o                         
   2  11   0       6819.31       6446.97       131.61 o                         
   3  11   0        499.53        447.93        25.75 o                         
   4  11   0       7296.55       6979.50       140.04 o                         
   5  11   0       1246.40       1306.93        37.38 o                         
   6  11   0         61.81         52.15         9.11 o                         
   7  11   0       5127.63       5142.44        89.29 o                         
   8  11   0       7009.60       7263.78       129.38 o                         
   9  11   0         38.01         43.59        13.93 o                         
  10  11   0        786.25        821.19        31.95 o                         
  11  11   0        205.41        209.23        13.49 o                         
  12  11   0        364.14        298.54        25.34 o                         
  13  11   0       1641.56        969.83       128.29 o                         
   0  12   0       1801.96       1846.33        66.65 o                         
   1  12   0        390.88        323.55        21.92 o                         
   2  12   0       2169.62       2047.98        57.10 o                         
   3  12   0      15003.90      13853.80       226.36 o                         
   4  12   0        982.92       1128.96        33.54 o                         
   5  12   0         59.82         88.59        12.51 o                         
   6  12   0        871.38        873.91        27.72 o                         
   7  12   0       2164.63       2161.96        45.12 o                         
   8  12   0        275.46        310.56        17.04 o                         
   9  12   0       3430.37       3527.33        74.86 o                         
  10  12   0        113.85         72.89        11.75 o                         
  11  12   0         26.36         22.23         7.30 o                         
  12  12   0       1239.79       1037.65        40.76 o                         
   1  13   0       2828.36       2913.93        60.87 o                         
   2  13   0       5035.29       4943.56        90.87 o                         
   3  13   0       1143.29       1003.84        29.26 o                         
   4  13   0       1365.34       1226.08        46.75 o                         
   5  13   0        225.03        239.75        21.62 o                         
   6  13   0         56.64         80.08        13.19 o                         
   7  13   0       5567.49       5689.45        95.94 o                         
   8  13   0       4360.13       4756.35        94.16 o                         
   9  13   0        232.64        185.30        15.65 o                         
  10  13   0        136.73        190.80        18.21 o                         
  11  13   0         54.85         32.60         8.45 o                         
  12  13   0         16.08          8.53         9.42 o                         
   0  14   0         59.53         39.90        11.85 o                         
   1  14   0          6.21         12.77         7.05 o                         
   2  14   0       1329.31       1275.06        35.46 o                         
   3  14   0       5723.93       5735.15       105.36 o                         
   4  14   0         11.50         18.15         7.89 o                         
   5  14   0         29.54         22.27         9.07 o                         
   6  14   0         69.90         50.67        14.79 o                         
   7  14   0        300.68        336.93        21.10 o                         
   8  14   0         80.69         92.69        12.80 o                         
   9  14   0        366.65        401.66        23.98 o                         
  10  14   0         17.80         38.08         7.52 o                         
  11  14   0         91.34         75.08        10.39 o                         
   1  15   0         28.32         31.52         9.53 o                         
   2  15   0       4085.90       4029.19        70.74 o                         
   3  15   0          2.35          7.12         8.46 o                         
   4  15   0          3.03          0.01        10.36 o                         
   5  15   0        177.48        180.61        18.40 o                         
   6  15   0         58.79         65.99        12.73 o                         
   7  15   0       1019.93       1044.53        35.82 o                         
   8  15   0        786.55        794.87        54.40 o                         
   9  15   0        180.75        210.82        31.62 o                         
  10  15   0          4.47         26.91         6.04 o                         
  11  15   0         64.17         70.80        24.50 o                         
   0  16   0       4256.29       4517.66       190.92 o                         
   1  16   0        615.18        639.78        41.96 o                         
   2  16   0         11.22         10.85         8.40 o                         
   3  16   0        442.87        363.20        23.27 o                         
   4  16   0         95.46        116.63        15.72 o                         
   5  16   0         35.25         46.28        17.20 o                         
   6  16   0        713.61        772.62        32.21 o                         
   7  16   0        117.80        123.07        14.12 o                         
   8  16   0          8.16         -7.36         8.92 o                         
   9  16   0         38.28         34.31         9.75 o                         
  10  16   0        200.89        168.89        10.68 o                         
   1  17   0        379.65        472.38        31.02 o                         
   2  17   0        201.62        136.82        13.44 o                         
   3  17   0         23.19         10.23        15.37 o                         
   4  17   0        926.18       1016.24        51.83 o                         
   5  17   0       2374.00       2648.92        75.35 o                         
   6  17   0        402.94        372.96        20.44 o                         
   7  17   0        163.85        180.70        14.85 o                         
   8  17   0         54.98         58.25        10.27 o                         
   9  17   0          0.23          7.00         6.73 o                         
  10  17   0        484.19        377.89        27.41 o                         
   0  18   0       7539.01       8586.39       341.27 o                         
   1  18   0       2469.93       2783.50        70.23 o                         
   2  18   0         11.13         19.71        12.05 o                         
   3  18   0       1281.47       1468.74        90.75 o                         
   4  18   0         74.27         75.31        17.72 o                         
   5  18   0        320.41        365.93        20.25 o                         
   6  18   0       2904.44       3158.67        64.26 o                         
   7  18   0        545.68        543.16        22.43 o                         
   8  18   0        222.44        222.36        34.76 o                         
   9  18   0       1029.36        875.40        20.16 o                         
   1  19   0       2839.27       3291.84        84.29 o                         
   2  19   0       2350.22       2461.28        88.98 o                         
   3  19   0         29.85         40.27        15.51 o                         
   4  19   0       4190.33       4650.48       168.38 o                         
   5  19   0       3128.28       3386.42        87.29 o                         
   6  19   0        146.26        175.31        12.89 o                         
   7  19   0        536.20        554.69        21.58 o                         
   8  19   0        369.92        307.00        23.15 o                         
   0  20   0       4061.22       4737.36       176.78 o                         
   1  20   0        819.71        901.23        31.51 o                         
   2  20   0         57.47         47.33         9.67 o                         
   3  20   0       1188.51       1280.12        53.42 o                         
   4  20   0        188.97        199.78        29.15 o                         
   5  20   0        889.97        952.18        33.42 o                         
   6  20   0       2468.87       2553.61        62.49 o                         
   7  20   0        690.46        439.78       118.03 o                         
   1  21   0       1802.94       1959.04        48.10 o                         
   2  21   0       1109.75       1151.28        50.14 o                         
   3  21   0         64.04         47.63        10.20 o                         
   4  21   0       1949.94       2046.02        47.85 o                         
   5  21   0       1913.71       1890.59        57.17 o                         
   6  21   0        282.41        247.54        12.17 o                         
   0  22   0       1524.21       1549.68        74.02 o                         
   1  22   0        762.70        837.29        34.55 o                         
   2  22   0        198.43        222.83        13.66 o                         
   3  22   0        816.72        887.14        24.87 o                         
   4  22   0         41.69         34.84         5.56 o                         
   5  22   0         90.92         65.66        12.51 o                         
   1  23   0        306.02        246.29        23.86 o                         
   2  23   0        449.69        387.78        18.71 o                         
   3  23   0          1.24          3.73         3.60 o                         
 -14   1   1        187.89        202.16        51.08 o                         
 -13   1   1          3.84          8.31         9.76 o                         
 -12   1   1        295.23        266.43        22.95 o                         
 -11   1   1        611.20        692.85        39.37 o                         
 -10   1   1         18.81         69.70        11.43 o                         
  -9   1   1        331.78        350.13        17.29 o                         
  -8   1   1       1887.08       2031.70        48.42 o                         
  -7   1   1         25.32         36.73         7.93 o                         
  -6   1   1        559.98        509.29        32.49 o                         
  -5   1   1        759.04        805.46        27.00 o                         
  -4   1   1        813.47        884.68        25.66 o                         
  -3   1   1      29650.04      27437.29       425.45 o                         
  -2   1   1       2153.54       2545.83        37.41 o                         
  -1   1   1        195.86        226.71         7.84 o                         
   0   1   1       4106.31       4432.42        80.12 o                         
   1   1   1        651.74        500.94        16.80 o                         
   2   1   1       1671.37       1112.90        26.74 o                         
   3   1   1       4089.98       5013.74        83.36 o                         
   4   1   1        366.65        492.83        21.22 o                         
   5   1   1         23.01         42.26         8.13 o                         
   6   1   1       7907.99       7575.77       158.59 o                         
   7   1   1       2969.74       3132.80       127.34 o                         
   8   1   1        757.60        731.71        30.17 o                         
   9   1   1        530.35        501.73        20.93 o                         
  10   1   1       1236.10       1316.56        84.70 o                         
  11   1   1        155.98        139.30        16.69 o                         
  12   1   1        582.01        702.08        34.50 o                         
  13   1   1        188.30        250.49        64.24 o                         
  14   1   1         30.39         34.70         9.32 o                         
 -14   2   1        144.84        158.48        11.33 o                         
 -13   2   1       1050.60       1160.87        32.09 o                         
 -12   2   1        166.53        224.39        15.22 o                         
 -11   2   1        598.33        631.07        31.75 o                         
 -10   2   1       7762.77       8297.28       162.32 o                         
  -9   2   1         26.56         39.10         7.03 o                         
  -8   2   1       1746.87       1883.42        39.24 o                         
  -7   2   1       7974.50       8352.38       185.78 o                         
  -6   2   1       3726.20       3806.74        83.11 o                         
  -5   2   1        661.43        586.80        19.56 o                         
  -4   2   1      60864.22      61567.16       845.46 o                         
  -3   2   1      12431.71      11393.58       172.96 o                         
  -2   2   1      10297.60       9381.99       158.12 o                         
  -1   2   1       1359.74       1465.31        50.64 o                         
   0   2   1        722.29        682.49        13.82 o                         
   1   2   1       2818.15       2415.18        38.02 o                         
   2   2   1     150586.86     141511.39      2442.49 o                         
   3   2   1       1505.08       1730.00        42.21 o                         
   4   2   1       2807.81       2750.04        58.65 o                         
   5   2   1       3332.97       2679.89        85.00 o                         
   6   2   1       2976.78       3014.26        95.08 o                         
   7   2   1       2160.13       2118.45        58.05 o                         
   8   2   1       2941.33       3248.35        55.25 o                         
   9   2   1         76.31         84.86         8.40 o                         
  10   2   1       1060.33       1144.81        30.41 o                         
  11   2   1        385.57        394.25        25.76 o                         
  12   2   1        619.75        673.28        42.67 o                         
  13   2   1        247.88        279.33        15.03 o                         
  14   2   1        702.98        703.93        97.96 o                         
 -14   3   1       1117.97       1230.59        49.73 o                         
 -13   3   1        219.58        212.65        13.03 o                         
 -12   3   1       2457.33       2789.02        83.63 o                         
 -11   3   1        446.03        512.65        23.17 o                         
 -10   3   1       1057.95       1121.03        34.64 o                         
  -9   3   1       1558.78       1582.58        32.04 o                         
  -8   3   1       1981.60       1938.87        37.46 o                         
  -7   3   1       1182.97       1177.62        31.36 o                         
  -6   3   1       6889.69       6589.00       163.96 o                         
  -5   3   1       1328.06       1120.90        32.02 o                         
  -4   3   1       1279.83       1254.06        26.60 o                         
  -3   3   1      19629.31      19746.58       524.19 o                         
  -2   3   1      16573.08      15168.93       198.35 o                         
  -1   3   1       2004.84       1715.61        36.64 o                         
   0   3   1       8010.53       7104.47       116.08 o                         
   1   3   1        682.89        762.37        16.88 o                         
   2   3   1       8751.41       7405.34       160.07 o                         
   3   3   1      19962.18      18868.85       384.40 o                         
   4   3   1       5956.45       5688.80       127.04 o                         
   5   3   1          8.18          8.16         4.79 o                         
   6   3   1       8445.94       8602.38       166.33 o                         
   7   3   1      14387.06      14262.96       284.76 o                         
   8   3   1        148.25        151.37        10.18 o                         
   9   3   1       4033.76       3937.95        91.69 o                         
  10   3   1       2208.43       2380.31        67.20 o                         
  11   3   1        460.50        485.25        21.85 o                         
  12   3   1       1389.23       1573.66        63.22 o                         
  13   3   1       1489.77       1725.07        57.65 o                         
  14   3   1          2.98          5.86         5.74 o                         
 -14   4   1        695.57        624.71        35.54 o                         
 -13   4   1       2114.66       2331.43        57.50 o                         
 -12   4   1         69.27        113.36        11.09 o                         
 -11   4   1       1726.58       1910.61        61.52 o                         
 -10   4   1       6510.98       7012.68       110.44 o                         
  -9   4   1        728.00        797.08        23.23 o                         
  -8   4   1       1904.27       2102.65        45.36 o                         
  -7   4   1       7212.23       7467.40       118.79 o                         
  -6   4   1         34.18         41.93         7.30 o                         
  -5   4   1        959.65        722.03        29.44 o                         
  -4   4   1      21701.44      21527.99       291.57 o                         
  -3   4   1        169.93        284.24        12.12 o                         
  -2   4   1       1361.14       1469.14        29.31 o                         
  -1   4   1      10328.36       9115.79       252.52 o                         
   0   4   1       5429.54       4718.41        87.32 o                         
   1   4   1         73.42        104.83         5.90 o                         
   2   4   1      29438.04      28027.74       468.29 o                         
   3   4   1       8890.84       8702.62       188.67 o                         
   4   4   1       2750.24       2654.83        63.03 o                         
   5   4   1        195.25        223.94        14.02 o                         
   6   4   1        211.96        169.03        13.95 o                         
   7   4   1        631.41        642.93        27.34 o                         
   8   4   1       7232.83       7749.59        93.73 o                         
   9   4   1        896.71        891.05        23.97 o                         
  10   4   1        139.65        144.14        11.31 o                         
  11   4   1       1809.11       2114.20        63.61 o                         
  12   4   1       1674.39       1750.23        41.28 o                         
  13   4   1        176.02        170.90        15.91 o                         
  14   4   1       1173.78       1075.33       121.38 o                         
 -14   5   1        736.18        708.29       117.89 o                         
 -13   5   1        566.75        570.56        33.35 o                         
 -12   5   1       2572.86       2806.82        85.42 o                         
 -11   5   1        432.48        559.80        22.35 o                         
 -10   5   1        778.11        730.81        26.11 o                         
  -9   5   1       2781.39       2904.11        51.42 o                         
  -8   5   1       1721.62       1884.26        33.59 o                         
  -7   5   1       2124.91       2123.46        47.47 o                         
  -6   5   1       8838.83       8991.60       166.14 o                         
  -5   5   1      10315.33       9662.33       164.27 o                         
  -4   5   1         42.54         38.04         6.63 o                         
  -3   5   1      11948.23      11761.99       167.39 o                         
  -2   5   1       1478.34       1548.85        31.35 o                         
  -1   5   1        519.13        601.69        13.84 o                         
   0   5   1       3256.91       2759.67        88.51 o                         
   1   5   1      21418.91      20634.00       274.77 o                         
   2   5   1        400.93        410.29        14.49 o                         
   3   5   1      16384.08      16338.08       270.75 o                         
   4   5   1       2941.78       2834.29        79.97 o                         
   5   5   1        218.55        216.29        15.48 o                         
   6   5   1       3282.66       3483.80        92.83 o                         
   7   5   1      12394.31      12336.77       184.40 o                         
   8   5   1        610.98        571.92        17.02 o                         
   9   5   1       5684.84       5666.69        79.38 o                         
  10   5   1        617.62        686.21        24.85 o                         
  11   5   1        153.25        160.63        13.67 o                         
  12   5   1       1808.98       2050.72        49.47 o                         
  13   5   1       2102.02       2199.10        54.35 o                         
  14   5   1         25.52         19.93         9.27 o                         
 -13   6   1       2973.87       3073.77        78.69 o                         
 -12   6   1        301.31        318.43        22.70 o                         
 -11   6   1       1461.74       1584.10        56.58 o                         
 -10   6   1       4264.16       4446.83        80.91 o                         
  -9   6   1       1569.97       1621.02        33.09 o                         
  -8   6   1       5411.02       5388.65        70.25 o                         
  -7   6   1      12638.32      12634.27       185.51 o                         
  -6   6   1         24.99         38.77         8.83 o                         
  -5   6   1       4477.53       4193.30        84.56 o                         
  -4   6   1      16876.21      16691.69       443.63 o                         
  -3   6   1       3467.26       3397.78        65.25 o                         
  -2   6   1       9886.25       9468.51       187.68 o                         
  -1   6   1      14615.98      12674.24       190.54 o                         
   0   6   1       8940.47       8661.85       247.61 o                         
   1   6   1       5530.49       5471.92        84.71 o                         
   2   6   1      69565.52      67868.71       875.93 o                         
   3   6   1       5998.79       6105.85       107.36 o                         
   4   6   1       2018.84       1817.81        55.08 o                         
   5   6   1      11829.27      11230.45       194.74 o                         
   6   6   1       1387.36       1488.41        62.20 o                         
   7   6   1       3442.95       3596.91        55.06 o                         
   8   6   1      11654.02      11975.15       136.35 o                         
   9   6   1       2433.62       2335.19        46.39 o                         
  10   6   1        606.83        619.41        19.98 o                         
  11   6   1       2422.93       2622.38        61.20 o                         
  12   6   1        895.96        915.45        29.04 o                         
  13   6   1        412.46        446.70        16.46 o                         
  14   6   1       1225.52        788.75        38.85 o                         
 -14   7   1        268.59        227.60        20.02 o                         
 -13   7   1        357.74        255.04        18.62 o                         
 -12   7   1       1787.42       1844.32        70.31 o                         
 -11   7   1       1065.25       1178.15        40.10 o                         
 -10   7   1         14.41         11.66         8.13 o                         
  -9   7   1       3254.92       3302.35        80.02 o                         
  -8   7   1       9124.37       9431.77       110.60 o                         
  -7   7   1        671.20        658.21        18.93 o                         
  -6   7   1       6728.07       6345.31       121.57 o                         
  -5   7   1      11778.17      11619.46       192.68 o                         
  -4   7   1        528.92        509.65        28.09 o                         
  -3   7   1      27873.99      27529.67       580.44 o                         
  -2   7   1      18760.54      17525.43       257.89 o                         
  -1   7   1       1787.27       1721.28        51.90 o                         
   0   7   1      24197.71      23996.18       437.45 o                         
   1   7   1      18494.28      17134.85       315.68 o                         
   2   7   1        827.32        809.42        22.13 o                         
   3   7   1      16791.87      16941.61       238.46 o                         
   4   7   1       3018.65       2302.89        51.38 o                         
   5   7   1        689.46        696.42        30.84 o                         
   6   7   1       6486.04       6240.81       134.12 o                         
   7   7   1       8085.45       8184.46        94.88 o                         
   8   7   1          0.13         12.38         5.55 o                         
   9   7   1       4429.27       4511.26        78.46 o                         
  10   7   1       1514.51       1602.83        41.04 o                         
  11   7   1          8.58         10.94         8.33 o                         
  12   7   1       1960.37       2107.48        43.43 o                         
  13   7   1       1108.87       1134.40        43.32 o                         
 -13   8   1        960.24        978.05        62.73 o                         
 -12   8   1          2.49         12.09         9.06 o                         
 -11   8   1        180.39        195.28        14.41 o                         
 -10   8   1       1764.68       1694.84        40.72 o                         
  -9   8   1        184.94        251.43        16.65 o                         
  -8   8   1       2785.75       2858.49        85.25 o                         
  -7   8   1       4619.79       4834.41        79.05 o                         
  -6   8   1         39.85         42.63         9.35 o                         
  -5   8   1       4282.23       4235.18       159.54 o                         
  -4   8   1       3162.57       2794.03        60.87 o                         
  -3   8   1       6906.41       7037.75       109.80 o                         
  -2   8   1       4740.43       4453.32        73.32 o                         
  -1   8   1       4443.13       4244.46        77.84 o                         
   0   8   1         95.71         70.78         7.67 o                         
   1   8   1       2059.86       1985.91        57.79 o                         
   2   8   1      23389.23      22086.97       676.08 o                         
   3   8   1       3216.57       3394.22       107.75 o                         
   4   8   1       2236.78       2118.30        41.97 o                         
   5   8   1       2688.76       2382.17        53.83 o                         
   6   8   1        630.31        596.17        20.63 o                         
   7   8   1        623.79        633.99        22.12 o                         
   8   8   1       3370.39       3439.54        95.41 o                         
   9   8   1       1168.82       1111.23        30.93 o                         
  10   8   1        869.51        901.66        26.47 o                         
  11   8   1        280.05        282.33        15.11 o                         
  12   8   1        439.74        499.04        22.59 o                         
  13   8   1        154.82        135.18        11.21 o                         
 -13   9   1         52.49         72.00        18.24 o                         
 -12   9   1        363.24        410.82        30.66 o                         
 -11   9   1         98.68        101.80        17.77 o                         
 -10   9   1          6.09         17.48         9.63 o                         
  -9   9   1        986.88       1139.96        51.63 o                         
  -8   9   1        372.74        386.47        25.23 o                         
  -7   9   1        180.27        173.65        15.96 o                         
  -6   9   1        679.79        635.99        28.18 o                         
  -5   9   1         47.82         51.44         9.92 o                         
  -4   9   1        410.11        407.52        21.16 o                         
  -3   9   1       1748.86       1804.27        68.86 o                         
  -2   9   1        391.16        457.42        19.71 o                         
  -1   9   1         25.65         20.86         5.67 o                         
   0   9   1       4700.14       5149.63       117.23 o                         
   1   9   1        243.73        177.50        16.87 o                         
   2   9   1        743.27        768.83        43.95 o                         
   3   9   1       1346.06       1320.36        55.75 o                         
   4   9   1        969.56        958.67        46.40 o                         
   5   9   1         43.84         51.42        11.41 o                         
   6   9   1        477.78        479.78        21.20 o                         
   7   9   1       2205.54       2165.86        81.03 o                         
   8   9   1          0.06         10.96        10.09 o                         
   9   9   1        767.95        678.22        55.34 o                         
  10   9   1        158.83        154.50        16.62 o                         
  11   9   1         12.80         23.03         9.29 o                         
  12   9   1        136.05        143.13        15.09 o                         
  13   9   1        241.73        185.59        15.25 o                         
 -13  10   1         13.46         25.89         9.57 o                         
 -12  10   1        415.70        344.56        21.77 o                         
 -11  10   1         38.14         18.11        11.27 o                         
 -10  10   1        109.60        124.27        15.07 o                         
  -9  10   1        100.40        118.55        14.55 o                         
  -8  10   1          1.85         39.80        12.92 o                         
  -7  10   1         18.46         40.97         8.71 o                         
  -6  10   1        228.05        184.07        12.67 o                         
  -5  10   1         41.31         32.30         9.48 o                         
  -4  10   1          9.68         31.28         9.23 o                         
  -3  10   1       1518.48       1735.38        58.26 o                         
  -2  10   1        126.71        150.25        12.19 o                         
  -1  10   1         10.91         19.96         5.94 o                         
   0  10   1        688.33        844.34        32.46 o                         
   1  10   1         96.30        122.18        14.23 o                         
   2  10   1        780.64       1011.37        54.62 o                         
   3  10   1        185.30        192.25        19.01 o                         
   4  10   1        588.14        518.79        27.69 o                         
   5  10   1        823.52        841.31        28.34 o                         
   6  10   1         18.05         18.24         7.13 o                         
   7  10   1          1.81          6.35         8.36 o                         
   8  10   1         50.56         30.16         9.30 o                         
   9  10   1        150.89        142.92        22.80 o                         
  10  10   1         21.56         11.30         9.04 o                         
  11  10   1         77.13         54.81         9.31 o                         
  12  10   1        123.52        153.17        18.13 o                         
  13  10   1          0.10          5.16         5.79 o                         
 -13  11   1          3.34         16.12         6.81 o                         
 -12  11   1         69.26         77.37        16.94 o                         
 -11  11   1        192.59        192.50        15.95 o                         
 -10  11   1        336.34        311.58        24.68 o                         
  -9  11   1         12.34         20.45        11.65 o                         
  -8  11   1         99.81         92.16        13.72 o                         
  -7  11   1         13.29         18.27         8.12 o                         
  -6  11   1        876.12        823.05        27.86 o                         
  -5  11   1        579.16        622.20        21.35 o                         
  -4  11   1        333.08        283.50        26.38 o                         
  -3  11   1         52.74         90.10        11.02 o                         
  -2  11   1       1529.17       1688.91        61.71 o                         
  -1  11   1          0.48         11.82         8.37 o                         
   0  11   1       1379.10       1269.22        37.07 o                         
   1  11   1        929.30        922.38        33.97 o                         
   2  11   1        585.74        612.70        32.85 o                         
   3  11   1          3.16         26.14        11.05 o                         
   4  11   1        112.12         81.09         9.68 o                         
   5  11   1         26.04         33.30         8.95 o                         
   6  11   1       2154.29       2156.48        46.01 o                         
   7  11   1        238.41        244.54        16.11 o                         
   8  11   1          0.16          2.15         8.42 o                         
   9  11   1          2.85          8.74         9.41 o                         
  10  11   1        470.87        489.67        22.09 o                         
  11  11   1          3.12         -2.91         5.88 o                         
  12  11   1        364.03        317.97        28.99 o                         
 -12  12   1        547.55        537.30        28.25 o                         
 -11  12   1        668.64        688.45        32.67 o                         
 -10  12   1       1079.25       1164.28        45.37 o                         
  -9  12   1         52.73         61.47        11.98 o                         
  -8  12   1        380.50        369.17        19.36 o                         
  -7  12   1       2906.57       2843.07        64.85 o                         
  -6  12   1       1142.50       1216.83        34.15 o                         
  -5  12   1       1213.88       1207.12        38.10 o                         
  -4  12   1       1633.04       1497.52        38.50 o                         
  -3  12   1        841.66        833.38        32.77 o                         
  -2  12   1        616.68        590.22        34.84 o                         
  -1  12   1       4365.76       4205.39       138.92 o                         
   0  12   1         54.21         29.52         7.87 o                         
   1  12   1       1375.99       1413.02        41.79 o                         
   2  12   1       3405.51       3433.45        89.04 o                         
   3  12   1       1362.96       1285.54        43.42 o                         
   4  12   1         82.79         75.00         9.66 o                         
   5  12   1       1290.48       1292.98        40.75 o                         
   6  12   1          8.72         11.39         6.53 o                         
   7  12   1          8.79         17.41         8.06 o                         
   8  12   1        409.76        418.11        22.34 o                         
   9  12   1        279.52        295.24        18.14 o                         
  10  12   1        167.84        180.98        12.49 o                         
  11  12   1       1079.32        950.63        33.86 o                         
  12  12   1         19.17         11.32        10.36 o                         
 -12  13   1        682.37        547.81        35.15 o                         
 -11  13   1        828.87        863.42        28.90 o                         
 -10  13   1       1168.95       1216.60        38.29 o                         
  -9  13   1        292.15        341.91        31.02 o                         
  -8  13   1         41.13         41.22         9.91 o                         
  -7  13   1         18.23         25.54         9.31 o                         
  -6  13   1       6693.73       6755.19       123.84 o                         
  -5  13   1        601.10        650.17        31.68 o                         
  -4  13   1       2017.88       1934.20        44.61 o                         
  -3  13   1        458.41        443.72        19.09 o                         
  -2  13   1       2467.80       2347.11        58.31 o                         
  -1  13   1         88.44         89.57        11.72 o                         
   0  13   1       6580.21       6739.89       102.75 o                         
   1  13   1       3388.59       3363.57        67.33 o                         
   2  13   1         97.85         80.57         9.78 o                         
   3  13   1       1300.65       1226.07        46.79 o                         
   4  13   1       1486.79       1396.82        44.54 o                         
   5  13   1         60.11         56.73        10.72 o                         
   6  13   1       7193.37       7114.94       116.73 o                         
   7  13   1       2912.76       2867.49        64.61 o                         
   8  13   1        197.21        186.26        17.27 o                         
   9  13   1        570.90        622.34        27.33 o                         
  10  13   1       1389.40       1472.81        30.93 o                         
  11  13   1          0.90         -0.58         4.97 o                         
  12  13   1        707.55        450.91        29.43 o                         
 -12  14   1        289.63        176.38        15.09 o                         
 -11  14   1       1444.69       1309.49        39.43 o                         
 -10  14   1       2491.92       2540.00        70.74 o                         
  -9  14   1         67.20         61.40        12.47 o                         
  -8  14   1        602.95        568.38        29.58 o                         
  -7  14   1       4072.42       4243.16        80.24 o                         
  -6  14   1        732.84        732.43        27.27 o                         
  -5  14   1       1302.67       1209.88        35.42 o                         
  -4  14   1       3522.03       3565.25        77.64 o                         
  -3  14   1        615.02        682.56        21.82 o                         
  -2  14   1         65.48         97.39        12.22 o                         
  -1  14   1       7412.31       7565.24       133.67 o                         
   0  14   1        720.08        786.05        30.03 o                         
   1  14   1       2827.28       2863.31        54.29 o                         
   2  14   1       2356.22       2443.02        51.22 o                         
   3  14   1       3680.45       3635.16        69.24 o                         
   4  14   1       1550.49       1413.24        51.59 o                         
   5  14   1       3089.14       3221.06        88.89 o                         
   6  14   1        362.40        374.00        19.78 o                         
   7  14   1        515.84        484.96        25.63 o                         
   8  14   1        496.69        517.62        25.29 o                         
   9  14   1        646.85        719.89        24.44 o                         
  10  14   1        497.72        528.66        18.35 o                         
  11  14   1       2328.75       1810.12       361.92 o                         
 -11  15   1       1544.47       1149.90        39.85 o                         
 -10  15   1        577.51        568.09        24.72 o                         
  -9  15   1       2052.16       2017.94       107.73 o                         
  -8  15   1        399.95        469.88        33.48 o                         
  -7  15   1        464.04        497.64        23.02 o                         
  -6  15   1       5822.02       5948.06       176.57 o                         
  -5  15   1       3202.89       3322.88        82.40 o                         
  -4  15   1       1785.35       1664.77        52.35 o                         
  -3  15   1       4334.66       4388.65       108.22 o                         
  -2  15   1       3670.41       3774.89        83.69 o                         
  -1  15   1        161.82        120.19        13.16 o                         
   0  15   1       8934.56       9809.08       176.47 o                         
   1  15   1       2525.04       2762.72        51.73 o                         
   2  15   1        236.39        267.28        14.89 o                         
   3  15   1       2726.98       2880.22        59.57 o                         
   4  15   1       2341.98       2425.01        97.63 o                         
   5  15   1        213.34        208.50        17.68 o                         
   6  15   1       4794.94       5209.42       129.13 o                         
   7  15   1       2323.91       2332.26        71.79 o                         
   8  15   1         57.82         30.48        10.98 o                         
   9  15   1       1392.68       1396.86        48.60 o                         
  10  15   1       2327.88       2253.82        44.60 o                         
  11  15   1          7.64         -1.75         9.02 o                         
 -11  16   1       1217.16        714.23        35.07 o                         
 -10  16   1       1736.07       1658.07        38.10 o                         
  -9  16   1        200.24        165.91        26.81 o                         
  -8  16   1        462.87        442.78        70.64 o                         
  -7  16   1       3631.92       3708.42        96.49 o                         
  -6  16   1       1096.20       1074.89        69.48 o                         
  -5  16   1       4492.03       4464.57       200.70 o                         
  -4  16   1       3152.76       3139.32        78.45 o                         
  -3  16   1         55.95         47.32        12.26 o                         
  -2  16   1         59.05         53.84         9.95 o                         
  -1  16   1       9671.26      10502.68       242.56 o                         
   0  16   1       2729.47       2804.58        78.42 o                         
   1  16   1       4438.43       4809.43       100.69 o                         
   2  16   1       2983.21       3253.63        57.66 o                         
   3  16   1       1969.59       2005.19        43.50 o                         
   4  16   1       1484.21       1584.99        49.22 o                         
   5  16   1       7324.87       7735.47       178.79 o                         
   6  16   1       1527.17       1629.15        50.20 o                         
   7  16   1        802.69        896.89        40.72 o                         
   8  16   1       1240.05       1294.19        52.17 o                         
   9  16   1        848.77        871.44        27.39 o                         
  10  16   1        295.66        264.42        10.45 o                         
 -10  17   1        586.37        407.44        32.08 o                         
  -9  17   1       1544.98       1519.10        38.41 o                         
  -8  17   1       1665.10       1598.47        62.04 o                         
  -7  17   1        175.98        176.45        18.60 o                         
  -6  17   1       3242.90       3606.73        95.67 o                         
  -5  17   1       1865.25       2043.54       106.96 o                         
  -4  17   1        157.39        138.68        21.29 o                         
  -3  17   1       2910.84       2944.30        94.56 o                         
  -2  17   1       4245.33       4536.92       112.71 o                         
  -1  17   1         25.63         33.17        12.67 o                         
   0  17   1       6186.83       6630.72       159.32 o                         
   1  17   1        467.06        493.34        36.07 o                         
   2  17   1         32.61         20.95        10.75 o                         
   3  17   1       2098.16       2179.81        46.49 o                         
   4  17   1       4493.78       4657.08       116.00 o                         
   5  17   1          7.52          5.93         9.06 o                         
   6  17   1       2573.01       2711.08        65.71 o                         
   7  17   1        135.29        138.85        18.20 o                         
   8  17   1          1.56          1.57         7.26 o                         
   9  17   1       1038.20        983.35        23.89 o                         
  -9  18   1         14.72         10.46         5.29 o                         
  -8  18   1         26.45         20.09        11.68 o                         
  -7  18   1       1558.67       1455.15        39.44 o                         
  -6  18   1         55.20         80.28        10.49 o                         
  -5  18   1       2002.34       2404.61       108.67 o                         
  -4  18   1       1037.44        997.20        50.03 o                         
  -3  18   1          5.11          6.46        26.73 o                         
  -2  18   1        424.87        455.10        28.27 o                         
  -1  18   1       3749.00       4109.66       107.80 o                         
   0  18   1        875.97        968.87        42.69 o                         
   1  18   1       1670.29       1785.44        68.15 o                         
   2  18   1        364.37        356.54        21.71 o                         
   3  18   1         11.02         14.58        10.22 o                         
   4  18   1        104.55        103.95        15.11 o                         
   5  18   1       5222.77       5372.85       100.26 o                         
   6  18   1        150.94        132.54        12.51 o                         
   7  18   1        838.22        820.05        31.91 o                         
   8  18   1        277.23        236.97        15.20 o                         
   9  18   1        634.72        480.31        19.87 o                         
  -8  19   1        133.97        109.64        11.86 o                         
  -7  19   1         64.54         69.30        11.07 o                         
  -6  19   1       1086.58       1034.64        31.37 o                         
  -5  19   1        709.51        746.14        38.69 o                         
  -4  19   1          2.11          0.63        13.13 o                         
  -3  19   1        208.46        165.16        34.73 o                         
  -2  19   1        465.41        437.35        31.83 o                         
  -1  19   1         91.63         79.12        11.13 o                         
   0  19   1       1767.08       1984.16        48.64 o                         
   1  19   1        628.11        649.94        28.24 o                         
   2  19   1        139.05        144.36        16.40 o                         
   3  19   1          8.55          9.27        16.98 o                         
   4  19   1       1399.74       1454.68       127.54 o                         
   5  19   1        240.13        230.53        26.01 o                         
   6  19   1       1465.80       1474.18        38.06 o                         
   7  19   1         64.44         83.00         8.59 o                         
   8  19   1         18.94         31.77         5.32 o                         
  -8  20   1          6.79          5.90         3.94 o                         
  -7  20   1         54.82         57.24        15.63 o                         
  -6  20   1         15.87         12.94         6.23 o                         
  -5  20   1         42.63         45.88        10.92 o                         
  -4  20   1         14.75         16.16         9.91 o                         
  -3  20   1         67.89         80.12        11.25 o                         
  -2  20   1        428.46        516.89        48.30 o                         
  -1  20   1        159.01        162.75        11.43 o                         
   0  20   1         43.84         55.53         8.78 o                         
   1  20   1         82.44         84.32        11.71 o                         
   2  20   1        511.34        561.51        35.87 o                         
   3  20   1          1.47          2.37        12.37 o                         
   4  20   1         58.42         75.35        11.96 o                         
   5  20   1        712.95        794.46        31.81 o                         
   6  20   1          2.92          5.40         4.93 o                         
   7  20   1        164.37        118.41        42.10 o                         
  -6  21   1          1.87          3.56         4.25 o                         
  -5  21   1          4.52         -3.06         6.41 o                         
  -4  21   1         66.32         57.02         8.59 o                         
  -3  21   1        841.82        875.81        35.34 o                         
  -2  21   1        146.63        133.63        14.08 o                         
  -1  21   1          0.67          0.43         6.96 o                         
   0  21   1        204.33        208.33        12.56 o                         
   1  21   1        172.93        245.69        25.16 o                         
   2  21   1         14.48         11.08         8.28 o                         
   3  21   1       1205.79       1250.35        34.60 o                         
   4  21   1         11.17          9.93         6.24 o                         
   5  21   1         44.72         39.97         6.29 o                         
   6  21   1         28.20          6.19         6.80 o                         
  -5  22   1          5.37          6.25         3.79 o                         
  -4  22   1        293.59        301.56        12.61 o                         
  -3  22   1        206.06        228.84        12.16 o                         
  -2  22   1        739.34        772.37        32.27 o                         
  -1  22   1          9.32          7.55         6.01 o                         
   0  22   1         31.39         39.09         7.69 o                         
   1  22   1         45.88         39.27         8.04 o                         
   2  22   1        940.11       1007.58        27.65 o                         
   3  22   1         16.95         29.11         5.69 o                         
   4  22   1         33.08         29.37         5.86 o                         
   5  22   1         14.96         15.44         9.29 o                         
  -3  23   1       1035.63        847.80        23.68 o                         
  -2  23   1        566.71        507.23        23.90 o                         
  -1  23   1        373.35        360.12        18.42 o                         
   0  23   1         59.54         48.25         9.42 o                         
   1  23   1        455.73        399.74        20.53 o                         
   2  23   1          0.02         -0.10         3.79 o                         
   3  23   1        696.28        542.20        48.83 o                         
 -14   0   2        462.01        537.01        29.96 o                         
 -13   0   2        171.51        211.93        29.40 o                         
 -12   0   2       2685.39       2946.36        86.78 o                         
 -11   0   2      11121.66      11711.96       284.29 o                         
 -10   0   2       1922.23       2119.72        61.81 o                         
  -9   0   2       1112.35       1093.74        49.26 o                         
  -8   0   2       5258.55       5354.10       120.74 o                         
  -7   0   2       1271.73       1441.48        47.06 o                         
  -6   0   2      24089.68      24552.39       533.59 o                         
  -5   0   2      68142.55      64539.68      1961.33 o                         
  -4   0   2       2051.06       1787.98        58.00 o                         
  -3   0   2      34405.23      32063.87       644.40 o                         
  -2   0   2      25166.72      25926.04       441.30 o                         
  -1   0   2       3277.94       3228.68        92.91 o                         
   0   0   2      33211.70      32221.55       780.17 o                         
   1   0   2      14322.37      12746.78       296.76 o                         
   2   0   2       6899.36       6408.35       142.99 o                         
   3   0   2      45943.96      44297.57      1111.74 o                         
   4   0   2      62175.20      65645.93      1600.35 o                         
   5   0   2        404.42        418.40        36.85 o                         
   6   0   2       4595.71       4913.43       122.46 o                         
   7   0   2       6602.66       6445.79       193.67 o                         
   8   0   2         55.96         37.29         9.71 o                         
   9   0   2       1545.73       1849.64        49.11 o                         
  10   0   2      13205.41      14513.45       332.60 o                         
  11   0   2        477.13        560.94        35.04 o                         
  12   0   2       1064.32       1218.27        46.53 o                         
  13   0   2        740.10        897.30        34.46 o                         
  14   0   2        260.70        259.82        13.56 o                         
 -14   1   2         41.71         41.06        11.86 o                         
 -13   1   2       1414.07       1465.27        58.50 o                         
 -12   1   2        734.58        854.79        34.35 o                         
 -11   1   2       1591.28       1679.69        51.28 o                         
 -10   1   2      12627.94      13246.50       197.70 o                         
  -9   1   2        573.68        604.98        22.96 o                         
  -8   1   2        242.62        280.33        17.86 o                         
  -7   1   2       8163.26       8042.00       153.56 o                         
  -6   1   2      16659.88      16135.97       389.00 o                         
  -5   1   2       4916.16       4728.62        89.98 o                         
  -4   1   2      11870.19      11436.23       195.81 o                         
  -3   1   2      22897.13      21853.04       454.29 o                         
  -2   1   2       1006.17        914.98        21.65 o                         
  -1   1   2      45920.89      44085.70       750.79 o                         
   0   1   2      35528.15      33248.75       428.96 o                         
   1   1   2         29.66         41.17         4.61 o                         
   2   1   2      15849.91      14690.51       234.65 o                         
   3   1   2      45061.28      44197.04       721.28 o                         
   4   1   2         38.86         48.13         9.94 o                         
   5   1   2      19760.16      18174.72       463.98 o                         
   6   1   2       4732.72       4386.17       129.43 o                         
   7   1   2       1494.90       1522.57        45.78 o                         
   8   1   2       1062.65       1110.38        29.42 o                         
   9   1   2      16060.90      17235.09       319.57 o                         
  10   1   2        143.43        166.30        13.57 o                         
  11   1   2       4599.97       5065.52        99.71 o                         
  12   1   2        288.94        282.83        23.88 o                         
  13   1   2        140.65        194.97        14.30 o                         
  14   1   2        670.02        666.58        26.55 o                         
 -14   2   2         37.06         49.63         8.53 o                         
 -13   2   2          0.51         22.38         9.84 o                         
 -12   2   2       2975.17       3055.79        93.80 o                         
 -11   2   2       5578.68       6135.27       118.16 o                         
 -10   2   2         68.15        131.40        11.11 o                         
  -9   2   2        238.32        241.61        13.03 o                         
  -8   2   2        679.23        744.93        27.28 o                         
  -7   2   2        465.36        576.15        19.70 o                         
  -6   2   2      11097.74      10365.53       178.71 o                         
  -5   2   2      12041.19      11745.13       257.10 o                         
  -4   2   2        225.44        187.81        11.32 o                         
  -3   2   2        496.39        719.61        18.31 o                         
  -2   2   2        299.26        458.23        12.37 o                         
  -1   2   2       9600.88       9624.35       177.91 o                         
   0   2   2      18288.97      17553.82       228.54 o                         
   1   2   2       2417.12       2565.34        63.29 o                         
   2   2   2      14643.85      13780.92       174.24 o                         
   3   2   2        255.43        344.52        14.83 o                         
   4   2   2      40373.93      39271.83       727.48 o                         
   5   2   2       9097.00       8619.39       212.44 o                         
   6   2   2       2753.56       2530.42       107.62 o                         
   7   2   2        314.41        332.49        21.55 o                         
   8   2   2        631.56        600.60        17.97 o                         
   9   2   2       1628.44       1795.29        33.70 o                         
  10   2   2       8482.34       9181.41       151.58 o                         
  11   2   2       1024.61       1154.27        34.51 o                         
  12   2   2        151.61        146.50        12.71 o                         
  13   2   2        155.08        167.21        10.74 o                         
  14   2   2        243.13        191.97        27.32 o                         
 -14   3   2          2.46         32.69         9.76 o                         
 -13   3   2         43.18         44.41         8.04 o                         
 -12   3   2        859.70       1027.38        30.52 o                         
 -11   3   2        678.39        784.33        23.88 o                         
 -10   3   2       2337.93       2547.81        46.89 o                         
  -9   3   2         13.40         21.10         6.81 o                         
  -8   3   2        399.53        420.26        21.59 o                         
  -7   3   2       2365.20       2525.81        55.52 o                         
  -6   3   2       3075.99       2814.73        74.40 o                         
  -5   3   2        531.41        542.36        21.02 o                         
  -4   3   2       1459.60       1501.14        56.33 o                         
  -3   3   2         63.80         99.39         7.92 o                         
  -2   3   2        666.54        702.84        25.99 o                         
  -1   3   2      27500.25      26931.72       328.08 o                         
   0   3   2      35633.95      35232.80       422.58 o                         
   1   3   2        739.53        699.69        21.87 o                         
   2   3   2       7354.71       7501.16       117.61 o                         
   3   3   2       4143.99       4341.79       110.24 o                         
   4   3   2        259.86        235.59        19.54 o                         
   5   3   2      14103.87      13853.89       243.53 o                         
   6   3   2       7236.75       7169.51       213.80 o                         
   7   3   2          2.32         17.80         8.23 o                         
   8   3   2         97.03        101.80         7.74 o                         
   9   3   2       5132.51       5308.53        83.70 o                         
  10   3   2        729.80        734.19        22.09 o                         
  11   3   2       1451.03       1703.93        39.43 o                         
  12   3   2         30.82         51.66         8.74 o                         
  13   3   2          6.05          9.23         8.79 o                         
  14   3   2        458.38        392.66        77.08 o                         
 -14   4   2        100.65         95.11        12.82 o                         
 -13   4   2          2.60         28.66         9.23 o                         
 -12   4   2       1142.32       1231.26        33.49 o                         
 -11   4   2       1919.52       2146.20        45.80 o                         
 -10   4   2         80.94        105.33         9.84 o                         
  -9   4   2         56.81         68.97         8.55 o                         
  -8   4   2        137.81        180.51        12.08 o                         
  -7   4   2          8.64         33.14         6.82 o                         
  -6   4   2       3475.66       3403.70       108.06 o                         
  -5   4   2       3286.01       3216.40        74.38 o                         
  -4   4   2          1.14         32.51         5.65 o                         
  -3   4   2          8.98         10.94         4.46 o                         
  -2   4   2       1515.77       1363.73        27.22 o                         
  -1   4   2      12300.00      12396.81       157.14 o                         
   0   4   2       1782.18       2125.85        33.30 o                         
   1   4   2        860.97        652.68        17.13 o                         
   2   4   2       1736.98       1883.30        39.88 o                         
   3   4   2        581.02        737.31        23.70 o                         
   4   4   2      11476.34      11255.56       171.90 o                         
   5   4   2      14780.78      14966.47       224.59 o                         
   6   4   2         38.69         40.69         7.08 o                         
   7   4   2        481.28        455.34        19.33 o                         
   8   4   2       1200.05       1229.11        25.00 o                         
   9   4   2       1933.57       1879.85        34.69 o                         
  10   4   2       2383.11       2526.23        75.03 o                         
  11   4   2       1592.89       1704.12        42.15 o                         
  12   4   2          4.59          6.37         8.40 o                         
  13   4   2        110.60        134.34        13.04 o                         
  14   4   2         16.30         17.84         7.08 o                         
 -14   5   2        294.31        282.84        32.48 o                         
 -13   5   2        145.76        150.45        24.92 o                         
 -12   5   2          2.08         12.19         9.81 o                         
 -11   5   2         67.75         94.85        10.01 o                         
 -10   5   2        413.12        446.89        29.52 o                         
  -9   5   2         22.63         23.48         6.69 o                         
  -8   5   2        413.13        378.26        16.06 o                         
  -7   5   2         38.11         41.12         7.59 o                         
  -6   5   2       3593.30       3531.22        79.31 o                         
  -5   5   2         33.35         32.11        12.40 o                         
  -4   5   2       1899.80       2078.00        62.22 o                         
  -3   5   2         21.69         27.18         5.05 o                         
  -2   5   2        128.46        181.50         9.51 o                         
  -1   5   2      15600.02      16611.60       248.35 o                         
   0   5   2       2240.62       1885.85        46.97 o                         
   1   5   2       2843.58       2655.31        59.42 o                         
   2   5   2         87.79        177.97        24.80 o                         
   3   5   2       9871.55      10271.35       178.38 o                         
   4   5   2        860.05        946.24        29.53 o                         
   5   5   2       4659.54       4734.66        89.50 o                         
   6   5   2       1497.77       1285.58        31.15 o                         
   7   5   2        506.29        523.54        18.93 o                         
   8   5   2          6.27         13.27         6.07 o                         
   9   5   2        805.88        805.89        41.70 o                         
  10   5   2         38.97         26.37         6.88 o                         
  11   5   2         34.62         67.88        11.36 o                         
  12   5   2          0.58         24.11        14.21 o                         
  13   5   2         30.33         41.90         7.74 o                         
 -14   6   2        594.94        522.24        32.14 o                         
 -13   6   2        145.79        194.45        17.62 o                         
 -12   6   2         13.39         39.00        11.50 o                         
 -11   6   2        166.94        177.66        15.01 o                         
 -10   6   2         35.65         60.79         8.02 o                         
  -9   6   2       1120.16       1096.02        35.48 o                         
  -8   6   2       2188.05       2161.82        46.79 o                         
  -7   6   2        133.31        203.10        13.24 o                         
  -6   6   2        247.04        250.88        19.89 o                         
  -5   6   2        710.44        832.20        29.71 o                         
  -4   6   2       1036.44       1018.84        31.27 o                         
  -3   6   2        298.10        295.94        14.08 o                         
  -2   6   2        100.64         43.57         5.71 o                         
  -1   6   2       4249.21       4210.86        91.69 o                         
   0   6   2       4775.04       4046.45        75.43 o                         
   1   6   2       8525.49       7957.90       139.80 o                         
   2   6   2          8.48         37.79         6.85 o                         
   3   6   2        809.70        830.90        34.66 o                         
   4   6   2         99.34         80.32        11.19 o                         
   5   6   2        315.63        361.03        19.63 o                         
   6   6   2          6.31         12.03         5.60 o                         
   7   6   2        457.66        456.01        31.73 o                         
   8   6   2        339.47        324.84        14.52 o                         
   9   6   2         40.23         40.95         6.74 o                         
  10   6   2        143.05        153.98        16.12 o                         
  11   6   2        285.22        320.83        27.32 o                         
  12   6   2          1.90          5.55         8.73 o                         
  13   6   2       1308.90       1452.71        40.04 o                         
 -14   7   2        633.76        571.27        36.72 o                         
 -13   7   2       1561.38       1545.05        83.05 o                         
 -12   7   2        330.21        352.77        30.64 o                         
 -11   7   2         45.60         70.06        15.11 o                         
 -10   7   2         37.80         46.48        11.44 o                         
  -9   7   2       1951.39       2055.65        51.42 o                         
  -8   7   2       1647.62       1617.62        29.95 o                         
  -7   7   2       1903.89       1898.16        50.20 o                         
  -6   7   2         33.70         49.56        10.68 o                         
  -5   7   2         25.70         66.60        10.13 o                         
  -4   7   2       6133.47       6099.45       143.98 o                         
  -3   7   2      12938.70      12820.42       196.08 o                         
  -2   7   2          5.31         21.91         4.67 o                         
  -1   7   2       2259.89       2329.73        71.56 o                         
   0   7   2       1008.89       1046.85        36.37 o                         
   1   7   2       1121.09       1174.49        39.03 o                         
   2   7   2       6117.48       5515.28       105.39 o                         
   3   7   2       9196.68       9640.92       160.08 o                         
   4   7   2        859.53        970.61        35.27 o                         
   5   7   2       1148.51       1174.50        53.80 o                         
   6   7   2        782.95        692.14        41.21 o                         
   7   7   2         44.17         35.29         5.58 o                         
   8   7   2       4129.51       3996.69       103.69 o                         
   9   7   2       2036.70       2143.28        52.08 o                         
  10   7   2         34.99         29.16         8.41 o                         
  11   7   2        289.25        295.35        19.36 o                         
  12   7   2        796.37        894.99        67.05 o                         
  13   7   2         85.03         79.84        11.83 o                         
 -13   8   2          1.01          9.95        15.68 o                         
 -12   8   2        935.62        821.57        37.42 o                         
 -11   8   2        349.15        378.65        24.31 o                         
 -10   8   2        470.65        494.11        22.01 o                         
  -9   8   2       5691.67       5764.71        99.69 o                         
  -8   8   2      14024.81      13776.66       214.75 o                         
  -7   8   2        152.65        180.44        11.31 o                         
  -6   8   2       1705.08       1696.99        59.67 o                         
  -5   8   2       1972.29       1899.10        46.91 o                         
  -4   8   2         32.55         42.43         7.93 o                         
  -3   8   2      12040.02      11540.86       194.48 o                         
  -2   8   2      21770.02      20321.69       279.53 o                         
  -1   8   2         34.28         57.25         8.18 o                         
   0   8   2       3705.72       3377.39        76.30 o                         
   1   8   2      10377.69       9472.19       158.08 o                         
   2   8   2       2614.49       2409.60        64.11 o                         
   3   8   2       3126.39       3117.20        67.34 o                         
   4   8   2       7600.96       8028.22       194.49 o                         
   5   8   2        551.96        633.92        31.55 o                         
   6   8   2        878.42        810.13        22.12 o                         
   7   8   2       8420.39       8183.82       196.84 o                         
   8   8   2        982.48        947.06        39.11 o                         
   9   8   2       1339.39       1333.53        34.56 o                         
  10   8   2        394.38        464.62        25.18 o                         
  11   8   2         13.62         30.55         8.77 o                         
  12   8   2        408.41        405.03        17.08 o                         
  13   8   2       2453.00       1801.42       468.42 o                         
 -13   9   2       3831.62       3751.30       111.08 o                         
 -12   9   2        360.38        432.23        46.03 o                         
 -11   9   2         14.61         19.78        13.33 o                         
 -10   9   2       1800.95       1913.12        81.43 o                         
  -9   9   2       5332.60       5416.85       132.97 o                         
  -8   9   2       2225.36       2200.31        61.76 o                         
  -7   9   2       4898.13       4804.24       110.37 o                         
  -6   9   2       1251.57       1312.22        40.37 o                         
  -5   9   2         80.86         80.32        12.26 o                         
  -4   9   2      18150.26      17720.25       332.57 o                         
  -3   9   2      33229.89      32140.92       510.06 o                         
  -2   9   2         82.61        126.21        11.53 o                         
  -1   9   2       6480.94       6692.67       116.74 o                         
   0   9   2       4326.35       4279.31        81.99 o                         
   1   9   2       4630.38       4575.18       102.12 o                         
   2   9   2      24786.43      24238.99       453.44 o                         
   3   9   2      14471.63      13158.24       618.88 o                         
   4   9   2          7.33          9.33         6.51 o                         
   5   9   2       3838.35       4019.27       157.25 o                         
   6   9   2       2707.34       2710.64        66.54 o                         
   7   9   2         67.86         95.48        13.71 o                         
   8   9   2       8663.28       8886.21       175.49 o                         
   9   9   2       2597.26       2695.89        81.01 o                         
  10   9   2         18.75         22.63         7.64 o                         
  11   9   2        802.28        886.52        32.40 o                         
  12   9   2       3048.54       3275.56        92.21 o                         
  13   9   2        139.26         78.28        11.92 o                         
 -13  10   2         78.04         70.87        12.24 o                         
 -12  10   2       1029.90       1091.63        50.01 o                         
 -11  10   2        292.12        282.46        26.68 o                         
 -10  10   2        139.23        168.42        28.38 o                         
  -9  10   2       6570.92       6737.32       168.89 o                         
  -8  10   2      10326.87      10245.99       222.23 o                         
  -7  10   2        513.79        528.70        32.40 o                         
  -6  10   2        427.22        385.74        19.39 o                         
  -5  10   2       3031.29       3053.09        97.62 o                         
  -4  10   2        216.25        153.37        19.56 o                         
  -3  10   2      16933.26      16605.86       318.68 o                         
  -2  10   2      11010.60      10414.42       174.52 o                         
  -1  10   2       2170.96       2381.13        60.93 o                         
   0  10   2       4516.67       4861.93       103.62 o                         
   1  10   2       7897.17       7128.37       166.70 o                         
   2  10   2       1167.35       1078.09        39.11 o                         
   3  10   2       5336.60       5239.94       114.03 o                         
   4  10   2       6619.03       6884.12       143.42 o                         
   5  10   2        835.09        805.56        36.15 o                         
   6  10   2       4477.69       4444.44        85.73 o                         
   7  10   2      10680.22      10578.29       163.16 o                         
   8  10   2       1169.97       1255.32        40.62 o                         
   9  10   2        433.23        480.30        21.70 o                         
  10  10   2        661.24        684.70        23.53 o                         
  11  10   2         72.95         62.00         9.02 o                         
  12  10   2        909.83        879.91        47.74 o                         
 -13  11   2       2843.88       2227.53        96.09 o                         
 -12  11   2        347.14        339.40        25.28 o                         
 -11  11   2         21.59         16.83        11.10 o                         
 -10  11   2       4657.17       4852.82       262.73 o                         
  -9  11   2       1872.50       2077.24       120.77 o                         
  -8  11   2       3198.13       3100.24        94.12 o                         
  -7  11   2       3359.56       3338.34       100.48 o                         
  -6  11   2        198.14        195.49        12.90 o                         
  -5  11   2        179.59        184.07        10.93 o                         
  -4  11   2      20979.56      20728.62       383.35 o                         
  -3  11   2      11011.11      10764.17       192.33 o                         
  -2  11   2       3740.03       3810.21        88.70 o                         
  -1  11   2       1786.35       1805.91        46.68 o                         
   0  11   2       1482.95       1657.29        43.49 o                         
   1  11   2        199.40        181.78        15.63 o                         
   2  11   2      17225.55      17412.69       278.99 o                         
   3  11   2      11827.29      11294.13       236.84 o                         
   4  11   2          2.80         13.28         7.58 o                         
   5  11   2        217.56        233.96        15.45 o                         
   6  11   2       2618.86       2605.69        53.13 o                         
   7  11   2         15.29         26.39         9.42 o                         
   8  11   2       4204.04       4423.05        82.12 o                         
   9  11   2       3543.88       3549.70        86.10 o                         
  10  11   2          4.59          6.62         5.93 o                         
  11  11   2        888.04        956.78        40.71 o                         
  12  11   2       1707.78       1544.30        69.98 o                         
 -12  12   2        355.48        253.79        25.26 o                         
 -11  12   2        155.45        164.47        14.35 o                         
 -10  12   2         44.29         77.29        18.84 o                         
  -9  12   2       2904.45       2906.22       106.17 o                         
  -8  12   2       4161.42       4300.91       123.82 o                         
  -7  12   2       1976.42       2056.04        65.70 o                         
  -6  12   2       1154.22       1150.93        34.16 o                         
  -5  12   2        795.44        780.30        27.21 o                         
  -4  12   2       1276.27       1491.27        52.78 o                         
  -3  12   2       6732.56       6511.86       154.22 o                         
  -2  12   2       5796.38       5295.10       128.73 o                         
  -1  12   2        897.82       1026.08        37.31 o                         
   0  12   2        874.20        895.86        32.48 o                         
   1  12   2       3628.53       3512.07        99.30 o                         
   2  12   2       1122.78       1007.28        33.45 o                         
   3  12   2       5382.46       5332.95       101.89 o                         
   4  12   2       2021.45       2090.03        54.61 o                         
   5  12   2        698.82        719.50        26.58 o                         
   6  12   2       3561.02       3522.14        65.60 o                         
   7  12   2       5918.26       6003.46       100.78 o                         
   8  12   2        733.14        805.56        30.90 o                         
   9  12   2        221.46        215.80        13.28 o                         
  10  12   2        493.12        515.87        17.23 o                         
  11  12   2        142.68        106.74         8.44 o                         
  12  12   2        494.76        311.45        21.07 o                         
 -12  13   2        206.09        218.33        16.79 o                         
 -11  13   2          2.87         26.46         9.62 o                         
 -10  13   2       1185.42       1106.73        94.08 o                         
  -9  13   2        441.99        525.57        30.36 o                         
  -8  13   2        395.27        396.58        30.40 o                         
  -7  13   2       2646.41       2822.34        75.13 o                         
  -6  13   2        100.48        134.57        13.28 o                         
  -5  13   2        141.93        132.63        13.99 o                         
  -4  13   2       4806.34       4782.46        93.38 o                         
  -3  13   2       5020.16       4910.61        80.48 o                         
  -2  13   2        600.75        644.51        22.48 o                         
  -1  13   2       1051.56       1117.41        37.12 o                         
   0  13   2        830.35        926.39        30.78 o                         
   1  13   2         58.35         65.31         9.64 o                         
   2  13   2      10111.50      10055.31       183.40 o                         
   3  13   2       5654.36       5622.71        93.37 o                         
   4  13   2        381.30        349.17        18.93 o                         
   5  13   2         34.55         25.11         8.22 o                         
   6  13   2       1588.27       1569.01        40.99 o                         
   7  13   2        131.06        146.80        16.12 o                         
   8  13   2       1413.32       1656.95        50.82 o                         
   9  13   2        943.92        924.75        26.99 o                         
  10  13   2         88.66         91.95         7.71 o                         
  11  13   2        423.02        333.39        43.38 o                         
 -12  14   2          5.67          2.49         7.61 o                         
 -11  14   2          8.91         22.99         6.22 o                         
 -10  14   2         30.39         64.08        10.60 o                         
  -9  14   2       1125.83       1203.16        57.23 o                         
  -8  14   2       2283.22       2408.76        73.78 o                         
  -7  14   2          1.76          6.92         9.08 o                         
  -6  14   2         66.95         67.15        12.21 o                         
  -5  14   2         39.16         42.86        11.22 o                         
  -4  14   2        612.54        570.95        23.93 o                         
  -3  14   2       6541.60       6531.97       121.76 o                         
  -2  14   2       1256.21       1293.57        28.78 o                         
  -1  14   2         30.93         52.01         8.76 o                         
   0  14   2         96.18         92.72         8.11 o                         
   1  14   2       2361.46       2535.42        44.33 o                         
   2  14   2       3645.75       3539.07        69.10 o                         
   3  14   2        888.09        903.22        29.55 o                         
   4  14   2         35.75         34.70         9.44 o                         
   5  14   2         11.72          6.19         9.58 o                         
   6  14   2        189.08        185.56        16.11 o                         
   7  14   2       3355.06       3688.02       102.30 o                         
   8  14   2       1844.13       1918.93        53.74 o                         
   9  14   2         75.31         75.10         9.63 o                         
  10  14   2         12.30          7.87         5.16 o                         
  11  14   2          1.61          5.90         7.74 o                         
 -11  15   2          6.48         31.30         8.92 o                         
 -10  15   2         51.38         50.49        10.78 o                         
  -9  15   2         38.07         59.36        11.70 o                         
  -8  15   2        143.12        147.87        16.79 o                         
  -7  15   2        212.97        254.58        18.97 o                         
  -6  15   2         24.56         30.36        12.97 o                         
  -5  15   2        181.34        158.35        13.09 o                         
  -4  15   2         32.39         35.65        10.42 o                         
  -3  15   2        183.26        151.08        11.80 o                         
  -2  15   2        605.81        597.44        20.88 o                         
  -1  15   2        631.53        594.87        20.80 o                         
   0  15   2        336.94        348.59        16.31 o                         
   1  15   2       2643.66       2649.00        44.06 o                         
   2  15   2       2110.39       2207.44        39.23 o                         
   3  15   2         20.26         23.37         7.92 o                         
   4  15   2         15.52         16.87         9.83 o                         
   5  15   2         83.22         90.37        11.90 o                         
   6  15   2          1.37         22.34        12.11 o                         
   7  15   2        100.33        111.74        16.53 o                         
   8  15   2        175.17        173.99        14.99 o                         
   9  15   2        125.80        115.60         8.22 o                         
  10  15   2        145.94        117.43        11.59 o                         
 -11  16   2        366.27        244.77        19.36 o                         
 -10  16   2        259.81        231.27        14.75 o                         
  -9  16   2        175.44        224.09        29.96 o                         
  -8  16   2        417.48        345.15        86.11 o                         
  -7  16   2          0.69         13.93         8.45 o                         
  -6  16   2        884.72        929.08        66.15 o                         
  -5  16   2        195.50        199.00        22.09 o                         
  -4  16   2        602.12        605.74        27.67 o                         
  -3  16   2        133.19        119.38        10.73 o                         
  -2  16   2         31.08         25.13         8.47 o                         
  -1  16   2        174.34        203.28        15.07 o                         
   0  16   2         46.40         63.41        12.80 o                         
   1  16   2         24.13         17.82         7.34 o                         
   2  16   2       1020.57        980.93        26.63 o                         
   3  16   2        196.48        183.73        11.73 o                         
   4  16   2        347.52        380.89        20.10 o                         
   5  16   2       1215.33       1241.05        37.03 o                         
   6  16   2         88.36         72.98        12.09 o                         
   7  16   2        418.44        400.12        24.52 o                         
   8  16   2        372.33        319.58        15.70 o                         
   9  16   2         28.14         29.84         4.94 o                         
  10  16   2        634.08        406.00        18.98 o                         
 -10  17   2        543.62        451.16        16.81 o                         
  -9  17   2         75.31         73.52        10.71 o                         
  -8  17   2        451.64        419.92        28.85 o                         
  -7  17   2        817.64        883.50        34.38 o                         
  -6  17   2        324.24        330.59        29.58 o                         
  -5  17   2        932.56        969.40        98.36 o                         
  -4  17   2        258.16        336.52        57.61 o                         
  -3  17   2         51.23         74.86        17.44 o                         
  -2  17   2       1428.23       1441.18        40.90 o                         
  -1  17   2       1373.56       1588.46        48.71 o                         
   0  17   2       3643.52       4187.88        91.60 o                         
   1  17   2        325.40        286.10        18.62 o                         
   2  17   2         11.74         19.24         7.77 o                         
   3  17   2        147.68        177.45        14.19 o                         
   4  17   2         44.74         67.41        10.77 o                         
   5  17   2       1354.73       1502.50        45.64 o                         
   6  17   2        861.18        901.94        31.90 o                         
   7  17   2         36.22         48.93         9.74 o                         
   8  17   2         31.18         40.64         6.43 o                         
   9  17   2        814.93        695.31        33.32 o                         
  -9  18   2        238.76        200.62        13.04 o                         
  -8  18   2         98.97        109.77        12.34 o                         
  -7  18   2        164.76        141.31        13.16 o                         
  -6  18   2       1870.16       1934.00        50.57 o                         
  -5  18   2       3200.01       3395.22       111.31 o                         
  -4  18   2       1302.44       1330.10        58.75 o                         
  -3  18   2       1106.46       1141.76        79.04 o                         
  -2  18   2        491.11        613.54        26.71 o                         
  -1  18   2        346.84        404.73        23.58 o                         
   0  18   2       1813.93       2127.18        58.78 o                         
   1  18   2       2597.05       2866.62        82.86 o                         
   2  18   2        340.57        307.70        20.14 o                         
   3  18   2        634.34        727.04        35.53 o                         
   4  18   2       2391.52       2801.38        68.33 o                         
   5  18   2       1084.89       1244.95        34.11 o                         
   6  18   2        488.84        517.18        17.86 o                         
   7  18   2        292.36        256.56        19.05 o                         
   8  18   2         17.74         12.23         4.00 o                         
   9  18   2        203.92        123.38         9.19 o                         
  -9  19   2        456.95        298.50        14.72 o                         
  -8  19   2        261.37        232.75        24.44 o                         
  -7  19   2       2635.97       2167.00        68.50 o                         
  -6  19   2       2201.64       2380.64        50.22 o                         
  -5  19   2        106.73        110.80        14.00 o                         
  -4  19   2       1610.87       1718.13        95.15 o                         
  -3  19   2        198.20        240.35        26.27 o                         
  -2  19   2        441.31        474.82        35.53 o                         
  -1  19   2       5236.70       5769.85       107.18 o                         
   0  19   2       4688.05       5131.04       109.47 o                         
   1  19   2        528.91        571.46        30.02 o                         
   2  19   2        542.55        667.35        31.20 o                         
   3  19   2        199.01        211.96        17.42 o                         
   4  19   2        239.86        231.76        18.73 o                         
   5  19   2       3279.55       3490.56        75.40 o                         
   6  19   2       1919.80       1979.78        52.60 o                         
   7  19   2         81.67         90.64         8.95 o                         
   8  19   2        766.66        457.98        25.84 o                         
  -8  20   2        552.13        312.49        69.12 o                         
  -7  20   2          2.98         10.65        13.90 o                         
  -6  20   2       1864.76       1873.16        60.73 o                         
  -5  20   2       3753.59       3821.41        91.98 o                         
  -4  20   2        254.04        263.29        20.42 o                         
  -3  20   2        368.41        404.46        27.53 o                         
  -2  20   2       1092.06       1224.94        85.01 o                         
  -1  20   2        212.65        246.68        14.28 o                         
   0  20   2       1721.55       1822.60        39.53 o                         
   1  20   2       3053.14       3307.32        85.46 o                         
   2  20   2        568.23        593.09        38.66 o                         
   3  20   2       1361.69       1456.37        46.74 o                         
   4  20   2       2529.62       2596.10        82.98 o                         
   5  20   2        586.13        687.30        29.85 o                         
   6  20   2        220.69        193.90        11.84 o                         
  -6  21   2       1097.94        921.38       169.58 o                         
  -5  21   2          6.69          9.82         6.64 o                         
  -4  21   2       1313.16       1422.42        42.67 o                         
  -3  21   2        154.75        144.20        11.69 o                         
  -2  21   2        375.87        390.46        23.59 o                         
  -1  21   2       3725.94       3845.59        98.61 o                         
   0  21   2       3258.59       3593.90        76.65 o                         
   1  21   2          0.67         -2.13         7.50 o                         
   2  21   2        822.28        890.97        32.77 o                         
   3  21   2        441.41        466.98        26.78 o                         
   4  21   2        604.95        591.47        22.14 o                         
   5  21   2       1339.31       1370.38        45.43 o                         
   6  21   2       1117.56        620.67        32.99 o                         
  -5  22   2       1477.07       1078.69       118.42 o                         
  -4  22   2         80.08         93.31         7.68 o                         
  -3  22   2        272.87        285.45        15.21 o                         
  -2  22   2        809.34        828.41        34.04 o                         
  -1  22   2         69.64         84.30        18.37 o                         
   0  22   2         70.70         70.40         8.64 o                         
   1  22   2       1374.53       1405.29        40.93 o                         
   2  22   2         48.52         38.99         7.56 o                         
   3  22   2        495.43        491.26        19.53 o                         
   4  22   2       1425.46       1323.70        42.32 o                         
  -3  23   2         24.79          7.80         3.25 o                         
  -2  23   2        293.97        249.61        44.50 o                         
  -1  23   2       1358.27        994.76        98.08 o                         
   0  23   2       1424.11       1127.76       144.47 o                         
   1  23   2         10.16         10.61         9.56 o                         
   2  23   2        367.77        244.89        11.92 o                         
 -15   1   3         61.52         52.09        11.75 o                         
 -14   1   3        320.32        347.02        76.46 o                         
 -13   1   3        790.35        863.44        94.95 o                         
 -12   1   3        111.22        205.10        21.33 o                         
 -11   1   3        658.21        814.83        39.22 o                         
 -10   1   3        158.34        269.77        31.21 o                         
  -9   1   3         12.20         13.48         5.24 o                         
  -8   1   3       2985.72       3086.65        65.84 o                         
  -7   1   3       1047.99       1221.95        35.13 o                         
  -6   1   3       1071.43        962.52        39.90 o                         
  -5   1   3        116.02        129.37        12.36 o                         
  -4   1   3        694.90        741.90        25.41 o                         
  -3   1   3        869.90        815.51        17.56 o                         
  -2   1   3       1113.00       1191.53        27.75 o                         
  -1   1   3      26207.40      25209.84       436.91 o                         
   0   1   3         12.84         25.65         3.94 o                         
   1   1   3         55.93         41.18         7.37 o                         
   2   1   3       3218.78       3488.98        61.44 o                         
   3   1   3       2535.67       2449.82        57.77 o                         
   4   1   3       4946.71       4125.28       146.97 o                         
   5   1   3       4875.31       5189.12       228.43 o                         
   6   1   3        202.23        143.08        16.59 o                         
   7   1   3       1180.76       1207.06        41.12 o                         
   8   1   3         85.26         88.90        10.35 o                         
   9   1   3        762.76        880.52        28.11 o                         
  10   1   3        774.15        761.23        30.88 o                         
  11   1   3         36.50         50.81        11.41 o                         
  12   1   3          0.33          0.11         9.12 o                         
  13   1   3        430.01        501.88        24.49 o                         
  14   1   3         21.77         19.71         5.53 o                         
 -14   2   3         18.05         25.44         7.72 o                         
 -13   2   3        812.78        788.01        43.37 o                         
 -12   2   3         62.37        157.76        21.00 o                         
 -11   2   3         76.72        351.14        40.87 o                         
 -10   2   3       1526.16       1465.64        37.75 o                         
  -9   2   3       4204.92       4514.96        64.53 o                         
  -8   2   3        282.59        324.30        14.15 o                         
  -7   2   3       9590.08      10689.40       232.14 o                         
  -6   2   3       1090.99       1085.21        55.52 o                         
  -5   2   3        232.40        233.25        14.83 o                         
  -4   2   3       4145.49       3850.24       127.60 o                         
  -3   2   3      43945.80      43237.07       607.53 o                         
  -2   2   3       6846.01       6691.86        97.91 o                         
  -1   2   3      44480.47      43089.20       602.00 o                         
   0   2   3      42994.29      40936.91       495.94 o                         
   1   2   3       2399.56       2058.44        43.14 o                         
   2   2   3       3241.36       3055.76        49.48 o                         
   3   2   3       8679.22       8059.15       107.02 o                         
   4   2   3        519.99        545.57        23.67 o                         
   5   2   3       4225.37       4400.07       122.22 o                         
   6   2   3       3798.64       4214.26       153.54 o                         
   7   2   3         63.84         81.18         8.21 o                         
   8   2   3        110.49        117.77         9.22 o                         
   9   2   3       4775.77       5131.98       110.55 o                         
  10   2   3         22.38         46.64         8.81 o                         
  11   2   3         29.30         44.35        10.52 o                         
  12   2   3        782.23        911.28        33.58 o                         
  13   2   3        210.66        231.57        11.55 o                         
 -14   3   3       1740.27       1833.78       104.31 o                         
 -13   3   3        751.85        810.12        30.07 o                         
 -12   3   3        133.82        225.71        14.42 o                         
 -11   3   3       2389.60       2649.62        73.53 o                         
 -10   3   3       1583.25       1640.51        37.84 o                         
  -9   3   3       1193.45       1191.54        29.96 o                         
  -8   3   3       5077.59       5085.62        73.42 o                         
  -7   3   3       6567.21       7137.56       122.81 o                         
  -6   3   3       1747.92       1841.05        90.78 o                         
  -5   3   3       2336.06       2043.48        82.36 o                         
  -4   3   3       5820.11       5834.42       109.65 o                         
  -3   3   3        692.42        674.22        17.70 o                         
  -2   3   3        911.73        900.63        27.85 o                         
  -1   3   3      83317.67      78742.18       945.74 o                         
   0   3   3        120.54        133.48         8.06 o                         
   1   3   3      10626.98       9006.46       170.32 o                         
   2   3   3        723.52        792.37        21.85 o                         
   3   3   3       2714.60       2677.95        52.93 o                         
   4   3   3       1810.09       1591.47        46.44 o                         
   5   3   3      19283.27      19909.52       288.44 o                         
   6   3   3         58.44         63.11        12.31 o                         
   7   3   3       5251.88       5226.46        79.71 o                         
   8   3   3        324.45        354.04        13.01 o                         
   9   3   3        547.59        580.23        19.35 o                         
  10   3   3       1271.52       1366.16        48.07 o                         
  11   3   3       2782.57       3086.45        81.62 o                         
  12   3   3         88.54         88.29        10.47 o                         
  13   3   3       1612.81       1735.70        42.43 o                         
 -14   4   3          0.09         -0.08         9.57 o                         
 -13   4   3       1913.82       1984.03        71.64 o                         
 -12   4   3        338.94        401.63        18.58 o                         
 -11   4   3          2.92         81.14        10.94 o                         
 -10   4   3       6393.89       6313.64        98.65 o                         
  -9   4   3       5070.58       5371.15        81.92 o                         
  -8   4   3         17.50         26.02         6.57 o                         
  -7   4   3       6143.76       6278.56       102.58 o                         
  -6   4   3       3440.51       3200.98       131.52 o                         
  -5   4   3         39.25         31.73         8.35 o                         
  -4   4   3      12019.23      11939.72       180.97 o                         
  -3   4   3      12387.98      11377.12       149.93 o                         
  -2   4   3         26.51         53.62         8.14 o                         
  -1   4   3       9262.22       9638.25       126.69 o                         
   0   4   3        758.64        811.11        32.02 o                         
   1   4   3        331.24        437.45        21.59 o                         
   2   4   3       3959.94       3868.39        70.37 o                         
   3   4   3      11310.53      11230.61       166.71 o                         
   4   4   3        531.16        762.63        26.80 o                         
   5   4   3        889.94        885.92        29.38 o                         
   6   4   3      22568.45      23302.66       344.84 o                         
   7   4   3       1623.93       1633.85        30.50 o                         
   8   4   3       1453.03       1403.65        26.85 o                         
   9   4   3       3395.29       3646.93        59.88 o                         
  10   4   3         14.79         27.58         8.31 o                         
  11   4   3        781.76        946.46        26.97 o                         
  12   4   3       2731.93       2993.30        70.09 o                         
  13   4   3        215.66        212.34        12.55 o                         
 -14   5   3       2392.60       2122.75        65.76 o                         
 -13   5   3        235.30        265.27        18.74 o                         
 -12   5   3        423.92        501.42        27.97 o                         
 -11   5   3       2630.90       2899.86        83.65 o                         
 -10   5   3       3365.25       3453.02        57.92 o                         
  -9   5   3       1380.22       1338.41        35.75 o                         
  -8   5   3       5129.82       5128.95       100.18 o                         
  -7   5   3       2277.99       2350.06        53.93 o                         
  -6   5   3       3453.55       3328.37        83.39 o                         
  -5   5   3       9125.36       9112.88       138.22 o                         
  -4   5   3       9375.30       9475.33       129.53 o                         
  -3   5   3       2568.86       2783.37        46.83 o                         
  -2   5   3      29213.81      27098.32       414.04 o                         
  -1   5   3      18085.33      18995.66       238.60 o                         
   0   5   3       6933.86       6586.69       105.22 o                         
   1   5   3      13831.21      13510.85       240.77 o                         
   2   5   3      31770.99      30332.79       440.56 o                         
   3   5   3       1319.86       1214.63        34.00 o                         
   4   5   3       7914.23       7081.14       119.98 o                         
   5   5   3       3307.20       3276.89        66.77 o                         
   6   5   3         47.46         73.49         8.79 o                         
   7   5   3       5825.46       6087.15        74.25 o                         
   8   5   3       3636.03       3442.25        69.47 o                         
   9   5   3        526.82        522.54        16.79 o                         
  10   5   3       1307.80       1445.36        37.89 o                         
  11   5   3       4491.24       4946.60        97.49 o                         
  12   5   3        184.02        188.20        13.46 o                         
  13   5   3       1337.62       1385.26        48.59 o                         
 -14   6   3         77.93         79.12        14.35 o                         
 -13   6   3       2125.44       2091.17        59.35 o                         
 -12   6   3       1092.92       1130.11        37.94 o                         
 -11   6   3          3.22          6.41        10.43 o                         
 -10   6   3       5156.67       5217.88        77.62 o                         
  -9   6   3       4459.29       4626.36        78.18 o                         
  -8   6   3        325.54        381.23        21.52 o                         
  -7   6   3       5195.82       4975.78        86.07 o                         
  -6   6   3      18011.07      17933.80       462.99 o                         
  -5   6   3       1757.71       1744.91        44.37 o                         
  -4   6   3      11275.35      11240.80       179.81 o                         
  -3   6   3      10290.10       9667.47       176.31 o                         
  -2   6   3       2056.09       2256.32        42.97 o                         
  -1   6   3      22818.87      23092.77       271.99 o                         
   0   6   3       7412.69       6398.72        95.85 o                         
   1   6   3       1353.39       1304.95        31.58 o                         
   2   6   3       7754.93       7723.25       129.94 o                         
   3   6   3      21047.21      20902.67       341.40 o                         
   4   6   3        172.73        124.48        12.80 o                         
   5   6   3       5810.71       5656.64       143.03 o                         
   6   6   3      12632.24      12547.74       226.64 o                         
   7   6   3       2170.83       2202.54        38.70 o                         
   8   6   3       2608.08       2694.77        50.28 o                         
   9   6   3       3244.89       3160.42        72.90 o                         
  10   6   3         18.00         18.20         8.29 o                         
  11   6   3        990.61       1010.81        32.32 o                         
  12   6   3       3288.14       3577.96        69.75 o                         
  13   6   3        134.93         89.41        34.85 o                         
 -14   7   3       1428.23       1275.56        65.01 o                         
 -13   7   3        923.89        990.46        51.98 o                         
 -12   7   3        585.47        523.48        41.85 o                         
 -11   7   3       3834.87       3934.05        91.39 o                         
 -10   7   3       1748.94       1787.42        48.45 o                         
  -9   7   3         96.34        151.54        15.39 o                         
  -8   7   3       5462.08       5621.30        83.44 o                         
  -7   7   3       1300.38       1284.62        34.62 o                         
  -6   7   3       1503.41       1522.91        58.17 o                         
  -5   7   3      13665.03      13195.72       208.99 o                         
  -4   7   3       6035.62       5895.98       108.69 o                         
  -3   7   3       1239.56       1025.41        36.35 o                         
  -2   7   3       7211.99       7386.95       111.50 o                         
  -1   7   3      14551.64      14441.67       242.01 o                         
   0   7   3        588.97        434.83        17.15 o                         
   1   7   3       9793.05       9404.18       138.22 o                         
   2   7   3      17391.68      17692.95       293.35 o                         
   3   7   3       3793.02       3766.78        81.63 o                         
   4   7   3      12888.33      12745.66       227.05 o                         
   5   7   3       1408.93       1060.18        39.96 o                         
   6   7   3        163.59        145.94         9.48 o                         
   7   7   3       4101.27       4226.08        59.03 o                         
   8   7   3       4033.92       4067.39        73.10 o                         
   9   7   3        653.09        685.10        20.59 o                         
  10   7   3       1416.77       1567.47        36.90 o                         
  11   7   3       1356.98       1522.27        42.83 o                         
  12   7   3         11.46         21.48         6.93 o                         
  13   7   3        945.27        816.69        41.92 o                         
 -14   8   3         10.38         22.49        11.36 o                         
 -13   8   3       1441.94       1488.61        56.77 o                         
 -12   8   3        210.10        219.52        17.70 o                         
 -11   8   3         11.38         19.46         9.99 o                         
 -10   8   3       1017.12       1051.92        52.19 o                         
  -9   8   3        433.62        529.87        27.77 o                         
  -8   8   3         59.94        137.23        13.81 o                         
  -7   8   3       4592.03       4353.81        68.73 o                         
  -6   8   3       3319.07       3279.29        82.67 o                         
  -5   8   3        377.26        422.69        21.03 o                         
  -4   8   3       2970.42       2885.31        83.51 o                         
  -3   8   3       5575.07       5633.74        93.33 o                         
  -2   8   3       1811.78       1976.48        40.45 o                         
  -1   8   3       9062.07       9754.81       176.00 o                         
   0   8   3       4305.74       4099.47        87.96 o                         
   1   8   3       5910.35       5790.50       157.28 o                         
   2   8   3       6921.14       6756.42       162.12 o                         
   3   8   3       2985.91       2734.02        63.80 o                         
   4   8   3        585.66        560.46        28.24 o                         
   5   8   3       1466.71       1398.29        49.47 o                         
   6   8   3       2781.17       2712.26        48.80 o                         
   7   8   3        762.61        739.07        23.10 o                         
   8   8   3       1081.79       1130.64        31.03 o                         
   9   8   3       2468.24       2419.86        45.03 o                         
  10   8   3         30.56         19.80         7.48 o                         
  11   8   3         56.95         44.96         8.80 o                         
  12   8   3       1111.65       1225.94        39.96 o                         
 -13   9   3         80.33        118.65        13.67 o                         
 -12   9   3        245.62        249.03        24.64 o                         
 -11   9   3        106.32         77.32        14.70 o                         
 -10   9   3          6.19         53.23        18.91 o                         
  -9   9   3         96.16        168.95        21.26 o                         
  -8   9   3       4606.85       4798.44       141.96 o                         
  -7   9   3         37.56         39.37         8.33 o                         
  -6   9   3        613.56        535.50        26.59 o                         
  -5   9   3         74.91         80.32        13.63 o                         
  -4   9   3       2060.59       2180.61        60.75 o                         
  -3   9   3       1422.81       1517.23        40.79 o                         
  -2   9   3        486.41        370.31        21.11 o                         
  -1   9   3        258.62        305.95        17.13 o                         
   0   9   3         17.81         13.41         7.11 o                         
   1   9   3        421.24        331.40        19.53 o                         
   2   9   3       1607.28       1527.71        69.96 o                         
   3   9   3       2624.25       2610.52        60.77 o                         
   4   9   3       1422.93       1401.02        50.27 o                         
   5   9   3          8.94         12.70         7.68 o                         
   6   9   3         92.07        100.16        11.78 o                         
   7   9   3        132.28        166.01        16.83 o                         
   8   9   3        517.37        592.41        51.80 o                         
   9   9   3        137.33        120.80        11.94 o                         
  10   9   3         57.24         49.83        11.45 o                         
  11   9   3         82.24         93.60        11.43 o                         
  12   9   3          3.47         23.27         8.76 o                         
 -13  10   3        287.89        253.59        52.28 o                         
 -12  10   3          0.04         28.26        11.62 o                         
 -11  10   3        266.28        252.97        27.40 o                         
 -10  10   3        156.38        159.55        22.87 o                         
  -9  10   3         66.06         94.71        32.38 o                         
  -8  10   3         49.62        108.96        16.34 o                         
  -7  10   3         41.03         51.25        11.37 o                         
  -6  10   3        605.38        637.07        22.38 o                         
  -5  10   3        602.79        606.97        22.94 o                         
  -4  10   3        457.97        489.40        30.26 o                         
  -3  10   3       1071.15       1123.90        41.39 o                         
  -2  10   3         81.50         98.15        11.99 o                         
  -1  10   3        412.41        520.14        25.43 o                         
   0  10   3          0.21         17.87         6.85 o                         
   1  10   3       2887.97       2911.06        61.86 o                         
   2  10   3        188.57        191.73        16.23 o                         
   3  10   3          3.75         12.21        10.01 o                         
   4  10   3        475.34        521.07        25.65 o                         
   5  10   3        393.23        415.56        21.46 o                         
   6  10   3        213.02        206.21        17.98 o                         
   7  10   3        282.06        371.01        25.51 o                         
   8  10   3        154.85        181.53        18.15 o                         
   9  10   3        206.42        211.25        12.80 o                         
  10  10   3        100.36         87.19        10.46 o                         
  11  10   3         81.40         58.31        10.69 o                         
  12  10   3          8.63         11.52         8.79 o                         
 -13  11   3         85.65        107.30        17.49 o                         
 -12  11   3         39.09         43.70        11.08 o                         
 -11  11   3       1018.05        959.55        41.81 o                         
 -10  11   3         77.46        103.47        18.41 o                         
  -9  11   3        322.33        371.09        32.64 o                         
  -8  11   3        660.81        740.45        55.66 o                         
  -7  11   3        677.54        719.63        34.21 o                         
  -6  11   3        247.52        231.43        14.13 o                         
  -5  11   3       2594.71       2614.71        58.75 o                         
  -4  11   3        109.86        102.79        13.64 o                         
  -3  11   3        735.62        773.45        38.55 o                         
  -2  11   3        181.27        183.69        16.28 o                         
  -1  11   3       1544.23       1535.91        41.93 o                         
   0  11   3         53.33         86.69        15.82 o                         
   1  11   3        289.56        357.29        19.78 o                         
   2  11   3         12.27          7.15         7.83 o                         
   3  11   3         15.11         31.36         8.91 o                         
   4  11   3         16.17         23.94         8.04 o                         
   5  11   3        664.02        690.21        31.94 o                         
   6  11   3         70.02         49.33        10.67 o                         
   7  11   3         93.72         79.25        12.22 o                         
   8  11   3          3.52         13.64        11.57 o                         
   9  11   3         45.04         44.53         7.73 o                         
  10  11   3        273.25        266.02        12.86 o                         
  11  11   3        194.31        155.80        13.51 o                         
  12  11   3          0.95          7.58         8.51 o                         
 -12  12   3        477.10        490.14        27.43 o                         
 -11  12   3        125.02         67.07        12.34 o                         
 -10  12   3       1376.61       1454.78        52.52 o                         
  -9  12   3         94.21        109.48        22.27 o                         
  -8  12   3         70.01         98.36        19.36 o                         
  -7  12   3       1567.37       1647.80        55.22 o                         
  -6  12   3       1844.41       1928.08        54.83 o                         
  -5  12   3        140.82        157.37        13.82 o                         
  -4  12   3       2312.44       2367.11        56.56 o                         
  -3  12   3        257.46        226.21        16.69 o                         
  -2  12   3         18.50         34.89        12.47 o                         
  -1  12   3        743.27        849.81        37.09 o                         
   0  12   3       2547.25       2784.10        69.40 o                         
   1  12   3         22.60         11.07         7.17 o                         
   2  12   3       1569.31       1585.47        34.61 o                         
   3  12   3       1727.23       1706.63        35.46 o                         
   4  12   3       1097.42       1058.81        28.17 o                         
   5  12   3       1585.57       1608.25        40.22 o                         
   6  12   3       1041.45       1105.27        38.56 o                         
   7  12   3        111.38         63.70        11.83 o                         
   8  12   3        201.46        187.97        15.83 o                         
   9  12   3       1121.91       1159.05        27.37 o                         
  10  12   3        267.82        251.05        11.67 o                         
  11  12   3        134.27        126.18         9.37 o                         
 -12  13   3        258.66        216.73        15.06 o                         
 -11  13   3       2088.45       2126.69        59.42 o                         
 -10  13   3        212.11        249.30        27.11 o                         
  -9  13   3         42.28         58.57        18.45 o                         
  -8  13   3        889.60        968.36        42.55 o                         
  -7  13   3       3958.22       4077.30       102.24 o                         
  -6  13   3       1929.40       1930.43        55.44 o                         
  -5  13   3       4884.52       4865.48       112.58 o                         
  -4  13   3        433.52        418.39        20.89 o                         
  -3  13   3         57.34         72.25        14.11 o                         
  -2  13   3       1577.21       1496.02        44.75 o                         
  -1  13   3       6321.73       6771.70        99.85 o                         
   0  13   3       1682.91       1682.20        34.74 o                         
   1  13   3       5389.75       5390.61        74.71 o                         
   2  13   3        929.98        897.79        23.84 o                         
   3  13   3         40.14         46.98         7.71 o                         
   4  13   3       2230.74       2253.80        65.60 o                         
   5  13   3       3226.67       3323.71        72.10 o                         
   6  13   3       1225.42       1259.78        47.30 o                         
   7  13   3        304.02        314.55        21.83 o                         
   8  13   3        422.56        442.90        21.18 o                         
   9  13   3          1.33          6.83         6.37 o                         
  10  13   3       1416.59       1345.08        31.55 o                         
  11  13   3        826.01        540.14        30.69 o                         
 -12  14   3       1130.81        852.35        45.27 o                         
 -11  14   3         58.12         35.05         9.85 o                         
 -10  14   3       2378.03       2375.70        81.28 o                         
  -9  14   3        394.87        427.39        31.28 o                         
  -8  14   3       1355.19       1406.52        51.81 o                         
  -7  14   3       1721.11       1779.89        51.82 o                         
  -6  14   3       4194.79       4412.80       127.48 o                         
  -5  14   3          1.04         -0.86         9.66 o                         
  -4  14   3       8789.47       8986.19       150.24 o                         
  -3  14   3       1511.98       1474.72        44.41 o                         
  -2  14   3       2063.68       2234.39        69.92 o                         
  -1  14   3       5564.87       5945.58       122.12 o                         
   0  14   3       8536.28       8943.59       120.12 o                         
   1  14   3        583.60        589.52        16.34 o                         
   2  14   3       1219.36       1179.52        33.36 o                         
   3  14   3       5502.61       5569.50        80.51 o                         
   4  14   3        353.35        352.36        19.15 o                         
   5  14   3       3367.54       3387.79        71.78 o                         
   6  14   3       3305.91       3459.63        72.35 o                         
   7  14   3        195.85        196.64        20.29 o                         
   8  14   3        506.02        508.89        21.80 o                         
   9  14   3       2894.81       2864.35        56.13 o                         
  10  14   3        289.52        239.39        14.73 o                         
 -11  15   3       3260.31       2919.68        79.66 o                         
 -10  15   3        373.35        405.94        18.06 o                         
  -9  15   3        417.93        395.87        23.06 o                         
  -8  15   3       1312.44       1421.98        50.28 o                         
  -7  15   3       3356.36       3511.29        82.20 o                         
  -6  15   3       3573.86       3522.29        98.45 o                         
  -5  15   3       3571.70       3635.69        93.51 o                         
  -4  15   3        955.63       1023.04        34.38 o                         
  -3  15   3        213.77        179.96        14.76 o                         
  -2  15   3       3482.77       3715.59        78.82 o                         
  -1  15   3       5495.68       6006.98        97.08 o                         
   0  15   3       1904.12       2043.91        41.85 o                         
   1  15   3       1658.69       1844.34        36.43 o                         
   2  15   3       4076.07       4266.60        61.29 o                         
   3  15   3          3.56          8.17         6.79 o                         
   4  15   3       5414.25       5721.55        97.85 o                         
   5  15   3       3637.45       3747.89       119.44 o                         
   6  15   3        684.04        764.09        27.84 o                         
   7  15   3        786.07        886.13        44.71 o                         
   8  15   3       1459.20       1592.68        36.02 o                         
   9  15   3          0.52          9.35         5.01 o                         
  10  15   3       2305.62       1705.57       137.06 o                         
 -11  16   3          5.39         12.10         4.95 o                         
 -10  16   3       2362.46       2255.08        72.04 o                         
  -9  16   3        342.22        363.58        26.27 o                         
  -8  16   3        839.77        866.90        43.38 o                         
  -7  16   3       1985.47       2096.05        74.16 o                         
  -6  16   3       4472.51       4781.52       208.82 o                         
  -5  16   3         50.32         55.93        13.91 o                         
  -4  16   3       1512.20       1427.14        49.62 o                         
  -3  16   3       2584.93       2816.54        73.47 o                         
  -2  16   3       1267.80       1322.19        37.79 o                         
  -1  16   3       7508.44       8133.48       182.23 o                         
   0  16   3       5656.42       6120.73       135.54 o                         
   1  16   3         18.74         24.95         7.38 o                         
   2  16   3        112.53        153.46        11.22 o                         
   3  16   3       4385.33       4456.69        81.46 o                         
   4  16   3       1002.56        963.63        31.30 o                         
   5  16   3       2392.94       2592.69        66.89 o                         
   6  16   3       3747.10       3966.46        79.82 o                         
   7  16   3         57.02         70.54        13.04 o                         
   8  16   3        163.47        148.43         9.89 o                         
   9  16   3       1940.69       1930.48        34.65 o                         
 -10  17   3        307.97        266.86        16.08 o                         
  -9  17   3        739.72        774.38        50.81 o                         
  -8  17   3        539.95        471.03        40.66 o                         
  -7  17   3        733.17        791.53        32.58 o                         
  -6  17   3        925.75        762.89        41.87 o                         
  -5  17   3       4094.34       4136.15       114.11 o                         
  -4  17   3        475.59        480.62        33.39 o                         
  -3  17   3        574.56        598.83        29.08 o                         
  -2  17   3       3154.90       3403.89       102.14 o                         
  -1  17   3       2650.97       2858.12        64.31 o                         
   0  17   3       1774.41       1967.90        48.73 o                         
   1  17   3       2138.91       2207.12        65.93 o                         
   2  17   3       1242.06       1313.95        34.00 o                         
   3  17   3        931.87        955.23        30.76 o                         
   4  17   3       2516.03       2641.33        59.63 o                         
   5  17   3       1842.65       1938.55        43.09 o                         
   6  17   3        440.36        498.05        20.31 o                         
   7  17   3        802.22        764.25        20.13 o                         
   8  17   3        431.58        404.57        18.03 o                         
   9  17   3         34.97         21.97         6.15 o                         
  -9  18   3        223.58        184.19        32.37 o                         
  -8  18   3         16.47         11.42        13.75 o                         
  -7  18   3        954.00        909.38        32.12 o                         
  -6  18   3       2225.12       2250.58        79.50 o                         
  -5  18   3         78.79        101.07        18.58 o                         
  -4  18   3        818.04        767.09        31.31 o                         
  -3  18   3        543.36        505.04        24.29 o                         
  -2  18   3        251.01        279.49        19.67 o                         
  -1  18   3        976.38       1047.30        32.61 o                         
   0  18   3       2641.22       2952.65        73.22 o                         
   1  18   3         39.05         42.45        11.29 o                         
   2  18   3         65.98         59.10        11.69 o                         
   3  18   3        597.98        581.52        25.20 o                         
   4  18   3        733.13        729.67        25.58 o                         
   5  18   3       1454.78       1548.69        38.54 o                         
   6  18   3       1482.88       1354.10        36.71 o                         
   7  18   3          1.69          5.42         5.68 o                         
   8  18   3        167.78        138.85         7.85 o                         
  -9  19   3        362.07        207.50        47.41 o                         
  -8  19   3        235.68        193.59        22.33 o                         
  -7  19   3        311.34        292.10        29.01 o                         
  -6  19   3         90.93         99.38        10.97 o                         
  -5  19   3       1009.12        982.67        38.00 o                         
  -4  19   3          8.16         10.70        24.51 o                         
  -3  19   3        131.58        122.11        16.82 o                         
  -2  19   3        626.36        634.97        41.26 o                         
  -1  19   3        831.42        957.81        48.91 o                         
   0  19   3        746.67        898.25        37.20 o                         
   1  19   3       1742.39       1780.52        49.33 o                         
   2  19   3         33.61         37.76        11.06 o                         
   3  19   3          1.55          4.69         8.12 o                         
   4  19   3        763.62        831.22        39.29 o                         
   5  19   3        615.99        624.30        22.92 o                         
   6  19   3        564.21        564.52        22.34 o                         
   7  19   3         24.30         11.77         6.36 o                         
   8  19   3         84.16         62.55         6.48 o                         
  -8  20   3         22.00         16.33         5.93 o                         
  -7  20   3         23.34         32.32         9.08 o                         
  -6  20   3        240.14        223.19        14.06 o                         
  -5  20   3          0.22          9.86         7.30 o                         
  -4  20   3        210.76        203.40        49.82 o                         
  -3  20   3          6.51          1.48        10.03 o                         
  -2  20   3        219.13        240.42        20.55 o                         
  -1  20   3          2.47          6.65         7.79 o                         
   0  20   3        396.64        409.88        24.44 o                         
   1  20   3         84.84         79.44        20.99 o                         
   2  20   3         10.31         12.28         8.34 o                         
   3  20   3          2.03          7.61         8.63 o                         
   4  20   3        111.18        102.76        12.80 o                         
   5  20   3          5.72          2.97         7.71 o                         
   6  20   3          6.95          2.80         6.02 o                         
   7  20   3          8.44         -1.05         4.90 o                         
  -6  21   3         10.51         12.84         5.99 o                         
  -5  21   3         14.10         11.22         6.43 o                         
  -4  21   3        396.08        413.45        20.08 o                         
  -3  21   3        256.25        213.32        13.44 o                         
  -2  21   3        619.53        731.35        41.87 o                         
  -1  21   3         11.42          7.02         8.10 o                         
   0  21   3         15.61         14.45         7.05 o                         
   1  21   3          4.47         17.42         7.16 o                         
   2  21   3        360.97        361.35        17.12 o                         
   3  21   3         81.65         80.82        13.43 o                         
   4  21   3         13.59         17.63         8.38 o                         
   5  21   3        115.96         77.43        10.02 o                         
  -5  22   3         54.37         51.70         6.85 o                         
  -4  22   3         51.22         56.21         6.32 o                         
  -3  22   3        752.81        797.62        26.69 o                         
  -2  22   3          5.47          4.75         6.92 o                         
  -1  22   3        153.15        184.80        19.71 o                         
   0  22   3         17.40         23.12         7.16 o                         
   1  22   3         94.38        108.84         9.66 o                         
   2  22   3        280.00        298.88        13.60 o                         
   3  22   3        654.31        657.17        22.91 o                         
   4  22   3         77.18         79.86         8.26 o                         
  -3  23   3         13.17          2.23         3.96 o                         
  -2  23   3        949.80        816.16        73.42 o                         
  -1  23   3         41.77         32.59         7.93 o                         
   0  23   3         15.60          6.56         8.95 o                         
   1  23   3        432.65        400.00        30.30 o                         
   2  23   3        890.49        627.21        47.84 o                         
 -15   0   4          1.86         -4.05         7.65 o                         
 -14   0   4        362.93        354.54        25.20 o                         
 -13   0   4       3833.87       4130.79       177.90 o                         
 -12   0   4        495.90        517.05        39.27 o                         
 -11   0   4      10702.48      10780.85       376.49 o                         
 -10   0   4        246.36        298.32        20.61 o                         
  -9   0   4        136.19        135.56        12.11 o                         
  -8   0   4       7062.04       7461.08       215.02 o                         
  -7   0   4      34711.48      32290.99       592.85 o                         
  -6   0   4        135.59        108.95        17.38 o                         
  -5   0   4      16904.23      14776.37       452.36 o                         
  -4   0   4       7119.74       7346.78       142.76 o                         
  -3   0   4       1893.02       1789.03        50.88 o                         
  -2   0   4       3366.65       3140.33        81.43 o                         
  -1   0   4     169727.14     151369.91      3620.25 o                         
   0   0   4       2722.79       2164.64       117.39 o                         
   1   0   4      14532.02      14900.79       265.28 o                         
   2   0   4       3813.71       3703.69        81.97 o                         
   3   0   4        784.84        796.05        40.87 o                         
   4   0   4       4532.67       4061.49       123.45 o                         
   5   0   4      36564.22      28764.79      3733.68 o                         
   6   0   4        809.66        803.48        83.75 o                         
   7   0   4       2244.10       2320.38        73.13 o                         
   8   0   4       1052.94       1156.55        41.85 o                         
   9   0   4       1514.06       1669.36        52.67 o                         
  10   0   4        448.72        586.22        29.86 o                         
  11   0   4       2756.39       3278.89        92.61 o                         
  12   0   4         67.37         83.62        13.75 o                         
  13   0   4        878.81        947.80        31.84 o                         
 -15   1   4        223.69        143.71        17.00 o                         
 -14   1   4         64.77         62.71        14.21 o                         
 -13   1   4       1078.27       1129.99        54.31 o                         
 -12   1   4       5460.77       5864.21       445.15 o                         
 -11   1   4       5363.41       5669.09       129.72 o                         
 -10   1   4        889.32        906.81        28.19 o                         
  -9   1   4        415.00        424.26        15.91 o                         
  -8   1   4       1132.66       1181.73        43.51 o                         
  -7   1   4       3452.59       3444.63       110.06 o                         
  -6   1   4      17582.10      15230.78       335.36 o                         
  -5   1   4       6300.60       5946.79       126.24 o                         
  -4   1   4       4488.26       3964.09       109.90 o                         
  -3   1   4       9226.58       9054.80       198.41 o                         
  -2   1   4       1450.33       1283.51        67.24 o                         
  -1   1   4       8230.63       7858.68       131.35 o                         
   0   1   4      12281.27      11813.31       233.15 o                         
   1   1   4      14517.79      13846.76       223.00 o                         
   2   1   4       1957.03       1943.55        37.64 o                         
   3   1   4      18586.08      17916.04       289.98 o                         
   4   1   4       9000.44       8665.92       148.86 o                         
   5   1   4       2076.92       2037.60        54.40 o                         
   6   1   4      10755.64      10737.10       314.09 o                         
   7   1   4        202.18        211.21        14.24 o                         
   8   1   4       1084.07       1083.95        31.98 o                         
   9   1   4       9803.08      10412.45       164.47 o                         
  10   1   4       3964.45       4349.20        92.07 o                         
  11   1   4         79.83         99.74        14.74 o                         
  12   1   4        762.73        859.17        30.36 o                         
  13   1   4        424.17        478.21        20.04 o                         
 -15   2   4          1.78          6.45         7.71 o                         
 -14   2   4        182.30        187.41        17.12 o                         
 -13   2   4       1413.85       1586.11        54.04 o                         
 -12   2   4        168.16        204.33        21.67 o                         
 -11   2   4       6986.99       7218.58       145.72 o                         
 -10   2   4        922.15        954.49        25.85 o                         
  -9   2   4         89.52         85.90         7.01 o                         
  -8   2   4       3534.16       3646.54        81.30 o                         
  -7   2   4       9412.12      10038.91       319.97 o                         
  -6   2   4        121.58        173.83        16.29 o                         
  -5   2   4       7652.34       7360.98       193.70 o                         
  -4   2   4       5839.03       5195.42        84.08 o                         
  -3   2   4       5765.83       5165.09        79.33 o                         
  -2   2   4       7726.26       7654.79       123.22 o                         
  -1   2   4      24488.43      24508.48       352.40 o                         
   0   2   4         11.99         24.14         4.63 o                         
   1   2   4       6625.89       6394.10        89.23 o                         
   2   2   4       1257.07       1264.74        27.53 o                         
   3   2   4          7.48         18.43         5.82 o                         
   4   2   4       6155.82       5655.06       107.95 o                         
   5   2   4       8650.97       8293.04       241.08 o                         
   6   2   4        325.91        313.70        34.25 o                         
   7   2   4        412.09        441.76        19.61 o                         
   8   2   4       4351.13       4376.91        63.84 o                         
   9   2   4        889.47        974.89        27.20 o                         
  10   2   4        689.37        765.34        28.27 o                         
  11   2   4       2162.94       2535.71        56.58 o                         
  12   2   4         13.76         19.98         7.53 o                         
  13   2   4        357.32        380.77        14.46 o                         
 -14   3   4         13.90         52.67        11.61 o                         
 -13   3   4        254.39        312.93        23.55 o                         
 -12   3   4       3518.00       3676.23        87.20 o                         
 -11   3   4        336.09        444.12        25.20 o                         
 -10   3   4        152.85        149.36        13.07 o                         
  -9   3   4         32.57         67.21         7.09 o                         
  -8   3   4        253.94        239.78        12.01 o                         
  -7   3   4       3052.72       3375.08        79.38 o                         
  -6   3   4      20894.96      20598.70       608.37 o                         
  -5   3   4       3152.47       3232.27        61.88 o                         
  -4   3   4        150.55        201.97        12.81 o                         
  -3   3   4        529.83        683.74        24.19 o                         
  -2   3   4       8452.91       8926.40       140.75 o                         
  -1   3   4       5766.61       6078.19        99.15 o                         
   0   3   4      17247.69      17104.73       234.00 o                         
   1   3   4       8992.17       9353.68       158.48 o                         
   2   3   4         95.80         76.98         7.82 o                         
   3   3   4       4077.74       4200.54       106.41 o                         
   4   3   4       7920.09       7696.72       126.96 o                         
   5   3   4        416.19        368.61        19.18 o                         
   6   3   4       3544.44       3759.01       168.96 o                         
   7   3   4         69.59         51.24         5.97 o                         
   8   3   4         13.97         26.70         7.22 o                         
   9   3   4       1694.89       1807.38        44.21 o                         
  10   3   4       1724.90       1989.93        44.20 o                         
  11   3   4        386.31        373.91        16.91 o                         
  12   3   4        182.02        197.51        13.35 o                         
  13   3   4        102.06         80.78         8.04 o                         
 -14   4   4         36.33         64.54        20.09 o                         
 -13   4   4         43.29        114.30        13.57 o                         
 -12   4   4        179.31        242.85        15.88 o                         
 -11   4   4       2552.43       2670.43        82.55 o                         
 -10   4   4        267.75        325.31        22.86 o                         
  -9   4   4          6.43         43.77         7.53 o                         
  -8   4   4         16.90         25.70         5.74 o                         
  -7   4   4        828.80        695.69        29.86 o                         
  -6   4   4        402.69        481.85        27.78 o                         
  -5   4   4       1025.72        997.15        35.23 o                         
  -4   4   4        134.92        217.25        16.32 o                         
  -3   4   4         12.77         31.57         5.90 o                         
  -2   4   4       4606.68       4417.43        66.43 o                         
  -1   4   4       3411.27       3219.89        51.33 o                         
   0   4   4       9334.12       8994.11       141.08 o                         
   1   4   4        912.50       1011.99        56.27 o                         
   2   4   4         10.69         11.91         5.70 o                         
   3   4   4         15.66         18.55         6.44 o                         
   4   4   4       6872.67       6859.31       120.89 o                         
   5   4   4       4283.32       4001.52        78.47 o                         
   6   4   4        213.72        185.10        22.88 o                         
   7   4   4          7.47         15.68         5.18 o                         
   8   4   4       1970.28       2121.55        50.89 o                         
   9   4   4        793.14        753.22        21.88 o                         
  10   4   4        998.22       1124.08        30.64 o                         
  11   4   4        361.55        372.75        23.36 o                         
  12   4   4        360.64        435.26        19.96 o                         
  13   4   4          3.69          8.57         4.65 o                         
 -14   5   4        274.38        185.67        48.00 o                         
 -13   5   4         72.87        112.75        20.64 o                         
 -12   5   4        706.26        818.00        31.96 o                         
 -11   5   4        527.68        632.96        23.68 o                         
 -10   5   4         38.23         85.63        12.79 o                         
  -9   5   4        648.03        718.01        24.96 o                         
  -8   5   4          0.68         15.30         5.48 o                         
  -7   5   4         42.07         70.41         9.24 o                         
  -6   5   4      12282.75      12544.54       249.68 o                         
  -5   5   4          1.73         21.91         5.50 o                         
  -4   5   4        329.91        421.37        14.57 o                         
  -3   5   4       1142.05       1148.73        24.16 o                         
  -2   5   4         67.18         58.04         5.87 o                         
  -1   5   4       3255.83       2965.38        49.19 o                         
   0   5   4       3626.39       3899.44        69.37 o                         
   1   5   4        407.60        373.27        14.59 o                         
   2   5   4       1102.64       1128.72        34.80 o                         
   3   5   4       1792.94       2051.48        71.48 o                         
   4   5   4       2578.01       2433.16        58.31 o                         
   5   5   4          0.48         15.48         7.17 o                         
   6   5   4         31.94         44.36         8.21 o                         
   7   5   4       3632.40       3653.16        57.42 o                         
   8   5   4        110.26        129.29         9.07 o                         
   9   5   4        258.32        247.23        19.33 o                         
  10   5   4       1532.44       1628.18        35.06 o                         
  11   5   4        206.95        240.58        16.10 o                         
  12   5   4        195.54        217.07        16.18 o                         
  13   5   4        270.32        218.98        16.20 o                         
 -14   6   4        845.01        870.27       107.16 o                         
 -13   6   4        857.44        932.11        34.61 o                         
 -12   6   4         70.32        119.98        13.20 o                         
 -11   6   4          8.43         31.58        10.79 o                         
 -10   6   4        235.87        244.71        16.14 o                         
  -9   6   4         40.16         66.12        10.95 o                         
  -8   6   4       1217.07       1358.41        40.82 o                         
  -7   6   4        868.38        961.86        34.02 o                         
  -6   6   4        416.01        386.49        21.74 o                         
  -5   6   4         32.26         42.30         8.70 o                         
  -4   6   4       8906.42       8627.00       177.86 o                         
  -3   6   4        310.19        309.10        12.06 o                         
  -2   6   4        502.62        502.22        15.60 o                         
  -1   6   4       7453.40       7986.85       131.32 o                         
   0   6   4        490.93        526.64        19.09 o                         
   1   6   4        257.36        262.63        20.91 o                         
   2   6   4      12353.12      12042.54       213.39 o                         
   3   6   4         47.93         38.66         8.95 o                         
   4   6   4        198.67        210.97        16.73 o                         
   5   6   4        285.78        231.45        21.15 o                         
   6   6   4         39.33         36.00         6.61 o                         
   7   6   4        238.19        236.79        11.63 o                         
   8   6   4       2190.68       2142.97        66.21 o                         
   9   6   4         35.10         43.01         7.34 o                         
  10   6   4          1.32          4.46         7.47 o                         
  11   6   4        142.72        160.93        16.71 o                         
  12   6   4        738.84        837.89        38.50 o                         
  13   6   4         34.28         37.07        11.18 o                         
 -14   7   4        482.19        452.42        35.90 o                         
 -13   7   4         44.64         42.14         9.88 o                         
 -12   7   4        188.69        203.33        15.82 o                         
 -11   7   4        157.89        257.44        21.69 o                         
 -10   7   4        460.76        509.68        26.69 o                         
  -9   7   4       6333.66       6143.18       110.64 o                         
  -8   7   4       6052.75       5948.99        75.40 o                         
  -7   7   4         77.47         84.79         7.91 o                         
  -6   7   4        185.03        208.03        19.44 o                         
  -5   7   4       1507.19       1599.86        42.57 o                         
  -4   7   4       5467.34       5670.36       129.84 o                         
  -3   7   4      28044.74      28202.05       510.25 o                         
  -2   7   4        456.64        427.68        16.33 o                         
  -1   7   4        909.05        854.54        24.86 o                         
   0   7   4       1907.93       1639.75        33.81 o                         
   1   7   4      14858.13      14315.45       204.24 o                         
   2   7   4       2053.55       2059.45        56.28 o                         
   3   7   4       4064.20       4108.30        92.59 o                         
   4   7   4         82.84        109.50        13.38 o                         
   5   7   4       1085.37       1132.15        39.40 o                         
   6   7   4       4010.64       3811.40        96.21 o                         
   7   7   4       4042.19       4126.85        84.00 o                         
   8   7   4         46.40         54.46         7.13 o                         
   9   7   4         89.21        115.76        11.85 o                         
  10   7   4        163.48        176.53        13.06 o                         
  11   7   4        571.72        536.00        21.01 o                         
  12   7   4       2100.22       2188.86        58.96 o                         
 -14   8   4       2909.01       2472.78       102.51 o                         
 -13   8   4       2163.89       2149.83       112.13 o                         
 -12   8   4         88.44         83.05        11.04 o                         
 -11   8   4        585.97        531.26        25.17 o                         
 -10   8   4        424.09        392.88        20.68 o                         
  -9   8   4        690.23        698.17        30.93 o                         
  -8   8   4       6873.48       6996.63       121.88 o                         
  -7   8   4        905.82        936.86        26.61 o                         
  -6   8   4          0.54          5.48         6.56 o                         
  -5   8   4       5183.27       5201.71        95.78 o                         
  -4   8   4      17531.73      17486.41       299.33 o                         
  -3   8   4        177.43        194.65        12.67 o                         
  -2   8   4       4232.53       4101.61        95.92 o                         
  -1   8   4         92.84        140.09        13.18 o                         
   0   8   4       3406.91       3384.05        62.59 o                         
   1   8   4      13305.56      12614.31       227.47 o                         
   2   8   4      30893.27      29246.84       371.89 o                         
   3   8   4       1154.47       1208.53        39.81 o                         
   4   8   4       1015.76        976.52        39.06 o                         
   5   8   4       2929.91       2839.93        91.05 o                         
   6   8   4        921.65        867.67        28.19 o                         
   7   8   4       3523.77       3519.76        66.32 o                         
   8   8   4       5759.37       5799.23        76.74 o                         
   9   8   4         83.62         64.78         9.10 o                         
  10   8   4        225.62        251.68        15.14 o                         
  11   8   4        920.81       1021.39        29.69 o                         
  12   8   4        316.01        340.43        17.97 o                         
 -13   9   4        254.30        282.17        22.52 o                         
 -12   9   4        353.82        418.30        41.05 o                         
 -11   9   4        306.18        351.58        31.10 o                         
 -10   9   4       1243.18       1360.83        63.65 o                         
  -9   9   4      12283.22      12308.56       256.84 o                         
  -8   9   4       5565.49       5838.61       152.37 o                         
  -7   9   4         67.81         80.63        11.45 o                         
  -6   9   4        150.70        166.67        15.71 o                         
  -5   9   4       1398.87       1341.91        55.30 o                         
  -4   9   4       4377.36       4299.77        88.68 o                         
  -3   9   4      24776.28      24699.14       581.28 o                         
  -2   9   4       1647.01       1502.55        39.74 o                         
  -1   9   4        536.72        491.84        25.31 o                         
   0   9   4       1267.18       1174.42        40.41 o                         
   1   9   4      13372.83      12462.91       227.35 o                         
   2   9   4       1508.30       1367.24        44.16 o                         
   3   9   4       5564.45       5287.40       131.69 o                         
   4   9   4        219.03        214.45        16.26 o                         
   5   9   4       1441.92       1416.76        42.65 o                         
   6   9   4       3835.69       3954.97        88.45 o                         
   7   9   4       5946.02       6342.75       116.51 o                         
   8   9   4        114.29        121.35        11.04 o                         
   9   9   4       1275.37       1363.22        37.34 o                         
  10   9   4        134.15        119.34        13.94 o                         
  11   9   4        515.83        517.93        20.91 o                         
  12   9   4       2770.89       2263.29        68.21 o                         
 -13  10   4       1835.19       1754.75        59.59 o                         
 -12  10   4          1.71         -1.39        10.20 o                         
 -11  10   4        702.68        727.51        35.13 o                         
 -10  10   4       1259.48       1405.76        64.10 o                         
  -9  10   4        307.38        299.96        28.56 o                         
  -8  10   4      10320.13      10343.61       219.26 o                         
  -7  10   4       2566.19       2694.33        77.36 o                         
  -6  10   4        108.55         83.24        11.67 o                         
  -5  10   4       6622.36       6332.52       124.89 o                         
  -4  10   4       9053.61       8838.39       180.01 o                         
  -3  10   4       1043.44       1105.73        41.52 o                         
  -2  10   4       6379.46       6298.14       113.87 o                         
  -1  10   4       4514.17       4591.33        87.03 o                         
   0  10   4          7.36         14.62         8.58 o                         
   1  10   4       8639.10       8540.55       153.60 o                         
   2  10   4      15931.48      16042.08       290.36 o                         
   3  10   4         48.66         42.09        11.17 o                         
   4  10   4        517.73        510.29        17.60 o                         
   5  10   4       1808.19       1867.93        46.43 o                         
   6  10   4       2091.52       1991.68        50.51 o                         
   7  10   4       2846.55       2906.51        61.36 o                         
   8  10   4       4772.96       4995.26        79.70 o                         
   9  10   4         94.03         94.13         9.01 o                         
  10  10   4        339.94        346.81        18.05 o                         
  11  10   4       1823.03       1889.38        59.83 o                         
  12  10   4        449.20        297.30        22.53 o                         
 -13  11   4        818.82        634.31        27.31 o                         
 -12  11   4        490.62        584.19        26.55 o                         
 -11  11   4        160.26        166.95        15.30 o                         
 -10  11   4        650.53        725.97        35.92 o                         
  -9  11   4       8380.00       8314.90       273.09 o                         
  -8  11   4       1049.08       1088.08        43.57 o                         
  -7  11   4       2454.13       2300.48        68.65 o                         
  -6  11   4        586.97        586.92        22.27 o                         
  -5  11   4        225.28        239.03        15.67 o                         
  -4  11   4       4225.08       3978.56        98.07 o                         
  -3  11   4      13655.66      12733.88       272.86 o                         
  -2  11   4       3301.90       3333.93        82.47 o                         
  -1  11   4       1780.73       1753.35        41.87 o                         
   0  11   4       5704.45       5476.13       135.14 o                         
   1  11   4       4178.44       3963.92       102.57 o                         
   2  11   4       1308.35       1368.99        36.91 o                         
   3  11   4       9135.65       9198.95       124.76 o                         
   4  11   4        518.17        479.70        16.97 o                         
   5  11   4       1649.66       1643.69        38.64 o                         
   6  11   4       9002.35       8918.69       173.34 o                         
   7  11   4       5614.14       5806.86        94.65 o                         
   8  11   4        181.27        183.94        12.22 o                         
   9  11   4       1147.13       1204.87        26.60 o                         
  10  11   4         45.21         36.43         7.51 o                         
  11  11   4        136.60        120.32        11.07 o                         
 -12  12   4          1.08         22.27        10.21 o                         
 -11  12   4        582.78        607.85        24.76 o                         
 -10  12   4       3243.18       3239.62       158.71 o                         
  -9  12   4         65.62         99.15        16.47 o                         
  -8  12   4       4655.10       4523.56       140.31 o                         
  -7  12   4       2242.17       2189.29        62.81 o                         
  -6  12   4         87.61        114.17        13.04 o                         
  -5  12   4       2396.51       2441.87       109.88 o                         
  -4  12   4      15861.67      15025.11       248.70 o                         
  -3  12   4        353.61        355.28        18.18 o                         
  -2  12   4       2996.20       2816.42        54.34 o                         
  -1  12   4       2074.62       2397.10        60.48 o                         
   0  12   4         25.55         42.15        10.25 o                         
   1  12   4      14391.27      14356.55       191.26 o                         
   2  12   4      10268.24      10756.94       143.94 o                         
   3  12   4        352.81        371.62        15.72 o                         
   4  12   4        136.24        128.14        10.62 o                         
   5  12   4        852.87        964.66        43.71 o                         
   6  12   4         33.69         38.89         9.78 o                         
   7  12   4       2806.15       2931.46        62.27 o                         
   8  12   4       3052.82       3232.38        65.70 o                         
   9  12   4          4.80         12.06         5.96 o                         
  10  12   4        725.55        727.17        26.17 o                         
  11  12   4       1320.01       1144.52        40.57 o                         
 -12  13   4        229.10        182.62        13.05 o                         
 -11  13   4         71.11        133.91        16.99 o                         
 -10  13   4        467.95        458.78        28.41 o                         
  -9  13   4       3526.31       3772.53       292.96 o                         
  -8  13   4       1296.91       1305.86        50.07 o                         
  -7  13   4        633.92        652.55        50.97 o                         
  -6  13   4        925.86        993.75        43.70 o                         
  -5  13   4        706.84        701.76        28.71 o                         
  -4  13   4       3208.24       3135.88        80.88 o                         
  -3  13   4       4457.08       4300.95        82.97 o                         
  -2  13   4       1525.52       1543.00        37.21 o                         
  -1  13   4         25.52         33.48         7.43 o                         
   0  13   4       4586.95       4758.03        79.11 o                         
   1  13   4       1572.63       1709.09        59.87 o                         
   2  13   4        349.41        356.76        14.62 o                         
   3  13   4       1450.24       1485.24        32.90 o                         
   4  13   4        468.16        511.41        19.39 o                         
   5  13   4        113.35        113.24        12.21 o                         
   6  13   4       6999.46       7272.87       142.58 o                         
   7  13   4       1944.20       2132.54        60.68 o                         
   8  13   4         21.30         25.24         7.16 o                         
   9  13   4        154.33        141.35         9.59 o                         
  10  13   4         29.62         18.68         5.91 o                         
 -12  14   4          0.76         20.56         9.72 o                         
 -11  14   4          7.20         10.63         7.74 o                         
 -10  14   4        305.42        310.87        38.77 o                         
  -9  14   4         22.23         21.73        11.27 o                         
  -8  14   4        109.91        107.20        16.26 o                         
  -7  14   4         65.74         51.18        12.92 o                         
  -6  14   4        364.35        411.54        29.22 o                         
  -5  14   4        587.93        586.68        32.56 o                         
  -4  14   4       4487.34       4582.37        90.09 o                         
  -3  14   4        552.75        573.71        27.73 o                         
  -2  14   4        131.79        141.27        14.10 o                         
  -1  14   4         15.44         41.59         8.88 o                         
   0  14   4        851.67        890.16        28.40 o                         
   1  14   4       3865.72       4057.42        56.71 o                         
   2  14   4       5424.92       5407.61        74.87 o                         
   3  14   4       1126.33       1159.06        29.45 o                         
   4  14   4         39.05         38.43         8.94 o                         
   5  14   4         52.07         67.13        10.25 o                         
   6  14   4        251.68        246.62        19.62 o                         
   7  14   4        979.60       1070.68        42.54 o                         
   8  14   4       1233.15       1230.00        34.50 o                         
   9  14   4         49.43         47.25         6.28 o                         
  10  14   4        110.29        102.06         9.64 o                         
 -11  15   4         91.11        102.65        10.74 o                         
 -10  15   4        646.78        636.34        32.32 o                         
  -9  15   4        503.77        556.61        27.28 o                         
  -8  15   4        360.44        387.42        24.68 o                         
  -7  15   4        148.87        212.64        19.66 o                         
  -6  15   4          1.02          5.38         9.89 o                         
  -5  15   4         27.25         37.31        13.00 o                         
  -4  15   4        211.94        199.68        17.19 o                         
  -3  15   4        301.23        298.21        17.38 o                         
  -2  15   4          6.96         15.11         8.57 o                         
  -1  15   4          3.14         27.07         8.66 o                         
   0  15   4        279.08        253.69        13.69 o                         
   1  15   4         56.06         50.63         8.44 o                         
   2  15   4         91.40         87.30         9.19 o                         
   3  15   4          2.86          9.47         7.10 o                         
   4  15   4         76.53         75.29        10.07 o                         
   5  15   4          2.00          9.58         8.65 o                         
   6  15   4         11.01         11.27         8.34 o                         
   7  15   4        177.37        195.72        16.75 o                         
   8  15   4         92.22         71.74         7.62 o                         
   9  15   4        106.06        115.90         9.83 o                         
  10  15   4        130.85         85.60        11.92 o                         
 -11  16   4        220.34        118.53        13.07 o                         
 -10  16   4         48.90         56.30        14.65 o                         
  -9  16   4         31.35         17.93         7.96 o                         
  -8  16   4        258.38        266.03        14.42 o                         
  -7  16   4        916.92        968.18        39.03 o                         
  -6  16   4        423.82        411.06        46.82 o                         
  -5  16   4         18.57         37.33        15.06 o                         
  -4  16   4         21.23          6.15         9.47 o                         
  -3  16   4         95.19         77.61        14.04 o                         
  -2  16   4        188.15        212.61        15.51 o                         
  -1  16   4       2208.30       2318.33        59.15 o                         
   0  16   4       1369.18       1478.13        47.20 o                         
   1  16   4        392.44        452.46        18.82 o                         
   2  16   4        504.94        476.65        19.27 o                         
   3  16   4         70.14         63.54         9.90 o                         
   4  16   4        182.71        195.14        12.42 o                         
   5  16   4       1302.15       1344.28        53.49 o                         
   6  16   4        277.92        269.98        16.14 o                         
   7  16   4         12.19          8.68         6.44 o                         
   8  16   4         20.01         15.48         6.13 o                         
   9  16   4          2.39         -0.49         4.53 o                         
 -10  17   4         11.72         16.02         6.39 o                         
  -9  17   4         39.69         40.56         8.17 o                         
  -8  17   4         36.90         42.16        10.89 o                         
  -7  17   4        122.28        140.43        18.98 o                         
  -6  17   4        593.76        673.22        40.05 o                         
  -5  17   4        256.92        259.49        21.01 o                         
  -4  17   4        342.81        364.85        21.78 o                         
  -3  17   4         19.42         31.11         9.46 o                         
  -2  17   4        244.63        274.02        16.26 o                         
  -1  17   4         28.09         51.44        10.93 o                         
   0  17   4       1845.99       2138.75        65.85 o                         
   1  17   4         20.86          6.21        10.16 o                         
   2  17   4         11.88          9.52         8.27 o                         
   3  17   4        206.21        233.17        15.49 o                         
   4  17   4        960.69       1033.56        28.75 o                         
   5  17   4          0.54          8.04         8.85 o                         
   6  17   4        160.18        144.12         9.74 o                         
   7  17   4          6.76          6.10         5.63 o                         
   8  17   4         93.67         91.27         6.53 o                         
   9  17   4        874.69        580.74        32.02 o                         
  -9  18   4          6.65          1.29         6.85 o                         
  -8  18   4        804.47        798.76        51.80 o                         
  -7  18   4        910.20        925.81        38.10 o                         
  -6  18   4         56.17         72.02        14.80 o                         
  -5  18   4       1248.22       1244.98        53.96 o                         
  -4  18   4        746.87        772.27        34.17 o                         
  -3  18   4         34.78         28.76         8.94 o                         
  -2  18   4        836.60       1016.77        36.50 o                         
  -1  18   4       2798.08       3189.73        77.47 o                         
   0  18   4        458.20        506.02        29.42 o                         
   1  18   4        765.02        909.91        49.39 o                         
   2  18   4        676.84        733.34        41.95 o                         
   3  18   4         54.85         45.98         9.58 o                         
   4  18   4        738.05        813.15        22.81 o                         
   5  18   4       2098.83       2256.28        44.80 o                         
   6  18   4        505.57        501.82        20.06 o                         
   7  18   4        386.94        414.24        22.76 o                         
   8  18   4        514.62        421.68        29.15 o                         
  -8  19   4        300.69        302.96        27.08 o                         
  -7  19   4        631.68        525.01        33.85 o                         
  -6  19   4       2549.28       2531.79        81.18 o                         
  -5  19   4        900.86        948.71        52.09 o                         
  -4  19   4        346.70        297.77        20.46 o                         
  -3  19   4       1955.25       1965.86        52.90 o                         
  -2  19   4        258.49        302.74        17.38 o                         
  -1  19   4        130.34        152.36        13.50 o                         
   0  19   4       1859.00       2170.30        82.97 o                         
   1  19   4        930.13       1056.63        42.06 o                         
   2  19   4        917.93       1033.56        40.38 o                         
   3  19   4       2535.04       2547.01        84.06 o                         
   4  19   4       1702.39       1920.70        56.87 o                         
   5  19   4          3.13         -1.68         6.58 o                         
   6  19   4        436.27        483.51        26.92 o                         
   7  19   4         17.04          8.95         4.62 o                         
  -8  20   4        557.72        269.29        19.70 o                         
  -7  20   4       1499.13       1518.63        71.32 o                         
  -6  20   4         29.09         30.23         7.34 o                         
  -5  20   4       1420.51       1484.37        46.26 o                         
  -4  20   4       1095.65       1094.52        65.97 o                         
  -3  20   4         26.05         14.00        10.21 o                         
  -2  20   4       4345.02       4849.78       130.96 o                         
  -1  20   4       2760.40       3074.38        72.81 o                         
   0  20   4        283.28        294.50        22.54 o                         
   1  20   4        536.23        653.07        26.87 o                         
   2  20   4       1261.84       1448.01        46.42 o                         
   3  20   4        188.48        156.76        15.35 o                         
   4  20   4       1566.07       1608.61        57.92 o                         
   5  20   4       2785.85       2580.88       355.33 o                         
   6  20   4          6.42          1.29         5.21 o                         
  -6  21   4       2900.23       2214.94       176.54 o                         
  -5  21   4       1401.10       1442.48        39.06 o                         
  -4  21   4        448.93        517.25        52.74 o                         
  -3  21   4       1226.42       1274.48        42.60 o                         
  -2  21   4        410.54        451.54        24.56 o                         
  -1  21   4        611.73        631.98        28.64 o                         
   0  21   4       1583.71       1717.22        43.92 o                         
   1  21   4        569.39        615.74        22.68 o                         
   2  21   4        525.94        588.93        33.53 o                         
   3  21   4       2220.94       2317.32        92.29 o                         
   4  21   4       1685.57       1466.57       168.85 o                         
   5  21   4         10.22         10.06         5.37 o                         
  -5  22   4        193.47        123.43         9.19 o                         
  -4  22   4        488.21        456.46        16.78 o                         
  -3  22   4          0.53         11.03         6.04 o                         
  -2  22   4       1892.04       1913.91        80.99 o                         
  -1  22   4       2749.67       2695.69        83.06 o                         
   0  22   4        337.64        318.33        16.45 o                         
   1  22   4        104.00         92.68         9.87 o                         
   2  22   4        446.17        427.46        55.48 o                         
   3  22   4          7.79         10.00         8.52 o                         
  -2  23   4        183.07        133.46         9.40 o                         
   0  23   4        680.15        470.08        30.12 o                         
   1  23   4         89.78         66.34        11.53 o                         
 -15   1   5         14.53          0.79         8.15 o                         
 -14   1   5        171.02        168.17        21.19 o                         
 -13   1   5        113.21        176.98        47.79 o                         
 -12   1   5         44.81        145.82        30.69 o                         
 -11   1   5        152.89        224.81        23.81 o                         
 -10   1   5        864.77        775.33        25.62 o                         
  -9   1   5          3.15          8.05         5.35 o                         
  -8   1   5        298.83        311.51        15.43 o                         
  -7   1   5        292.55        278.08        20.88 o                         
  -6   1   5       1955.20       1852.32       147.56 o                         
  -5   1   5        892.79        745.74        51.33 o                         
  -4   1   5       1039.04        932.26        33.51 o                         
  -3   1   5        102.83        191.28        14.47 o                         
  -2   1   5         59.81        130.02        13.68 o                         
  -1   1   5      16806.60      16018.17       318.26 o                         
   0   1   5         23.17         55.81         6.85 o                         
   1   1   5        249.95        233.42        14.67 o                         
   2   1   5       3095.17       3227.24        68.51 o                         
   3   1   5        458.83        543.38        21.66 o                         
   4   1   5       1487.70       1597.21        42.34 o                         
   5   1   5        861.93        802.78        41.24 o                         
   6   1   5        350.00        366.95        23.94 o                         
   7   1   5        167.46        166.67        10.67 o                         
   8   1   5         70.88         70.90         9.43 o                         
   9   1   5         87.26         97.54        14.50 o                         
  10   1   5        187.53        201.79        17.28 o                         
  11   1   5        358.25        409.50        22.39 o                         
  12   1   5        129.69        117.58        12.78 o                         
  13   1   5          7.09          8.67         4.74 o                         
 -15   2   5        503.86        287.50        22.11 o                         
 -14   2   5        547.60        523.76        20.91 o                         
 -13   2   5         38.09         92.77        15.01 o                         
 -12   2   5        106.54        218.60        29.61 o                         
 -11   2   5       3364.25       3533.52       117.67 o                         
 -10   2   5         62.10         72.00         7.90 o                         
  -9   2   5       1364.36       1333.53        25.72 o                         
  -8   2   5         56.21         73.58         9.21 o                         
  -7   2   5        106.73        185.89        14.63 o                         
  -6   2   5       4181.02       4370.03       108.94 o                         
  -5   2   5      12039.10      12350.62       205.23 o                         
  -4   2   5        152.60        151.98         7.68 o                         
  -3   2   5        782.55        726.35        24.05 o                         
  -2   2   5        611.18        807.46        25.61 o                         
  -1   2   5        235.10        415.06        17.17 o                         
   0   2   5       3093.95       2933.18        51.53 o                         
   1   2   5       3295.71       2998.36        51.04 o                         
   2   2   5        957.97       1054.97        25.22 o                         
   3   2   5       2156.78       2212.58        48.45 o                         
   4   2   5        185.08        118.57        11.56 o                         
   5   2   5        412.78        431.17        26.96 o                         
   6   2   5        744.02        669.41        27.82 o                         
   7   2   5       2979.21       3144.69        55.06 o                         
   8   2   5       1207.34       1209.38        28.79 o                         
   9   2   5        512.71        583.92        20.89 o                         
  10   2   5        432.13        515.95        30.38 o                         
  11   2   5          6.78         15.74         9.32 o                         
  12   2   5        443.96        583.28        18.80 o                         
  13   2   5        383.89        321.39        14.30 o                         
 -14   3   5        927.26        909.35        39.72 o                         
 -13   3   5        998.62       1000.70        33.98 o                         
 -12   3   5         38.30         99.17        14.00 o                         
 -11   3   5        902.09        949.03        57.47 o                         
 -10   3   5       3833.24       3833.21        62.31 o                         
  -9   3   5        381.76        401.40        17.30 o                         
  -8   3   5       1789.63       1751.60        36.00 o                         
  -7   3   5       6995.28       7111.07       247.10 o                         
  -6   3   5       2170.38       2156.39        92.93 o                         
  -5   3   5        998.43        952.96        30.43 o                         
  -4   3   5       9602.23       8896.90       127.69 o                         
  -3   3   5        529.76        668.54        24.59 o                         
  -2   3   5       6152.68       6115.17       105.24 o                         
  -1   3   5      29635.50      30461.31       438.94 o                         
   0   3   5      12700.54      12527.17       191.51 o                         
   1   3   5         28.11         36.52         6.75 o                         
   2   3   5      10469.18       9580.91       132.15 o                         
   3   3   5       7538.26       7487.78       120.90 o                         
   4   3   5       1829.16       1775.38        45.69 o                         
   5   3   5       4989.44       5322.86       154.58 o                         
   6   3   5       2001.03       2102.11        44.32 o                         
   7   3   5        181.12        170.64        11.61 o                         
   8   3   5       4843.88       5074.70       110.05 o                         
   9   3   5       1877.48       1975.04        62.20 o                         
  10   3   5        758.62        802.74        25.47 o                         
  11   3   5        977.49       1086.62        41.19 o                         
  12   3   5        609.54        751.76        25.54 o                         
  13   3   5         47.26         35.34        12.80 o                         
 -14   4   5        887.91        833.83        34.58 o                         
 -13   4   5        214.60        213.64        31.14 o                         
 -12   4   5       1315.67       1347.21        67.91 o                         
 -11   4   5       3443.49       3475.06        79.12 o                         
 -10   4   5         79.28         68.18         9.40 o                         
  -9   4   5       5224.55       5258.26        79.80 o                         
  -8   4   5       2933.28       2795.91        44.47 o                         
  -7   4   5        462.47        448.47        20.93 o                         
  -6   4   5       7822.67       7787.04       189.60 o                         
  -5   4   5       9348.43       8890.64       159.98 o                         
  -4   4   5        534.88        603.27        28.36 o                         
  -3   4   5       4116.08       3373.02        72.01 o                         
  -2   4   5      21377.22      21250.42       314.04 o                         
  -1   4   5        227.55        207.71        12.53 o                         
   0   4   5       8426.83       8704.14       122.17 o                         
   1   4   5       4235.75       3894.42        88.12 o                         
   2   4   5         17.87         31.47         6.15 o                         
   3   4   5      13257.00      13065.35       195.34 o                         
   4   4   5       8672.82       8171.68       166.19 o                         
   5   4   5         24.73         47.57        11.42 o                         
   6   4   5       3994.64       3998.26        60.11 o                         
   7   4   5       1081.40       1203.37        27.22 o                         
   8   4   5       1092.13       1146.98        27.20 o                         
   9   4   5       1485.37       1694.32        55.59 o                         
  10   4   5       2578.23       2807.38       102.43 o                         
  11   4   5          8.71         14.99         7.85 o                         
  12   4   5        681.55        782.81        44.22 o                         
  13   4   5       1088.22        948.38        45.19 o                         
 -14   5   5       1318.99       1113.26        53.17 o                         
 -13   5   5       1417.51       1338.70        73.50 o                         
 -12   5   5        595.60        619.20        31.61 o                         
 -11   5   5       1046.74       1200.50        40.94 o                         
 -10   5   5       6237.18       6406.93       181.98 o                         
  -9   5   5        666.98        667.04        21.92 o                         
  -8   5   5       2582.13       2551.15        40.45 o                         
  -7   5   5      15389.97      14781.59       218.09 o                         
  -6   5   5       3981.64       3730.32       118.33 o                         
  -5   5   5       5741.03       5542.68       143.85 o                         
  -4   5   5      21659.63      20504.66       307.01 o                         
  -3   5   5        491.25        441.49        17.95 o                         
  -2   5   5      13773.78      14361.89       221.15 o                         
  -1   5   5      33532.87      33965.99       452.60 o                         
   0   5   5       4931.59       4844.49        88.59 o                         
   1   5   5      12497.64      10990.33       199.02 o                         
   2   5   5      20758.21      20388.86       304.12 o                         
   3   5   5       5272.86       5482.47        97.84 o                         
   4   5   5       1660.43       1531.30        43.76 o                         
   5   5   5       9850.20       9466.10       141.68 o                         
   6   5   5       2430.73       2326.00        35.93 o                         
   7   5   5       2204.98       2191.68        37.87 o                         
   8   5   5      11354.40      11192.95       147.99 o                         
   9   5   5       1760.80       1958.03        39.22 o                         
  10   5   5        307.85        368.02        16.74 o                         
  11   5   5       1290.03       1452.22        40.36 o                         
  12   5   5        642.92        659.82        21.38 o                         
 -14   6   5       1110.19        753.33        42.03 o                         
 -13   6   5        523.25        442.17        22.20 o                         
 -12   6   5       1835.11       1882.81        59.81 o                         
 -11   6   5       3193.57       3398.18        84.87 o                         
 -10   6   5         13.52         22.42         9.52 o                         
  -9   6   5       8244.28       8521.66       125.43 o                         
  -8   6   5       3243.63       3472.81        56.72 o                         
  -7   6   5        643.12        610.70        24.41 o                         
  -6   6   5       6383.68       6063.99       115.43 o                         
  -5   6   5       3809.73       3660.48        70.68 o                         
  -4   6   5        220.06        312.69        15.98 o                         
  -3   6   5      13650.37      12774.75       196.93 o                         
  -2   6   5      21851.30      20866.24       266.58 o                         
  -1   6   5        553.55        560.78        19.52 o                         
   0   6   5       4831.79       4041.56        69.18 o                         
   1   6   5      11165.93      10268.87       186.95 o                         
   2   6   5        716.84        767.64        29.78 o                         
   3   6   5       9884.34       9305.10       173.11 o                         
   4   6   5      10475.94      10502.06       194.71 o                         
   5   6   5        568.08        562.92        22.99 o                         
   6   6   5       4113.16       4020.22        55.04 o                         
   7   6   5       3092.06       3213.83        44.88 o                         
   8   6   5         46.97         45.29         7.45 o                         
   9   6   5       2150.57       2243.94        51.16 o                         
  10   6   5       2170.04       2309.06        50.03 o                         
  11   6   5        314.19        270.01        15.02 o                         
  12   6   5        642.99        626.01        28.71 o                         
 -14   7   5        553.34        444.72        35.42 o                         
 -13   7   5        933.62        821.40        34.59 o                         
 -12   7   5         18.30          8.49        10.32 o                         
 -11   7   5        281.17        307.19        20.02 o                         
 -10   7   5       3611.56       3761.66       102.54 o                         
  -9   7   5       2135.17       2216.54        50.81 o                         
  -8   7   5       2090.04       2112.74        40.45 o                         
  -7   7   5       2329.69       2231.25        39.21 o                         
  -6   7   5       1483.70       1485.57        44.14 o                         
  -5   7   5        183.53        212.67        16.34 o                         
  -4   7   5      19323.91      19570.50       320.01 o                         
  -3   7   5       4822.26       4680.52        91.45 o                         
  -2   7   5       2036.31       1830.16        43.57 o                         
  -1   7   5       3646.67       3705.46        58.72 o                         
   0   7   5        120.27        164.02         9.97 o                         
   1   7   5       3011.63       2780.41        84.10 o                         
   2   7   5      11279.80      10775.33       167.18 o                         
   3   7   5       2647.14       2612.81        68.16 o                         
   4   7   5        485.99        462.85        26.28 o                         
   5   7   5       3578.97       3190.03        78.03 o                         
   6   7   5       1656.34       1695.76        29.15 o                         
   7   7   5        898.91        972.53        21.66 o                         
   8   7   5       4014.88       4018.25        60.79 o                         
   9   7   5        282.05        317.32        18.05 o                         
  10   7   5          5.06         15.00         7.14 o                         
  11   7   5       1073.69       1084.41        29.45 o                         
  12   7   5        884.51        759.13        50.10 o                         
 -14   8   5        528.18        406.34        29.65 o                         
 -13   8   5        302.99        295.64        24.04 o                         
 -12   8   5        631.46        584.01        22.95 o                         
 -11   8   5        773.83        701.32        30.87 o                         
 -10   8   5          1.56         27.35         9.98 o                         
  -9   8   5       2817.57       2898.60        64.27 o                         
  -8   8   5        425.33        501.20        21.28 o                         
  -7   8   5        851.44        797.50        27.85 o                         
  -6   8   5        665.98        579.06        26.83 o                         
  -5   8   5       2129.89       2247.78        59.61 o                         
  -4   8   5        391.04        361.55        18.58 o                         
  -3   8   5      11590.04      11441.51       171.34 o                         
  -2   8   5         51.54         70.90        11.61 o                         
  -1   8   5         20.28         11.55         5.25 o                         
   0   8   5        879.75        775.43        23.16 o                         
   1   8   5       6333.74       5999.77       113.31 o                         
   2   8   5        306.05        306.32        16.13 o                         
   3   8   5       3497.72       3478.30        76.96 o                         
   4   8   5       1102.41       1056.50        30.42 o                         
   5   8   5         79.60         55.03         7.60 o                         
   6   8   5        738.26        671.55        21.17 o                         
   7   8   5       2268.86       2519.53        42.77 o                         
   8   8   5         39.62         36.20         7.03 o                         
   9   8   5       1273.37       1281.16        34.39 o                         
  10   8   5        188.07        164.71        11.93 o                         
  11   8   5        564.66        572.46        29.72 o                         
  12   8   5        194.76        154.19        12.56 o                         
 -13   9   5        458.69        450.71        35.93 o                         
 -12   9   5        243.77        248.67        30.15 o                         
 -11   9   5        782.85        948.47        53.89 o                         
 -10   9   5        573.18        665.42        59.45 o                         
  -9   9   5        184.64        214.82        22.21 o                         
  -8   9   5        285.17        342.94        22.64 o                         
  -7   9   5         34.49         35.24         8.87 o                         
  -6   9   5        464.67        425.57        23.65 o                         
  -5   9   5        529.72        563.45        29.21 o                         
  -4   9   5       4802.54       4981.64        99.78 o                         
  -3   9   5         86.18        116.41        11.80 o                         
  -2   9   5         10.74         16.99         6.34 o                         
  -1   9   5        359.51        355.54        21.72 o                         
   0   9   5          7.59         17.05         7.74 o                         
   1   9   5         86.90         75.75         9.76 o                         
   2   9   5        538.71        558.16        26.55 o                         
   3   9   5       1119.96       1116.53        41.19 o                         
   4   9   5         49.04         44.90         7.96 o                         
   5   9   5        357.42        315.76        16.48 o                         
   6   9   5        696.91        654.14        28.77 o                         
   7   9   5         76.75         66.51        10.02 o                         
   8   9   5        669.76        726.95        24.93 o                         
   9   9   5         29.71         19.96         7.56 o                         
  10   9   5         35.64         24.83         8.24 o                         
  11   9   5        152.50        138.31        10.56 o                         
 -13  10   5          4.87         33.94        10.87 o                         
 -12  10   5         33.59         49.01        15.20 o                         
 -11  10   5         24.39         18.41        12.75 o                         
 -10  10   5         33.68         42.25        15.74 o                         
  -9  10   5        234.43        337.41        25.79 o                         
  -8  10   5        290.72        320.43        21.04 o                         
  -7  10   5        126.20        172.03        14.97 o                         
  -6  10   5         18.22         30.81         8.91 o                         
  -5  10   5        560.25        612.41        22.88 o                         
  -4  10   5        434.39        451.92        18.81 o                         
  -3  10   5       1152.24       1208.08        45.39 o                         
  -2  10   5         54.89         69.68        10.21 o                         
  -1  10   5        533.91        631.52        25.20 o                         
   0  10   5         11.92         19.77        10.89 o                         
   1  10   5        219.83        265.43        19.08 o                         
   2  10   5        258.87        331.50        25.78 o                         
   3  10   5       4818.82       4606.71       116.71 o                         
   4  10   5        671.59        645.53        22.63 o                         
   5  10   5         78.41         76.38         8.93 o                         
   6  10   5         94.02         92.91        11.71 o                         
   7  10   5         40.78         58.46         9.30 o                         
   8  10   5        203.13        158.40        11.35 o                         
   9  10   5        116.49        129.54        10.40 o                         
  10  10   5         31.20         14.79         7.22 o                         
  11  10   5         43.23         38.87         6.03 o                         
 -13  11   5         17.91         14.35         8.71 o                         
 -12  11   5         54.95         60.11        14.37 o                         
 -11  11   5        186.42        207.57        15.85 o                         
 -10  11   5         30.29         36.38        12.65 o                         
  -9  11   5          1.14         16.20        12.39 o                         
  -8  11   5          0.68         32.70        10.70 o                         
  -7  11   5        224.04        224.48        17.94 o                         
  -6  11   5        511.72        488.86        24.92 o                         
  -5  11   5        426.38        452.70        18.77 o                         
  -4  11   5        556.89        525.10        19.50 o                         
  -3  11   5         18.99         28.59         6.98 o                         
  -2  11   5         71.84         68.91        10.17 o                         
  -1  11   5       1526.77       1507.11        45.86 o                         
   0  11   5         79.62        108.51        12.86 o                         
   1  11   5        867.76        926.62        24.02 o                         
   2  11   5       1165.62       1143.31        33.02 o                         
   3  11   5        702.42        690.77        34.75 o                         
   4  11   5         63.58         55.65         7.65 o                         
   5  11   5       2391.81       2425.35        49.37 o                         
   6  11   5        282.95        248.67        16.81 o                         
   7  11   5          5.48         11.18         7.53 o                         
   8  11   5        117.54        116.25         9.65 o                         
   9  11   5        648.03        650.20        22.69 o                         
  10  11   5         83.29         81.67         9.75 o                         
  11  11   5        206.16        179.97        15.00 o                         
 -12  12   5        775.55        750.16        34.99 o                         
 -11  12   5        753.05        782.68        28.06 o                         
 -10  12   5          4.19         65.63        13.97 o                         
  -9  12   5        107.76        128.75        17.36 o                         
  -8  12   5         28.57         19.77        12.91 o                         
  -7  12   5         27.83         38.81        13.68 o                         
  -6  12   5       1396.86       1378.42        46.02 o                         
  -5  12   5       2255.25       2263.43        86.28 o                         
  -4  12   5        619.76        656.00        26.58 o                         
  -3  12   5         44.08         52.47         7.59 o                         
  -2  12   5        670.24        674.19        22.63 o                         
  -1  12   5          1.45         10.94         6.25 o                         
   0  12   5       2321.32       2416.49        45.23 o                         
   1  12   5        334.22        340.14        15.15 o                         
   2  12   5        677.43        649.90        23.40 o                         
   3  12   5         74.41         74.33         9.85 o                         
   4  12   5       3789.84       4012.74        67.00 o                         
   5  12   5        866.70        890.65        28.04 o                         
   6  12   5        163.44        143.03        17.01 o                         
   7  12   5         14.13         17.65         8.99 o                         
   8  12   5        637.38        655.44        30.43 o                         
   9  12   5        225.20        225.96        14.08 o                         
  10  12   5        506.42        479.15        27.52 o                         
  11  12   5          0.80          5.75         8.06 o                         
 -12  13   5        151.74        156.91        14.18 o                         
 -11  13   5       1723.08       1556.17        46.99 o                         
 -10  13   5       2233.07       2204.08       110.57 o                         
  -9  13   5         93.25         96.43        20.04 o                         
  -8  13   5         33.54         57.49        17.83 o                         
  -7  13   5       5788.68       5747.41       160.28 o                         
  -6  13   5       1147.86       1178.57        41.74 o                         
  -5  13   5       4137.68       4140.78        95.16 o                         
  -4  13   5       1751.47       1641.49        48.60 o                         
  -3  13   5         80.74         92.88        11.35 o                         
  -2  13   5       3405.42       3525.53        69.94 o                         
  -1  13   5      17338.43      17321.55       208.03 o                         
   0  13   5       1385.37       1475.29        33.71 o                         
   1  13   5        404.99        376.22        17.16 o                         
   2  13   5       2161.30       2140.17        46.04 o                         
   3  13   5       3612.36       3824.54        68.42 o                         
   4  13   5        452.83        475.59        19.19 o                         
   5  13   5       6044.48       6259.50       100.44 o                         
   6  13   5        339.71        289.20        21.51 o                         
   7  13   5        578.00        508.84        24.65 o                         
   8  13   5       1189.15       1261.53        32.53 o                         
   9  13   5       1195.92       1148.95        33.34 o                         
  10  13   5        133.27        129.53        13.77 o                         
 -12  14   5       1214.25        897.88        46.16 o                         
 -11  14   5       2309.82       2293.19        70.27 o                         
 -10  14   5          6.48         35.44        13.16 o                         
  -9  14   5       1757.75       1751.96       108.61 o                         
  -8  14   5       1197.10       1275.02        47.62 o                         
  -7  14   5          0.09         -1.34        10.06 o                         
  -6  14   5       4954.79       4964.80       152.68 o                         
  -5  14   5       5083.61       5101.72       111.60 o                         
  -4  14   5        222.48        284.63        18.95 o                         
  -3  14   5       2854.07       2867.80        62.56 o                         
  -2  14   5       6095.82       6260.95       100.86 o                         
  -1  14   5         89.81         84.02         9.20 o                         
   0  14   5       4084.98       4155.24       100.43 o                         
   1  14   5        190.62        229.59        17.54 o                         
   2  14   5        323.42        314.74        16.66 o                         
   3  14   5       8945.85       9159.63       165.23 o                         
   4  14   5       3815.67       3976.73        68.81 o                         
   5  14   5         33.10         26.97         8.22 o                         
   6  14   5       2068.00       2163.68        60.50 o                         
   7  14   5        525.89        595.95        24.17 o                         
   8  14   5        195.36        221.48        12.92 o                         
   9  14   5       1125.06       1128.37        27.68 o                         
  10  14   5       1432.44        924.89        46.02 o                         
 -11  15   5        708.02        556.26        33.35 o                         
 -10  15   5       1815.04       1877.68        64.50 o                         
  -9  15   5         88.99         90.00        13.05 o                         
  -8  15   5         60.78         65.43        12.62 o                         
  -7  15   5       6293.79       6698.97       191.69 o                         
  -6  15   5       1608.71       1687.07        44.53 o                         
  -5  15   5        631.48        665.97        31.98 o                         
  -4  15   5       2172.65       2242.28        48.61 o                         
  -3  15   5        361.45        364.21        18.97 o                         
  -2  15   5       1246.32       1334.67        41.92 o                         
  -1  15   5      10246.36      10545.73       163.03 o                         
   0  15   5       1682.20       1830.91        55.52 o                         
   1  15   5        319.82        351.36        18.92 o                         
   2  15   5       3640.08       3837.19        75.93 o                         
   3  15   5       1353.77       1460.29        37.11 o                         
   4  15   5        265.58        299.08        17.30 o                         
   5  15   5       4253.57       4406.41        88.87 o                         
   6  15   5       1098.99       1123.96        34.33 o                         
   7  15   5        491.85        580.76        20.79 o                         
   8  15   5       1244.97       1259.19        31.96 o                         
   9  15   5       1154.46        967.14        29.26 o                         
 -11  16   5        953.06        481.70        27.02 o                         
 -10  16   5        402.70        379.21        16.75 o                         
  -9  16   5        509.25        438.17        27.99 o                         
  -8  16   5       2082.34       2082.54        52.84 o                         
  -7  16   5          0.40         23.80        10.16 o                         
  -6  16   5       3914.78       4058.34        81.50 o                         
  -5  16   5        788.32        851.98        39.58 o                         
  -4  16   5        261.29        283.42        17.33 o                         
  -3  16   5       1709.08       1721.26        47.51 o                         
  -2  16   5       4068.31       4148.44       101.50 o                         
  -1  16   5       1207.80       1347.24        41.81 o                         
   0  16   5       5859.06       6249.01       121.10 o                         
   1  16   5       1925.54       2055.15        58.45 o                         
   2  16   5        136.70        158.93        14.46 o                         
   3  16   5       1256.36       1408.73        44.69 o                         
   4  16   5       3020.47       3248.74        71.40 o                         
   5  16   5        210.27        215.01        19.23 o                         
   6  16   5       1694.47       1827.24        40.05 o                         
   7  16   5        889.59        939.99        24.29 o                         
   8  16   5        341.30        356.04        14.09 o                         
   9  16   5        788.03        627.58        36.32 o                         
 -10  17   5        551.99        473.22        29.88 o                         
  -9  17   5         96.82         94.67        13.46 o                         
  -8  17   5        405.99        368.42        22.43 o                         
  -7  17   5       3238.69       3179.98        83.44 o                         
  -6  17   5        167.29        161.20        22.35 o                         
  -5  17   5        710.10        705.08        29.17 o                         
  -4  17   5        865.24        931.25        34.82 o                         
  -3  17   5        388.28        342.44        20.65 o                         
  -2  17   5        109.58        117.10        15.05 o                         
  -1  17   5       2684.32       2927.47        85.90 o                         
   0  17   5         20.22         45.03        16.62 o                         
   1  17   5        366.53        413.60        22.98 o                         
   2  17   5        582.19        601.33        22.51 o                         
   3  17   5        379.63        454.74        19.44 o                         
   4  17   5        279.29        291.42        15.31 o                         
   5  17   5       2759.67       2880.52        89.62 o                         
   6  17   5        385.15        401.66        17.60 o                         
   7  17   5          6.71          2.74         6.52 o                         
   8  17   5        663.31        628.79        21.59 o                         
  -9  18   5        182.53        162.23        19.28 o                         
  -8  18   5       1419.78       1227.88       172.77 o                         
  -7  18   5          6.80         21.62         9.53 o                         
  -6  18   5       2102.24       1983.00        70.46 o                         
  -5  18   5        332.38        382.13        22.95 o                         
  -4  18   5        406.30        399.56        21.32 o                         
  -3  18   5        249.14        255.97        20.02 o                         
  -2  18   5       2098.45       2225.51        60.63 o                         
  -1  18   5        173.52        189.12        17.18 o                         
   0  18   5       6005.05       6423.68       157.86 o                         
   1  18   5       1327.85       1405.28        40.83 o                         
   2  18   5         80.58         78.63        13.62 o                         
   3  18   5        345.79        381.81        18.28 o                         
   4  18   5       1855.17       1912.34        40.49 o                         
   5  18   5         38.90         38.22        10.02 o                         
   6  18   5        630.55        671.00        21.00 o                         
   7  18   5        206.07        156.18        11.12 o                         
  -8  19   5          3.16         11.75        10.32 o                         
  -7  19   5       1089.44        956.02        36.69 o                         
  -6  19   5        121.80        122.83        14.50 o                         
  -5  19   5       1365.51       1285.20        76.16 o                         
  -4  19   5        291.32        268.89        22.81 o                         
  -3  19   5        301.70        289.30        21.85 o                         
  -2  19   5         18.67         40.22        10.21 o                         
  -1  19   5       1483.22       1633.89        48.07 o                         
   0  19   5         51.01         71.14        15.84 o                         
   1  19   5        312.82        330.18        20.39 o                         
   2  19   5         26.44         19.57         9.48 o                         
   3  19   5         89.74        126.36        14.05 o                         
   4  19   5         85.64         77.72        11.13 o                         
   5  19   5       1080.39       1119.41        35.49 o                         
   6  19   5          8.32         -5.53        10.75 o                         
   7  19   5          2.67         -0.66         3.72 o                         
  -6  20   5        194.06        227.16        16.35 o                         
  -5  20   5         38.41         23.43        15.33 o                         
  -4  20   5        201.53        154.33        19.87 o                         
  -3  20   5        193.97        190.57        15.72 o                         
  -2  20   5        251.74        275.26        24.55 o                         
  -1  20   5          2.13         22.90         9.83 o                         
   0  20   5        356.08        381.15        33.98 o                         
   1  20   5         18.32         17.31         9.66 o                         
   2  20   5         60.24         71.90        10.58 o                         
   3  20   5         14.49         13.88         5.97 o                         
   4  20   5        596.78        592.30        38.09 o                         
   5  20   5          0.48          2.14         9.74 o                         
   6  20   5        120.16         67.41         6.58 o                         
  -6  21   5          0.22          1.01         5.17 o                         
  -5  21   5         34.00         33.90        11.22 o                         
  -4  21   5        185.11        175.60        21.27 o                         
  -3  21   5         41.53         43.44        13.06 o                         
  -2  21   5        124.82        145.79        14.14 o                         
  -1  21   5          0.21          6.62        10.05 o                         
   0  21   5          8.10         25.82        19.63 o                         
   1  21   5          0.59          5.20         5.84 o                         
   2  21   5        234.58        218.75        32.88 o                         
   3  21   5          0.38          1.00         6.42 o                         
   4  21   5        151.88         81.56        10.38 o                         
  -4  22   5        115.24        120.58        13.76 o                         
  -3  22   5        603.98        644.78        39.22 o                         
  -2  22   5         82.87         72.56        13.84 o                         
  -1  22   5         13.58         13.51         7.84 o                         
   0  22   5        107.60         95.24         9.20 o                         
   1  22   5        545.85        615.73        26.52 o                         
   2  22   5          1.72         -4.81         6.90 o                         
 -15   0   6         18.38          0.73         7.84 o                         
 -14   0   6         22.90         12.65         8.63 o                         
 -13   0   6       1144.61       1261.57        57.74 o                         
 -12   0   6       3428.98       3526.65       173.59 o                         
 -11   0   6        446.88        456.90        32.19 o                         
 -10   0   6        765.53        783.60        45.21 o                         
  -9   0   6        603.94        743.78        32.30 o                         
  -8   0   6         70.61         94.06        14.42 o                         
  -7   0   6      15224.87      14598.48       354.43 o                         
  -6   0   6       3243.25       2586.39        89.68 o                         
  -5   0   6        605.55        523.26        70.52 o                         
  -4   0   6      12912.49      12850.18       312.27 o                         
  -3   0   6       1088.27       1057.34        43.63 o                         
  -2   0   6        159.27        190.53        17.96 o                         
  -1   0   6      16949.56      16178.79       530.16 o                         
   0   0   6       8288.03       7613.46       214.55 o                         
   1   0   6         21.54         40.92         5.51 o                         
   2   0   6      10009.58       9639.36       280.01 o                         
   3   0   6       4000.70       3531.50       112.13 o                         
   4   0   6       1007.12        968.66        45.36 o                         
   5   0   6       4702.79       4750.52       107.08 o                         
   6   0   6       4150.40       4092.75       241.27 o                         
   7   0   6        294.06        277.88        19.69 o                         
   8   0   6       3073.62       3294.35        70.67 o                         
   9   0   6       6155.18       6991.10       146.95 o                         
  10   0   6       1090.01       1291.62        50.77 o                         
  11   0   6        368.65        454.82        26.16 o                         
  12   0   6        804.76        922.22        32.50 o                         
 -15   1   6        176.88         54.87        11.11 o                         
 -14   1   6       1387.62       1332.53        44.19 o                         
 -13   1   6          5.74         10.59        14.02 o                         
 -12   1   6       3667.10       3844.64       184.33 o                         
 -11   1   6       7776.55       7800.08       307.86 o                         
 -10   1   6          7.42          9.89         7.77 o                         
  -9   1   6        693.99        679.35        24.99 o                         
  -8   1   6      10783.15      10479.51       181.37 o                         
  -7   1   6       2192.55       2103.89        71.46 o                         
  -6   1   6       4885.18       4324.92       109.36 o                         
  -5   1   6       3626.88       3475.69       106.10 o                         
  -4   1   6       6667.25       6583.75       119.04 o                         
  -3   1   6       1867.43       1715.23        48.66 o                         
  -2   1   6      39369.22      40131.04       967.63 o                         
  -1   1   6       1754.13       1612.06        48.14 o                         
   0   1   6       2654.02       2706.03        61.70 o                         
   1   1   6       3569.27       3377.10        87.58 o                         
   2   1   6       1902.94       2057.53        50.72 o                         
   3   1   6       4820.72       4780.77        94.04 o                         
   4   1   6      14476.71      13344.72       203.88 o                         
   5   1   6       8706.50       8822.17       164.32 o                         
   6   1   6       1318.31       1316.87        28.58 o                         
   7   1   6        301.36        308.30        15.17 o                         
   8   1   6       1074.80       1109.87        29.41 o                         
   9   1   6       1005.90       1053.56        32.58 o                         
  10   1   6       4500.84       5217.26       114.41 o                         
  11   1   6        279.05        293.31        18.32 o                         
  12   1   6        504.95        525.52        19.75 o                         
 -14   2   6         54.15         60.10         7.29 o                         
 -13   2   6       1760.60       1980.70        78.41 o                         
 -12   2   6       3363.72       3560.36       171.35 o                         
 -11   2   6        522.58        551.51        38.67 o                         
 -10   2   6        859.50        838.67        24.87 o                         
  -9   2   6        233.49        203.45        11.35 o                         
  -8   2   6         74.80         80.34         8.90 o                         
  -7   2   6      15849.61      15491.62       387.97 o                         
  -6   2   6       3083.39       2662.20        62.61 o                         
  -5   2   6       1424.23       1424.29        43.25 o                         
  -4   2   6       3653.50       3631.19       109.28 o                         
  -3   2   6       1919.86       1973.60        53.70 o                         
  -2   2   6       1694.88       1684.92        47.50 o                         
  -1   2   6      18010.47      17586.21       292.81 o                         
   0   2   6       6028.78       6032.76       100.93 o                         
   1   2   6        451.05        400.36        15.85 o                         
   2   2   6       3126.40       2904.69        62.15 o                         
   3   2   6       7364.83       6968.88       116.49 o                         
   4   2   6        252.90        259.14        16.72 o                         
   5   2   6       9447.84       9073.50       207.28 o                         
   6   2   6       1808.62       1919.68        58.32 o                         
   7   2   6        803.07        807.59        22.78 o                         
   8   2   6       3839.32       4041.85        72.37 o                         
   9   2   6       3151.16       3631.65        66.44 o                         
  10   2   6        670.76        745.60        33.57 o                         
  11   2   6        570.63        668.89        23.99 o                         
  12   2   6        229.70        214.07        10.57 o                         
 -14   3   6        121.39         95.14        11.14 o                         
 -13   3   6         83.94        106.99        13.08 o                         
 -12   3   6       1092.01       1189.50        47.73 o                         
 -11   3   6       2601.46       2645.02        64.31 o                         
 -10   3   6          1.67         30.22         6.91 o                         
  -9   3   6        672.77        684.75        19.04 o                         
  -8   3   6       3213.73       3158.24        52.48 o                         
  -7   3   6       3560.21       3550.09        88.27 o                         
  -6   3   6       2946.31       2983.33        66.02 o                         
  -5   3   6       7551.45       7266.49       160.41 o                         
  -4   3   6       1325.76       1312.33        32.00 o                         
  -3   3   6       3251.18       3145.21        68.58 o                         
  -2   3   6      47496.99      49491.62       705.24 o                         
  -1   3   6       2057.86       1981.65        49.39 o                         
   0   3   6       8716.48       8353.19       137.93 o                         
   1   3   6       2088.62       2286.15        46.26 o                         
   2   3   6        247.96        273.21        15.98 o                         
   3   3   6       2184.25       2010.18        48.09 o                         
   4   3   6      10850.42      10298.66       144.33 o                         
   5   3   6       4747.20       4810.65        97.38 o                         
   6   3   6        583.09        616.47        18.27 o                         
   7   3   6         76.58         95.35        10.08 o                         
   8   3   6        738.17        812.39        34.67 o                         
   9   3   6         74.88         62.18         9.62 o                         
  10   3   6       2711.35       3006.75        51.83 o                         
  11   3   6        255.91        230.59        13.12 o                         
  12   3   6        205.14        194.22        11.56 o                         
 -14   4   6         16.35         26.03         7.80 o                         
 -13   4   6        797.24        773.15        40.31 o                         
 -12   4   6       1626.07       1655.72        43.37 o                         
 -11   4   6         36.93         79.97        12.36 o                         
 -10   4   6          7.86         26.38         7.80 o                         
  -9   4   6          7.62         29.90         6.23 o                         
  -8   4   6        220.89        244.70        11.17 o                         
  -7   4   6       6159.67       6121.88       104.66 o                         
  -6   4   6       6951.08       6694.77       112.96 o                         
  -5   4   6        644.22        779.67        29.15 o                         
  -4   4   6        137.48        216.66        15.70 o                         
  -3   4   6       1083.48       1194.72        34.66 o                         
  -2   4   6       2860.64       2926.83        62.95 o                         
  -1   4   6       9761.40       9938.08       160.87 o                         
   0   4   6       5067.00       4855.08       106.62 o                         
   1   4   6       1046.98       1019.65        37.64 o                         
   2   4   6         60.34        107.51        12.83 o                         
   3   4   6       5045.21       4983.48       110.43 o                         
   4   4   6        188.11        178.08        13.55 o                         
   5   4   6       3680.08       3748.52        60.27 o                         
   6   4   6        537.15        445.20        19.61 o                         
   7   4   6        163.29        200.62        13.41 o                         
   8   4   6       1210.46       1228.41        29.82 o                         
   9   4   6        632.33        686.43        22.01 o                         
  10   4   6         89.72        133.10        10.30 o                         
  11   4   6        237.70        212.48        13.03 o                         
  12   4   6         78.35         72.31         8.21 o                         
 -14   5   6         90.29         81.98        10.58 o                         
 -13   5   6         25.85         40.25        11.70 o                         
 -12   5   6        281.05        363.80        24.11 o                         
 -11   5   6        120.23        117.91        18.05 o                         
 -10   5   6        266.21        287.96        13.56 o                         
  -9   5   6        560.11        563.07        22.72 o                         
  -8   5   6         45.41         72.25         7.62 o                         
  -7   5   6        860.48        831.32        25.41 o                         
  -6   5   6        240.47        240.24        15.50 o                         
  -5   5   6        332.23        293.63        19.59 o                         
  -4   5   6       9034.47       9606.97       175.20 o                         
  -3   5   6          4.10         58.98         8.70 o                         
  -2   5   6       5797.76       6426.26       114.17 o                         
  -1   5   6       9154.88       9304.23       152.52 o                         
   0   5   6        287.63        310.81        16.78 o                         
   1   5   6       4293.82       4346.49       204.36 o                         
   2   5   6       5669.79       5683.49       107.38 o                         
   3   5   6         11.05         26.62         9.91 o                         
   4   5   6       4111.93       4029.94        72.53 o                         
   5   5   6        132.57        110.83         8.42 o                         
   6   5   6          5.58         10.43         5.10 o                         
   7   5   6        197.14        170.35        22.63 o                         
   8   5   6         35.58         24.68         7.68 o                         
   9   5   6          6.39          5.04         7.34 o                         
  10   5   6        134.11        135.68        11.64 o                         
  11   5   6         42.86         43.32         7.98 o                         
  12   5   6          2.25          5.57         5.14 o                         
 -14   6   6         53.49         34.44        11.41 o                         
 -13   6   6         37.93         39.87         9.34 o                         
 -12   6   6         69.98         81.25        12.98 o                         
 -11   6   6          5.27         43.85        19.82 o                         
 -10   6   6       2105.75       2004.63        50.90 o                         
  -9   6   6       2268.79       2237.27        68.91 o                         
  -8   6   6         29.99         66.82         7.56 o                         
  -7   6   6       1029.97        932.20        30.19 o                         
  -6   6   6        904.90        971.83        30.48 o                         
  -5   6   6        117.69        212.84        18.31 o                         
  -4   6   6       9344.76       9136.03       172.78 o                         
  -3   6   6       4620.06       4813.98       113.61 o                         
  -2   6   6        412.04        472.96        18.48 o                         
  -1   6   6       3117.77       3458.12        71.11 o                         
   0   6   6       1746.67       1819.12        47.09 o                         
   1   6   6        281.57        388.11        20.81 o                         
   2   6   6       3060.81       3287.06       104.43 o                         
   3   6   6        369.85        403.79        23.25 o                         
   4   6   6        236.97        203.15        16.97 o                         
   5   6   6        329.12        316.15        13.64 o                         
   6   6   6       5427.00       5322.87        70.41 o                         
   7   6   6         76.74         94.53         7.76 o                         
   8   6   6        896.51        826.25        44.61 o                         
   9   6   6        705.93        699.30        26.37 o                         
  10   6   6          0.18         -1.39         6.94 o                         
  11   6   6         48.47         82.86         8.97 o                         
  12   6   6       1190.77       1198.41        97.63 o                         
 -13   7   6         68.66         59.02         7.61 o                         
 -12   7   6        243.12        235.09        15.72 o                         
 -11   7   6        183.94        185.15        18.39 o                         
 -10   7   6       1703.46       1688.93        45.17 o                         
  -9   7   6       2572.61       2541.63        75.21 o                         
  -8   7   6       5873.09       5781.09       111.29 o                         
  -7   7   6        774.40        767.83        18.82 o                         
  -6   7   6        683.14        737.91        20.86 o                         
  -5   7   6      12454.69      12423.13       208.83 o                         
  -4   7   6       6647.19       6631.66       150.09 o                         
  -3   7   6       3207.65       2858.43        70.92 o                         
  -2   7   6       5427.74       5430.56       128.42 o                         
  -1   7   6        684.49        674.84        32.31 o                         
   0   7   6      14525.49      13914.51       224.15 o                         
   1   7   6      17319.28      16855.52       267.42 o                         
   2   7   6       6034.79       6287.53       140.78 o                         
   3   7   6        302.34        300.28        21.02 o                         
   4   7   6        643.12        628.45        23.32 o                         
   5   7   6         74.40         73.85         7.29 o                         
   6   7   6        866.05        903.62        21.35 o                         
   7   7   6       5062.05       4891.15        84.27 o                         
   8   7   6        188.25        172.69        11.66 o                         
   9   7   6        244.43        245.60        16.93 o                         
  10   7   6        110.26         96.69         9.77 o                         
  11   7   6       1041.01        989.11        57.07 o                         
 -14   8   6         56.68         61.92        13.42 o                         
 -13   8   6        872.37        921.98        62.44 o                         
 -12   8   6         27.61         14.46         6.54 o                         
 -11   8   6        186.31        193.71        15.22 o                         
 -10   8   6       1827.64       1940.69        77.02 o                         
  -9   8   6       5603.92       5645.36       176.46 o                         
  -8   8   6        459.37        470.97        22.54 o                         
  -7   8   6       1313.27       1271.43        34.13 o                         
  -6   8   6        146.92        178.02        10.57 o                         
  -5   8   6          3.65         28.03         8.46 o                         
  -4   8   6       6927.30       6946.80       128.63 o                         
  -3   8   6       5665.79       5300.09       121.97 o                         
  -2   8   6        143.15        114.86        11.19 o                         
  -1   8   6       2094.68       1921.30        45.06 o                         
   0   8   6       2254.88       1957.07        53.16 o                         
   1   8   6        851.38        793.49        28.04 o                         
   2   8   6       7214.49       6907.50       145.72 o                         
   3   8   6        888.87        872.79        41.54 o                         
   4   8   6        276.09        241.08        18.98 o                         
   5   8   6       2101.77       1974.40        66.19 o                         
   6   8   6       5413.46       5377.66       103.45 o                         
   7   8   6        417.11        409.42        15.36 o                         
   8   8   6       2030.35       2051.01        55.83 o                         
   9   8   6         62.38         40.15         8.26 o                         
  10   8   6          7.87          9.92         6.80 o                         
  11   8   6        708.86        689.80        34.10 o                         
 -13   9   6         28.40         29.18        10.90 o                         
 -12   9   6        465.63        431.39        31.70 o                         
 -11   9   6       1008.35        995.50        53.80 o                         
 -10   9   6        391.96        452.23        74.52 o                         
  -9   9   6        615.37        647.54        35.89 o                         
  -8   9   6       6711.48       6672.04       126.92 o                         
  -7   9   6         78.79         82.94        11.52 o                         
  -6   9   6       1222.82       1102.67        36.21 o                         
  -5   9   6       5632.12       5803.77       143.67 o                         
  -4   9   6       5011.79       4722.45       122.54 o                         
  -3   9   6        269.71        246.81        14.27 o                         
  -2   9   6       2840.30       2874.64        62.79 o                         
  -1   9   6         87.55         68.89        10.56 o                         
   0   9   6       1947.99       1883.86        50.70 o                         
   1   9   6      15555.42      14653.12       311.74 o                         
   2   9   6       4378.73       4324.03       101.07 o                         
   3   9   6         47.08         55.64         7.62 o                         
   4   9   6        338.32        330.74        15.01 o                         
   5   9   6        742.86        831.59        27.43 o                         
   6   9   6        387.69        420.44        18.82 o                         
   7   9   6       7060.78       7341.78       109.38 o                         
   8   9   6        659.80        696.21        30.96 o                         
   9   9   6        196.84        190.18        12.96 o                         
  10   9   6        401.21        388.60        16.70 o                         
  11   9   6       1905.33       2003.79        64.26 o                         
 -13  10   6        837.43        727.60        60.79 o                         
 -12  10   6         70.15         61.28        14.93 o                         
 -11  10   6        380.76        362.55        31.50 o                         
 -10  10   6       3068.13       3171.96        90.40 o                         
  -9  10   6       2932.85       3015.17        90.64 o                         
  -8  10   6         18.27         50.39        10.09 o                         
  -7  10   6       2586.37       2451.21        61.90 o                         
  -6  10   6        141.02        143.05        14.14 o                         
  -5  10   6       1709.92       1633.39        38.95 o                         
  -4  10   6       7558.94       7513.69       128.88 o                         
  -3  10   6       3666.87       3510.81        70.10 o                         
  -2  10   6         37.47         43.93        10.19 o                         
  -1  10   6       2703.38       2697.25        79.50 o                         
   0  10   6       3857.11       3567.95       101.59 o                         
   1  10   6       2882.41       2838.24        57.01 o                         
   2  10   6       9901.13       9785.74       136.41 o                         
   3  10   6        345.30        340.70        16.34 o                         
   4  10   6         23.96         30.11         7.29 o                         
   5  10   6       5076.57       5173.46        90.88 o                         
   6  10   6       7862.60       8120.00       130.08 o                         
   7  10   6        471.26        486.61        20.38 o                         
   8  10   6        868.59        849.69        24.26 o                         
   9  10   6        261.01        248.72        18.18 o                         
  10  10   6          3.45          1.26         7.62 o                         
  11  10   6       1501.67       1348.82        45.42 o                         
 -13  11   6         15.20         17.31         6.48 o                         
 -12  11   6        165.00        132.03        17.33 o                         
 -11  11   6       2224.79       2341.28        85.42 o                         
 -10  11   6         61.28         58.01        13.78 o                         
  -9  11   6       2568.84       2773.77        82.42 o                         
  -8  11   6       5862.29       5816.07       117.45 o                         
  -7  11   6        210.92        217.47        15.52 o                         
  -6  11   6       1351.02       1312.36        37.93 o                         
  -5  11   6      14598.27      13998.29       197.00 o                         
  -4  11   6       3386.57       3295.93        54.51 o                         
  -3  11   6       2191.01       2112.01        37.73 o                         
  -2  11   6       2081.39       2039.93        36.11 o                         
  -1  11   6        176.45        180.68        12.51 o                         
   0  11   6       4151.59       4073.77        71.07 o                         
   1  11   6      25628.52      24984.46       269.53 o                         
   2  11   6       4263.53       3907.23        86.40 o                         
   3  11   6       1538.22       1592.51        40.71 o                         
   4  11   6        253.27        261.46        15.89 o                         
   5  11   6        663.28        832.39        34.04 o                         
   6  11   6        701.41        775.86        25.47 o                         
   7  11   6       3810.60       4169.29        75.61 o                         
   8  11   6       1135.13       1185.55        42.13 o                         
   9  11   6        649.99        581.56        50.80 o                         
  10  11   6       1204.04       1213.32        43.13 o                         
  11  11   6        767.22        432.53        27.05 o                         
 -12  12   6        271.57        258.64        19.90 o                         
 -11  12   6        170.84        138.17        17.05 o                         
 -10  12   6       3867.66       3961.19       132.46 o                         
  -9  12   6       4991.89       5237.60       131.15 o                         
  -8  12   6        663.06        639.30        33.26 o                         
  -7  12   6       3237.30       3141.38       134.90 o                         
  -6  12   6         58.70         64.10        10.22 o                         
  -5  12   6       1493.63       1378.83        35.95 o                         
  -4  12   6      16791.76      15855.89       251.36 o                         
  -3  12   6       5470.20       5447.11        94.24 o                         
  -2  12   6         14.36         23.56         7.03 o                         
  -1  12   6       5043.38       5034.23        78.94 o                         
   0  12   6       2831.76       3027.55        52.22 o                         
   1  12   6          9.78         20.56         6.25 o                         
   2  12   6       7399.65       7264.85        98.77 o                         
   3  12   6       1359.10       1372.02        36.35 o                         
   4  12   6        809.75        795.78        26.82 o                         
   5  12   6       7295.20       7642.49       118.20 o                         
   6  12   6       2966.39       3287.30        83.28 o                         
   7  12   6        168.37        195.68        14.86 o                         
   8  12   6       1045.38       1132.68        33.69 o                         
   9  12   6        347.72        307.79        15.95 o                         
  10  12   6         73.36         47.69         8.50 o                         
 -12  13   6         47.76         47.62        14.87 o                         
 -11  13   6        529.60        497.34        27.76 o                         
 -10  13   6         14.19         46.72        11.99 o                         
  -9  13   6       1308.73       1363.56        49.48 o                         
  -8  13   6       1583.48       1674.78        71.67 o                         
  -7  13   6          2.07         23.74        13.45 o                         
  -6  13   6         31.16         49.47        10.41 o                         
  -5  13   6       4834.18       4644.15       116.04 o                         
  -4  13   6       1594.40       1644.04        37.89 o                         
  -3  13   6        673.62        703.82        21.38 o                         
  -2  13   6       1408.95       1515.42        37.26 o                         
  -1  13   6         10.74         52.49         8.61 o                         
   0  13   6       1391.41       1344.12        31.25 o                         
   1  13   6       5327.32       5572.13        84.27 o                         
   2  13   6       3351.83       3542.19        86.58 o                         
   3  13   6       1368.96       1417.80        39.37 o                         
   4  13   6        772.69        833.47        28.16 o                         
   5  13   6        113.39        122.14        11.26 o                         
   6  13   6        548.29        544.35        24.96 o                         
   7  13   6       1546.79       1766.30        46.14 o                         
   8  13   6        898.67        905.34        28.05 o                         
   9  13   6        757.77        803.35        41.28 o                         
  10  13   6        527.00        345.10        24.67 o                         
 -12  14   6          1.23         13.33         7.34 o                         
 -11  14   6         37.13         73.63         8.97 o                         
 -10  14   6       2173.89       2253.32        76.67 o                         
  -9  14   6       1401.69       1423.36        60.33 o                         
  -8  14   6          3.17         36.59        16.01 o                         
  -7  14   6          8.71         20.20        11.02 o                         
  -6  14   6         40.18         61.96        10.02 o                         
  -5  14   6        120.94        140.08        11.98 o                         
  -4  14   6       4626.22       4337.87        79.32 o                         
  -3  14   6        924.91        925.54        27.25 o                         
  -2  14   6         56.91         74.02         9.47 o                         
  -1  14   6        307.88        329.34        16.78 o                         
   0  14   6        100.18        102.64        11.14 o                         
   1  14   6        256.98        253.16        13.55 o                         
   2  14   6       1338.45       1447.50        34.65 o                         
   3  14   6       1061.63       1032.79        57.28 o                         
   4  14   6         78.99         72.01        11.38 o                         
   5  14   6        150.26        173.40        12.21 o                         
   6  14   6        421.57        492.33        22.71 o                         
   7  14   6        342.33        389.76        21.07 o                         
   8  14   6         70.18         56.77         8.21 o                         
   9  14   6          3.81          8.17         4.39 o                         
 -11  15   6         46.80         61.52         9.22 o                         
 -10  15   6         51.01         45.55        11.56 o                         
  -9  15   6         26.92         31.48        13.43 o                         
  -8  15   6        226.19        223.48        18.93 o                         
  -7  15   6        193.15        240.75        30.34 o                         
  -6  15   6         14.75         26.93         9.95 o                         
  -5  15   6        112.28        103.88        11.79 o                         
  -4  15   6         30.84         53.06         8.03 o                         
  -3  15   6         22.14         22.90         7.95 o                         
  -2  15   6         16.19         14.14         8.29 o                         
  -1  15   6          5.67         14.94         7.10 o                         
   0  15   6          4.51         11.53         6.22 o                         
   1  15   6        231.46        229.25        12.88 o                         
   2  15   6         63.15         52.84         8.60 o                         
   3  15   6         57.10         55.37        10.77 o                         
   4  15   6        132.14        147.30        13.34 o                         
   5  15   6          9.84          6.80         6.56 o                         
   6  15   6         82.40         68.82        10.79 o                         
   7  15   6        301.70        303.26        15.64 o                         
   8  15   6         30.29         21.09         5.92 o                         
   9  15   6          6.01         -5.19         7.94 o                         
 -10  16   6        310.25        270.23        15.57 o                         
  -9  16   6         84.44         50.02        12.36 o                         
  -8  16   6        163.58        127.83        28.30 o                         
  -7  16   6       1525.20       1635.52        45.75 o                         
  -6  16   6        152.73        163.34        14.81 o                         
  -5  16   6         94.53         93.55        11.57 o                         
  -4  16   6         31.35         30.01         9.20 o                         
  -3  16   6         23.32         38.12         9.41 o                         
  -2  16   6          0.21          9.96         7.29 o                         
  -1  16   6       1110.89       1076.51        30.16 o                         
   0  16   6        204.34        235.92        14.57 o                         
   1  16   6         95.71         86.46        10.50 o                         
   2  16   6         88.06         84.88        10.85 o                         
   3  16   6         19.66         19.64         7.99 o                         
   4  16   6          4.47          2.87         8.56 o                         
   5  16   6        149.50        129.35        11.21 o                         
   6  16   6         12.93         12.73         6.83 o                         
   7  16   6         84.49         72.07         9.11 o                         
   8  16   6        253.38        205.23        11.06 o                         
  -9  17   6          7.21          8.88         7.60 o                         
  -8  17   6        431.05        480.07        28.52 o                         
  -7  17   6         77.42         75.74        15.65 o                         
  -6  17   6        137.34        184.10        18.00 o                         
  -5  17   6        274.82        282.51        22.24 o                         
  -4  17   6         37.58         41.46         9.86 o                         
  -3  17   6          9.95         29.24         8.64 o                         
  -2  17   6        923.28        980.53        29.64 o                         
  -1  17   6        675.12        757.10        29.50 o                         
   0  17   6          7.01         12.22         9.05 o                         
   1  17   6         34.20         46.31         9.71 o                         
   2  17   6        260.10        321.34        16.77 o                         
   3  17   6        356.34        372.66        16.20 o                         
   4  17   6       1442.71       1472.00        41.77 o                         
   5  17   6        725.19        720.53        23.93 o                         
   6  17   6          1.46         13.42         6.57 o                         
   7  17   6         36.48         26.06         6.29 o                         
   8  17   6         74.99         40.47        11.00 o                         
  -9  18   6         25.40         25.66         9.91 o                         
  -8  18   6        112.77        139.24        13.89 o                         
  -7  18   6       1588.05       1542.50        56.48 o                         
  -6  18   6       1106.52       1132.96        59.43 o                         
  -5  18   6         75.13         83.20        11.71 o                         
  -4  18   6        163.74        163.32        12.98 o                         
  -3  18   6        135.96        128.96        13.62 o                         
  -2  18   6          1.46         11.06         8.68 o                         
  -1  18   6       1834.08       1981.53        56.52 o                         
   0  18   6        194.04        206.79        20.96 o                         
   1  18   6        279.03        327.53        20.66 o                         
   2  18   6        960.98       1081.29        33.09 o                         
   3  18   6        925.37       1007.86        30.60 o                         
   4  18   6        170.48        153.97        10.84 o                         
   5  18   6        256.98        273.92        22.83 o                         
   6  18   6         64.71         49.33         8.39 o                         
   7  18   6         72.48         49.38         5.20 o                         
  -8  19   6       1152.33       1100.28        54.95 o                         
  -7  19   6         60.47         59.24        15.25 o                         
  -6  19   6        593.00        597.12        40.34 o                         
  -5  19   6       1280.26       1382.25        37.77 o                         
  -4  19   6         26.73         45.28         9.59 o                         
  -3  19   6       1081.69       1168.14        42.64 o                         
  -2  19   6       3509.55       3867.91        86.59 o                         
  -1  19   6       1088.44       1154.47        37.98 o                         
   0  19   6        787.47        876.43        48.94 o                         
   1  19   6        197.15        253.82        20.56 o                         
   2  19   6          7.83         12.35         8.07 o                         
   3  19   6        310.97        320.26        19.80 o                         
   4  19   6       2752.66       2753.84        83.73 o                         
   5  19   6       1020.96        972.85        35.29 o                         
   6  19   6         98.87         78.06         9.00 o                         
  -6  20   6       1872.35       1900.33        59.18 o                         
  -5  20   6          2.91         -1.93         5.52 o                         
  -4  20   6       1063.04        935.81        72.18 o                         
  -3  20   6        743.55        765.38        35.91 o                         
  -2  20   6         31.75         21.04         9.29 o                         
  -1  20   6       2648.12       3029.43        82.05 o                         
   0  20   6       1186.84       1348.80        58.95 o                         
   1  20   6          1.22          2.10         8.28 o                         
   2  20   6       1983.65       2043.67        67.29 o                         
   3  20   6       1245.80       1223.38        43.25 o                         
   4  20   6         36.49         30.27         9.47 o                         
   5  20   6       1450.64       1235.86        58.62 o                         
  -5  21   6       1776.73       1569.40        69.08 o                         
  -4  21   6        118.27        109.94        12.38 o                         
  -3  21   6        938.97        738.32       147.68 o                         
  -2  21   6       3090.30       3302.67       160.73 o                         
  -1  21   6        521.33        534.46        30.50 o                         
   0  21   6        488.71        570.19        38.43 o                         
   1  21   6       1145.49       1263.83       118.46 o                         
   2  21   6        104.49         71.13         7.89 o                         
   3  21   6        692.22        542.96        31.29 o                         
   4  21   6       1705.89       1094.38        49.93 o                         
  -4  22   6        453.00        312.87        20.19 o                         
  -3  22   6        525.45        506.69        31.34 o                         
  -2  22   6        140.08        111.67        15.44 o                         
  -1  22   6       1522.26       1427.57        47.26 o                         
   0  22   6       1062.06        842.05        65.77 o                         
   1  22   6          1.09         -1.89         5.41 o                         
   2  22   6       1213.51        712.32        38.47 o                         
 -14   1   7        121.58        105.34        12.10 o                         
 -13   1   7        229.09        216.52        26.08 o                         
 -12   1   7        329.95        318.42        45.80 o                         
 -11   1   7          0.80         41.66        12.55 o                         
 -10   1   7        249.03        265.23        17.31 o                         
  -9   1   7        327.25        295.27        21.17 o                         
  -8   1   7        568.80        555.39        19.96 o                         
  -7   1   7        154.92        165.73        15.43 o                         
  -6   1   7        254.99        281.12        23.50 o                         
  -5   1   7        320.54        434.45        38.65 o                         
  -4   1   7        280.08        324.93        16.39 o                         
  -3   1   7        142.98        255.64        17.56 o                         
  -2   1   7       1180.97       1468.35        47.97 o                         
  -1   1   7          8.03         79.34        14.99 o                         
   0   1   7        209.04        128.95        12.94 o                         
   1   1   7        593.99        609.29        23.91 o                         
   2   1   7       1357.73       1267.97        45.09 o                         
   3   1   7        186.74        156.63        13.61 o                         
   4   1   7        722.95        788.41        30.94 o                         
   5   1   7        109.02        113.60        10.63 o                         
   6   1   7        408.50        409.11        15.29 o                         
   7   1   7          3.32          5.11         6.89 o                         
   8   1   7         61.96         57.91         9.49 o                         
   9   1   7        350.12        335.24        31.68 o                         
  10   1   7         13.47          7.72        11.27 o                         
  11   1   7         17.51         23.41         7.99 o                         
  12   1   7        276.79        221.38        14.25 o                         
 -14   2   7        911.18        818.35        25.31 o                         
 -13   2   7         11.26         19.23         9.49 o                         
 -12   2   7         12.39         72.59        29.62 o                         
 -11   2   7        351.83        452.02        25.20 o                         
 -10   2   7        311.14        355.55        17.66 o                         
  -9   2   7        309.68        340.95        15.73 o                         
  -8   2   7       2911.77       2997.67        67.23 o                         
  -7   2   7        264.95        279.12        14.51 o                         
  -6   2   7        204.33        234.89        17.27 o                         
  -5   2   7       1681.86       1710.18        50.29 o                         
  -4   2   7       5586.82       5150.48        93.73 o                         
  -3   2   7       1496.32       1589.97        52.50 o                         
  -2   2   7       2914.70       3412.67        80.68 o                         
  -1   2   7       4587.21       4748.45       145.18 o                         
   0   2   7        196.91        214.07        13.87 o                         
   1   2   7        805.27        636.27        24.66 o                         
   2   2   7       8013.45       8159.53       161.34 o                         
   3   2   7       1634.01       1776.48        42.59 o                         
   4   2   7       1037.39       1106.78        36.03 o                         
   5   2   7        336.26        356.28        22.22 o                         
   6   2   7        117.44        124.10        10.30 o                         
   7   2   7        591.87        599.33        25.74 o                         
   8   2   7       2867.21       3015.93        61.57 o                         
   9   2   7         74.34         76.81         9.96 o                         
  10   2   7        140.26        166.04        18.44 o                         
  11   2   7        115.57        136.90         9.79 o                         
  12   2   7         16.56          8.51         5.47 o                         
 -14   3   7        160.23        117.43        11.41 o                         
 -13   3   7       1380.47       1304.85        39.33 o                         
 -12   3   7       1828.63       1974.98       152.69 o                         
 -11   3   7         16.48         28.68        15.26 o                         
 -10   3   7       1134.49       1200.55        44.95 o                         
  -9   3   7       1414.83       1411.07        28.98 o                         
  -8   3   7        600.00        666.45        18.72 o                         
  -7   3   7       2026.84       1925.88        46.27 o                         
  -6   3   7       5024.31       4875.00        96.11 o                         
  -5   3   7        250.45        293.36        19.04 o                         
  -4   3   7       3235.65       3237.43        76.55 o                         
  -3   3   7        400.59        347.16        21.94 o                         
  -2   3   7       8252.55       8820.98       166.74 o                         
  -1   3   7       1085.03        913.87        35.85 o                         
   0   3   7       7469.18       6928.50       176.45 o                         
   1   3   7        300.97        419.76        19.80 o                         
   2   3   7       3778.45       3915.96        90.54 o                         
   3   3   7       6011.57       6170.82       134.73 o                         
   4   3   7       1698.31       1784.38        47.32 o                         
   5   3   7       1927.64       1943.24        30.52 o                         
   6   3   7       2704.43       2949.52        61.38 o                         
   7   3   7        345.63        361.37        18.04 o                         
   8   3   7        372.17        392.62        21.84 o                         
   9   3   7        841.26        928.40        25.68 o                         
  10   3   7        162.50        183.95        11.85 o                         
  11   3   7        176.71        138.19        10.57 o                         
  12   3   7       1300.23       1121.43        44.88 o                         
 -14   4   7       2140.62       1844.99        56.54 o                         
 -13   4   7        348.68        314.59        20.39 o                         
 -12   4   7        426.56        498.67        35.06 o                         
 -11   4   7       2628.73       2702.88        68.20 o                         
 -10   4   7       2846.37       2860.96        64.26 o                         
  -9   4   7        728.50        736.69        20.58 o                         
  -8   4   7       5776.10       5647.34        72.78 o                         
  -7   4   7       3811.25       3538.37        64.17 o                         
  -6   4   7         64.59         75.16        10.14 o                         
  -5   4   7      16122.88      14731.18       236.48 o                         
  -4   4   7       4849.04       4655.64        91.96 o                         
  -3   4   7       4357.85       4709.04        95.77 o                         
  -2   4   7      13142.00      12341.60       200.88 o                         
  -1   4   7       5103.74       5077.08        95.25 o                         
   0   4   7         14.86         16.10         7.66 o                         
   1   4   7      11390.98      11090.48       203.50 o                         
   2   4   7      11481.79      10938.43       184.41 o                         
   3   4   7        204.89        177.65        12.53 o                         
   4   4   7       4472.17       4371.92        84.62 o                         
   5   4   7       4341.59       4148.89        66.49 o                         
   6   4   7        105.35         82.75         8.43 o                         
   7   4   7       4358.45       4342.62        97.94 o                         
   8   4   7       5023.04       5164.56       137.69 o                         
   9   4   7         77.25         92.81         9.09 o                         
  10   4   7       2092.37       2089.83        71.17 o                         
  11   4   7       1210.72       1457.26        42.67 o                         
  12   4   7         94.65         67.18        10.64 o                         
 -14   5   7          0.47          8.38        10.03 o                         
 -13   5   7       1400.11       1337.60        51.82 o                         
 -12   5   7       3976.83       3859.03        86.41 o                         
 -11   5   7        263.51        233.42        17.14 o                         
 -10   5   7       3823.34       3866.97        60.38 o                         
  -9   5   7       6887.53       6928.22       109.39 o                         
  -8   5   7         18.89         37.28         7.07 o                         
  -7   5   7       6065.88       5786.92        87.73 o                         
  -6   5   7      14858.29      14011.63       264.75 o                         
  -5   5   7       3783.20       3667.41        59.14 o                         
  -4   5   7      14160.79      14061.77       246.78 o                         
  -3   5   7      17568.22      17691.59       274.32 o                         
  -2   5   7         20.79         40.54         8.12 o                         
  -1   5   7       5125.84       4683.73       124.93 o                         
   0   5   7      22184.46      21169.04       391.96 o                         
   1   5   7       3244.36       3155.68       100.88 o                         
   2   5   7      13133.50      13253.91       241.97 o                         
   3   5   7      10681.87      10777.74       188.08 o                         
   4   5   7        169.94        172.09        11.16 o                         
   5   5   7       2145.88       2106.28        37.11 o                         
   6   5   7       3546.94       3560.85        56.56 o                         
   7   5   7       1559.28       1568.29        41.62 o                         
   8   5   7       1345.17       1441.52        40.81 o                         
   9   5   7       1116.19       1209.87        59.05 o                         
  10   5   7        158.91        163.59        12.00 o                         
  11   5   7        574.71        492.66        21.84 o                         
 -13   6   7        547.07        479.30        34.03 o                         
 -12   6   7        180.53        184.12        14.78 o                         
 -11   6   7       2580.96       2752.37        76.81 o                         
 -10   6   7        837.92        909.48        30.58 o                         
  -9   6   7        460.63        474.10        17.84 o                         
  -8   6   7       2551.15       2647.86        75.88 o                         
  -7   6   7       2730.00       2670.31        46.20 o                         
  -6   6   7        322.34        315.83        12.62 o                         
  -5   6   7      12202.01      11928.74       165.81 o                         
  -4   6   7       4150.88       4154.70        96.96 o                         
  -3   6   7        302.73        281.14        22.63 o                         
  -2   6   7      13882.36      13729.24       221.00 o                         
  -1   6   7       3551.97       3231.27        70.37 o                         
   0   6   7        364.00        436.93        25.20 o                         
   1   6   7      14115.57      12934.26       300.12 o                         
   2   6   7       4158.71       3995.49        97.22 o                         
   3   6   7       1207.29       1228.27        38.07 o                         
   4   6   7       7402.94       7155.37        85.83 o                         
   5   6   7       5868.77       5744.87        78.37 o                         
   6   6   7        135.62        120.36         9.32 o                         
   7   6   7       4806.57       4603.91       106.21 o                         
   8   6   7       2359.49       2487.96        77.69 o                         
   9   6   7          5.41          8.66         7.79 o                         
  10   6   7       1748.19       1768.21        40.88 o                         
  11   6   7       1036.23       1043.55        72.61 o                         
 -13   7   7        393.08        318.09        13.92 o                         
 -12   7   7       1933.03       1906.05        55.18 o                         
 -11   7   7         77.05         80.80        13.21 o                         
 -10   7   7       2171.09       2185.98        49.31 o                         
  -9   7   7       5317.49       5664.18       152.40 o                         
  -8   7   7         14.58         58.64         6.81 o                         
  -7   7   7        143.07        140.18         8.34 o                         
  -6   7   7       4671.14       4636.13        62.18 o                         
  -5   7   7        270.22        303.20        13.03 o                         
  -4   7   7       2681.61       2491.07        69.41 o                         
  -3   7   7       3070.26       2636.93        65.92 o                         
  -2   7   7        326.49        313.68        24.26 o                         
  -1   7   7        310.44        323.07        21.63 o                         
   0   7   7       4413.38       4072.17        86.62 o                         
   1   7   7       1323.41       1468.87        41.03 o                         
   2   7   7       3031.63       3278.76        91.46 o                         
   3   7   7       2242.82       2220.95        38.75 o                         
   4   7   7        585.53        557.89        14.91 o                         
   5   7   7         35.52         37.78         6.54 o                         
   6   7   7       1472.02       1479.73        38.38 o                         
   7   7   7       1436.73       1555.77        37.81 o                         
   8   7   7       1055.86       1046.49        41.36 o                         
   9   7   7       1036.12       1059.61        47.52 o                         
  10   7   7        192.81        169.40        10.85 o                         
  11   7   7        265.56        176.10        23.54 o                         
 -13   8   7          6.55         14.59        10.91 o                         
 -12   8   7          4.21          4.64         9.52 o                         
 -11   8   7        353.46        360.01        21.20 o                         
 -10   8   7        561.88        621.32        27.07 o                         
  -9   8   7       1044.77       1130.35        28.24 o                         
  -8   8   7       2611.06       2581.78        53.24 o                         
  -7   8   7         47.68         65.93         9.33 o                         
  -6   8   7         28.68         38.67         6.00 o                         
  -5   8   7       3059.53       3093.50        58.87 o                         
  -4   8   7       1228.98       1184.49        45.75 o                         
  -3   8   7         85.49         94.45         9.80 o                         
  -2   8   7       3247.05       3623.24       159.29 o                         
  -1   8   7       1216.22       1269.55        40.08 o                         
   0   8   7         45.13         55.79         7.83 o                         
   1   8   7       2733.38       2640.10        56.45 o                         
   2   8   7        840.14        857.82        28.79 o                         
   3   8   7        305.19        251.17        11.27 o                         
   4   8   7        591.73        555.42        24.11 o                         
   5   8   7       1348.38       1321.82        37.46 o                         
   6   8   7        147.05        123.62        10.32 o                         
   7   8   7       1970.87       2087.16        41.65 o                         
   8   8   7        700.37        722.81        25.21 o                         
   9   8   7          8.27          6.47         7.21 o                         
  10   8   7         56.13         71.81         8.76 o                         
  11   8   7        412.04        361.60        20.53 o                         
 -13   9   7        261.58        261.27        24.26 o                         
 -12   9   7         29.09         26.66        16.21 o                         
 -11   9   7        131.00        186.65        31.39 o                         
 -10   9   7         10.77         18.06        18.16 o                         
  -9   9   7       1571.29       1637.57        46.22 o                         
  -8   9   7       1627.99       1702.86        51.87 o                         
  -7   9   7         83.86         81.10        11.50 o                         
  -6   9   7        328.27        300.39        17.60 o                         
  -5   9   7       1098.74       1103.19        29.16 o                         
  -4   9   7        626.64        638.82        30.23 o                         
  -3   9   7        953.99        977.25        46.07 o                         
  -2   9   7        141.57        179.84        13.87 o                         
  -1   9   7         15.74         45.36         7.96 o                         
   0   9   7       1417.13       1254.58        37.05 o                         
   1   9   7        146.81        198.69        12.82 o                         
   2   9   7       1272.34       1245.61        30.41 o                         
   3   9   7        587.71        604.34        24.00 o                         
   4   9   7         16.77         25.31         6.91 o                         
   5   9   7        134.46        133.00        13.29 o                         
   6   9   7       1694.12       1781.23        42.21 o                         
   7   9   7        563.60        587.03        25.70 o                         
   8   9   7        515.80        540.76        24.38 o                         
   9   9   7          6.99          3.12         8.45 o                         
  10   9   7        111.37        145.72        14.01 o                         
  11   9   7          2.09          1.05        12.10 o                         
 -13  10   7         53.47         41.38         8.47 o                         
 -12  10   7         48.66         33.82        12.75 o                         
 -11  10   7         22.92         34.26        14.91 o                         
 -10  10   7        997.44       1061.65        46.14 o                         
  -9  10   7        112.41        164.13        16.21 o                         
  -8  10   7       1749.60       1786.56        57.51 o                         
  -7  10   7         35.71         44.43         9.83 o                         
  -6  10   7        400.99        343.61        21.29 o                         
  -5  10   7        128.01        140.02         9.55 o                         
  -4  10   7        315.22        311.95        14.17 o                         
  -3  10   7       1259.66       1231.57        25.18 o                         
  -2  10   7        151.59        133.13         8.49 o                         
  -1  10   7        436.30        325.83        17.50 o                         
   0  10   7          3.20         15.54         6.32 o                         
   1  10   7       1385.99       1390.27        28.49 o                         
   2  10   7          8.30         26.67         8.08 o                         
   3  10   7        353.87        272.68        16.10 o                         
   4  10   7       1525.51       1460.91        43.31 o                         
   5  10   7        100.19         75.69        11.69 o                         
   6  10   7          2.58         14.39         8.75 o                         
   7  10   7        345.22        439.07        24.91 o                         
   8  10   7        102.16        110.22        15.39 o                         
   9  10   7        255.07        247.20        16.92 o                         
  10  10   7         23.31          8.29        11.45 o                         
 -13  11   7          1.87          3.75         8.95 o                         
 -12  11   7        163.82        108.21        16.43 o                         
 -11  11   7         70.68         97.30        18.13 o                         
 -10  11   7        485.68        437.74        26.82 o                         
  -9  11   7         55.37         33.71        14.97 o                         
  -8  11   7        408.76        436.34        19.69 o                         
  -7  11   7       1526.74       1599.02        59.84 o                         
  -6  11   7       1034.97        983.61        41.92 o                         
  -5  11   7       1129.85       1125.81        27.96 o                         
  -4  11   7         13.97         76.51         7.17 o                         
  -3  11   7        120.81        117.20         9.33 o                         
  -2  11   7        963.84        894.07        20.75 o                         
  -1  11   7        302.89        263.82        13.44 o                         
   0  11   7        502.55        463.71        14.44 o                         
   1  11   7        527.21        453.93        17.58 o                         
   2  11   7        200.16        216.98        11.96 o                         
   3  11   7        273.77        264.52        14.78 o                         
   4  11   7        606.69        642.13        23.36 o                         
   5  11   7        620.45        718.62        32.20 o                         
   6  11   7        445.27        515.21        25.92 o                         
   7  11   7          3.51          7.27        10.18 o                         
   8  11   7         14.76         17.10         8.16 o                         
   9  11   7        283.35        248.67        16.21 o                         
  10  11   7          3.24          3.49         6.29 o                         
 -12  12   7        104.22         92.74        13.85 o                         
 -11  12   7        486.89        569.86        87.21 o                         
 -10  12   7        133.32        144.16        16.11 o                         
  -9  12   7        112.41        139.24        17.05 o                         
  -8  12   7        800.75        784.38        36.61 o                         
  -7  12   7        248.02        262.77        21.13 o                         
  -6  12   7         12.28         20.91         8.98 o                         
  -5  12   7       1627.89       1623.05        35.94 o                         
  -4  12   7         23.72         32.31         7.96 o                         
  -3  12   7         24.69         46.20         8.11 o                         
  -2  12   7       1106.57       1095.48        26.72 o                         
  -1  12   7       2701.25       2723.87        49.61 o                         
   0  12   7         68.44         75.31         8.75 o                         
   1  12   7        250.91        210.71        10.69 o                         
   2  12   7        282.52        293.52        14.22 o                         
   3  12   7       1139.91       1188.57        31.81 o                         
   4  12   7       1276.10       1269.28        38.96 o                         
   5  12   7        185.34        195.91        15.81 o                         
   6  12   7         18.02         28.99         9.64 o                         
   7  12   7        511.53        558.59        37.24 o                         
   8  12   7       1105.71       1139.77        41.37 o                         
   9  12   7         32.00         39.09         7.54 o                         
  10  12   7        380.00        221.99        13.85 o                         
 -12  13   7       1316.90       1067.83        37.74 o                         
 -11  13   7          7.98         29.72        11.28 o                         
 -10  13   7        762.55        720.28        51.88 o                         
  -9  13   7       1326.69       1235.57        53.24 o                         
  -8  13   7        220.05        210.51        21.58 o                         
  -7  13   7       1184.53       1210.75        58.65 o                         
  -6  13   7       2707.44       2549.74        60.59 o                         
  -5  13   7         38.67         47.67        10.47 o                         
  -4  13   7       1218.28       1196.92        32.54 o                         
  -3  13   7       5153.16       5146.36        80.39 o                         
  -2  13   7       3058.01       3109.49        60.57 o                         
  -1  13   7       1287.08       1313.75        31.15 o                         
   0  13   7       3573.70       3806.54        59.27 o                         
   1  13   7        989.72        983.68        24.48 o                         
   2  13   7       3505.70       3587.84        59.31 o                         
   3  13   7       3684.16       3814.80        69.27 o                         
   4  13   7       1587.03       1654.87        41.72 o                         
   5  13   7       1486.81       1607.87        38.73 o                         
   6  13   7       1307.95       1296.88        34.47 o                         
   7  13   7         12.44         24.97         7.87 o                         
   8  13   7        190.43        186.49        11.74 o                         
   9  13   7       1086.67       1016.57        36.73 o                         
 -11  14   7       2679.83       2655.62        80.53 o                         
 -10  14   7        587.65        575.54        25.70 o                         
  -9  14   7         14.09         43.66        15.23 o                         
  -8  14   7       4328.66       4321.85       169.33 o                         
  -7  14   7       3142.17       3195.55        88.22 o                         
  -6  14   7        325.54        281.92        29.49 o                         
  -5  14   7       5365.62       5523.66       107.87 o                         
  -4  14   7       1062.75       1132.74        34.58 o                         
  -3  14   7        304.41        288.09        16.38 o                         
  -2  14   7       7715.41       7783.65       118.68 o                         
  -1  14   7       5564.05       5790.73        85.57 o                         
   0  14   7       1213.14       1245.95        28.66 o                         
   1  14   7       5397.15       5698.86        82.04 o                         
   2  14   7        887.29        935.47        27.15 o                         
   3  14   7        201.55        248.33        14.77 o                         
   4  14   7       2828.71       2929.71        82.59 o                         
   5  14   7       2149.97       2211.04        45.47 o                         
   6  14   7        530.80        574.00        31.94 o                         
   7  14   7       1022.25       1051.73        30.25 o                         
   8  14   7       1048.84       1079.99        29.92 o                         
   9  14   7          4.38          1.72         6.55 o                         
 -11  15   7         48.00         34.42         7.27 o                         
 -10  15   7        693.42        690.54        31.76 o                         
  -9  15   7       1169.82       1266.62        52.31 o                         
  -8  15   7        225.60        233.36        18.74 o                         
  -7  15   7       2414.10       2410.62        81.45 o                         
  -6  15   7       2616.94       2790.81        68.45 o                         
  -5  15   7        119.07        120.18        11.53 o                         
  -4  15   7        500.74        584.55        25.05 o                         
  -3  15   7       2575.09       2640.33        53.21 o                         
  -2  15   7       1110.03       1136.14        32.95 o                         
  -1  15   7       1741.87       1675.67        38.36 o                         
   0  15   7       3919.03       4199.70        63.67 o                         
   1  15   7        101.36        117.17        10.09 o                         
   2  15   7        640.91        667.59        22.25 o                         
   3  15   7       2231.80       2384.83        60.14 o                         
   4  15   7       1259.72       1366.70        42.85 o                         
   5  15   7       1695.12       1773.06        40.17 o                         
   6  15   7       1653.54       1715.22        42.18 o                         
   7  15   7        204.14        219.55        13.77 o                         
   8  15   7         51.49         43.75         6.24 o                         
 -10  16   7         64.99         54.08         8.62 o                         
  -9  16   7         15.89         16.28         8.13 o                         
  -8  16   7       1601.27       1768.32        68.92 o                         
  -7  16   7       1033.47       1117.62        46.39 o                         
  -6  16   7        236.21        241.89        20.15 o                         
  -5  16   7       2448.88       2518.04        57.32 o                         
  -4  16   7        535.21        545.57        23.89 o                         
  -3  16   7          6.07          7.09         7.93 o                         
  -2  16   7       2148.57       2329.63        56.78 o                         
  -1  16   7       2485.81       2571.13        61.54 o                         
   0  16   7        449.23        430.33        22.29 o                         
   1  16   7       1064.79       1173.04        33.42 o                         
   2  16   7        903.76        890.56        26.64 o                         
   3  16   7        261.16        269.68        19.43 o                         
   4  16   7       3049.53       3169.64        84.16 o                         
   5  16   7       1653.20       1578.94        35.00 o                         
   6  16   7        110.98         91.28         9.38 o                         
   7  16   7        438.72        427.95        16.88 o                         
   8  16   7        889.90        640.00       161.66 o                         
  -9  17   7        383.09        355.27        40.56 o                         
  -8  17   7         65.18         80.26        13.39 o                         
  -7  17   7        483.36        467.23        89.80 o                         
  -6  17   7       2508.59       2554.25        87.14 o                         
  -5  17   7          2.01          2.78         8.66 o                         
  -4  17   7        307.50        310.85        17.66 o                         
  -3  17   7        835.00        959.54        31.08 o                         
  -2  17   7        723.06        793.00        25.98 o                         
  -1  17   7       1730.10       1996.53        58.08 o                         
   0  17   7       1615.38       1781.58        48.20 o                         
   1  17   7        886.56        936.37        30.68 o                         
   2  17   7        236.18        263.41        16.77 o                         
   3  17   7       1494.78       1633.46        38.57 o                         
   4  17   7        519.47        559.28        25.50 o                         
   5  17   7        610.11        611.86        36.69 o                         
   6  17   7        414.61        367.97        17.18 o                         
   7  17   7         87.46         70.88         6.44 o                         
  -9  18   7          8.10          7.85         6.95 o                         
  -8  18   7        929.78        862.33       157.53 o                         
  -7  18   7       1132.44       1197.72        88.41 o                         
  -6  18   7        185.48        158.93        25.57 o                         
  -5  18   7       1349.25       1365.85        93.73 o                         
  -4  18   7         61.90         41.95         8.61 o                         
  -3  18   7         46.64         55.76        11.08 o                         
  -2  18   7       1303.36       1421.70        39.52 o                         
  -1  18   7        440.40        484.95        22.35 o                         
   0  18   7        434.28        411.68        22.85 o                         
   1  18   7        265.62        306.98        35.47 o                         
   2  18   7        384.58        428.16        19.30 o                         
   3  18   7          0.25         -0.07         6.99 o                         
   4  18   7       1797.14       1728.52        75.59 o                         
   5  18   7        355.12        303.12        21.15 o                         
   6  18   7         77.65         83.16         8.12 o                         
  -8  19   7         74.14         57.42        11.36 o                         
  -7  19   7        591.32        499.37        33.15 o                         
  -6  19   7        845.68        729.55        44.60 o                         
  -5  19   7        173.37        151.70        16.65 o                         
  -4  19   7        142.86        122.04        13.24 o                         
  -3  19   7        897.70        892.86        34.90 o                         
  -2  19   7        388.99        424.04        18.91 o                         
  -1  19   7       1633.15       1773.34        43.45 o                         
   0  19   7        389.25        455.42        26.47 o                         
   1  19   7         25.14         34.12        11.66 o                         
   2  19   7         85.78         79.89        13.37 o                         
   3  19   7        820.29        826.58        32.12 o                         
   4  19   7        161.03        137.16        10.82 o                         
   5  19   7        978.57        794.34        42.56 o                         
  -6  20   7          7.66         27.53        10.75 o                         
  -5  20   7         86.72         65.58        12.63 o                         
  -4  20   7         22.30         23.57         6.70 o                         
  -3  20   7        112.33        107.90        13.86 o                         
  -2  20   7        279.39        261.30        18.69 o                         
  -1  20   7        131.75        180.94        15.83 o                         
   0  20   7        163.96        163.78        19.38 o                         
   1  20   7          0.66          7.57         8.21 o                         
   2  20   7         12.88          8.31         6.75 o                         
   3  20   7          1.75          4.09         8.49 o                         
  -5  21   7        291.80        217.03        17.52 o                         
  -4  21   7        193.63        193.87        18.89 o                         
  -3  21   7         70.63         48.67        10.82 o                         
  -2  21   7        105.41         92.81        12.76 o                         
  -1  21   7        255.10        228.90        18.88 o                         
   0  21   7         45.95         47.60        10.44 o                         
   1  21   7        171.38        165.71        23.16 o                         
   2  21   7        319.93        296.26        22.16 o                         
  -2  22   7        143.49        110.04        12.68 o                         
  -1  22   7         37.36         30.24         7.79 o                         
   0  22   7         91.58         70.28        11.47 o                         
 -14   0   8        373.68        328.79        18.16 o                         
 -13   0   8        973.85       1066.82        41.34 o                         
 -12   0   8       5199.24       5344.45       238.23 o                         
 -11   0   8       1362.16       1512.94        58.46 o                         
 -10   0   8        400.46        401.28        25.61 o                         
  -9   0   8       1163.49       1249.99        41.59 o                         
  -8   0   8       6060.67       5592.42       111.87 o                         
  -7   0   8       1395.65       1266.55        40.43 o                         
  -6   0   8       5235.82       5264.70       153.95 o                         
  -5   0   8        857.33        831.66        37.29 o                         
  -4   0   8       1758.54       1765.81        64.07 o                         
  -3   0   8       3781.87       3538.97       109.91 o                         
  -2   0   8      30057.26      30812.81       651.65 o                         
  -1   0   8        918.64        973.65        41.09 o                         
   0   0   8       2845.35       2766.63       133.76 o                         
   1   0   8         44.27         38.45        11.39 o                         
   2   0   8         35.41         39.19        12.09 o                         
   3   0   8       5634.71       5580.47       120.20 o                         
   4   0   8      16098.84      16429.05       345.35 o                         
   5   0   8        219.55        243.34        17.93 o                         
   6   0   8        749.63        768.92        42.31 o                         
   7   0   8        363.55        393.06        22.33 o                         
   8   0   8         65.28         84.42        21.59 o                         
   9   0   8       4169.57       4967.73       155.33 o                         
  10   0   8       2135.50       2324.74       111.87 o                         
  11   0   8         26.71         21.14         7.07 o                         
  12   0   8        848.94        475.52        31.84 o                         
 -14   1   8        687.00        530.59        22.96 o                         
 -13   1   8        813.20        870.03        36.45 o                         
 -12   1   8        455.10        498.64        38.36 o                         
 -11   1   8       2895.13       3222.08        81.11 o                         
 -10   1   8        661.45        688.41        27.05 o                         
  -9   1   8        318.01        297.49        15.19 o                         
  -8   1   8       5607.60       5369.40        85.43 o                         
  -7   1   8       9558.35       9067.84       127.06 o                         
  -6   1   8        396.45        376.18        30.46 o                         
  -5   1   8       2729.21       2664.83        68.31 o                         
  -4   1   8       1745.53       1625.22        45.32 o                         
  -3   1   8         21.62         27.71         8.42 o                         
  -2   1   8       7159.99       7686.54       165.55 o                         
  -1   1   8      16032.00      14798.10       360.20 o                         
   0   1   8          9.75         20.60         5.45 o                         
   1   1   8       1289.75       1138.01        36.46 o                         
   2   1   8       7458.52       7420.05       142.47 o                         
   3   1   8        524.29        421.74        22.92 o                         
   4   1   8       4436.93       4565.25        71.70 o                         
   5   1   8       5740.26       5948.93        82.47 o                         
   6   1   8        121.84         90.57         9.26 o                         
   7   1   8        793.75        718.95        39.24 o                         
   8   1   8       3847.70       3926.47       119.72 o                         
   9   1   8       1673.44       1838.42        77.28 o                         
  10   1   8        249.79        252.11        16.26 o                         
  11   1   8        416.49        407.53        33.66 o                         
  12   1   8          8.67          6.77         8.99 o                         
 -14   2   8         63.44         57.84         6.41 o                         
 -13   2   8        446.08        483.25        20.09 o                         
 -12   2   8       5688.00       5900.40       235.25 o                         
 -11   2   8       1017.90       1087.61        36.26 o                         
 -10   2   8        314.04        311.24        17.11 o                         
  -9   2   8        561.20        545.44        19.56 o                         
  -8   2   8       4735.22       4571.64        80.71 o                         
  -7   2   8        950.34        989.94        28.40 o                         
  -6   2   8       6286.36       5781.16       104.65 o                         
  -5   2   8       4000.54       3985.07        70.01 o                         
  -4   2   8       2072.10       1942.64        48.24 o                         
  -3   2   8      11008.80      11042.23       187.44 o                         
  -2   2   8      18919.21      18724.19       324.60 o                         
  -1   2   8        227.81        212.31        18.31 o                         
   0   2   8       4915.82       4528.01       132.78 o                         
   1   2   8         71.60         80.35        10.91 o                         
   2   2   8       1375.67       1293.33        38.78 o                         
   3   2   8      10540.57      10483.41       171.74 o                         
   4   2   8       8525.04       8518.04       104.56 o                         
   5   2   8         28.80         31.80         6.75 o                         
   6   2   8        310.77        328.75        15.31 o                         
   7   2   8        760.98        751.26        30.07 o                         
   8   2   8         21.63         34.58         8.73 o                         
   9   2   8       2897.24       3035.22        94.46 o                         
  10   2   8       1258.57       1364.98        35.85 o                         
  11   2   8         82.14         72.06         7.89 o                         
 -14   3   8        175.53        144.75        16.58 o                         
 -13   3   8       1656.94       1648.77        36.64 o                         
 -12   3   8         27.49         60.25        10.38 o                         
 -11   3   8       1090.30       1157.61        37.75 o                         
 -10   3   8        166.23        191.05        12.62 o                         
  -9   3   8         32.99         37.28         7.64 o                         
  -8   3   8       3648.00       3623.51        57.69 o                         
  -7   3   8      13607.93      12993.52       209.90 o                         
  -6   3   8        283.96        313.80        15.75 o                         
  -5   3   8       1711.02       1657.50        35.04 o                         
  -4   3   8        238.37        178.89        11.93 o                         
  -3   3   8       1066.28       1160.89        49.58 o                         
  -2   3   8      10932.28      10856.02       205.99 o                         
  -1   3   8       6435.16       6550.44       135.89 o                         
   0   3   8        327.09        378.32        30.70 o                         
   1   3   8       1215.40       1105.66        42.37 o                         
   2   3   8       5390.39       5431.52       104.14 o                         
   3   3   8       2200.53       2181.45        53.83 o                         
   4   3   8       1479.25       1442.35        28.70 o                         
   5   3   8       2382.28       2443.16        42.53 o                         
   6   3   8       1327.17       1247.77        32.94 o                         
   7   3   8        968.00       1002.11        47.54 o                         
   8   3   8       2681.93       2845.47        56.72 o                         
   9   3   8       1249.31       1469.65        33.93 o                         
  10   3   8        300.12        277.02        13.54 o                         
  11   3   8         59.23         53.08         8.50 o                         
 -14   4   8         80.79         43.78         7.01 o                         
 -13   4   8        189.74        205.07        16.34 o                         
 -12   4   8       2934.99       2742.09        69.70 o                         
 -11   4   8        150.25        171.50        13.01 o                         
 -10   4   8          6.44         54.03         7.87 o                         
  -9   4   8        106.21         91.81         8.82 o                         
  -8   4   8        138.65        163.42        12.34 o                         
  -7   4   8        232.97        274.10        13.53 o                         
  -6   4   8       2635.53       2555.78        54.03 o                         
  -5   4   8         47.85         94.68         8.55 o                         
  -4   4   8        371.39        337.67        13.79 o                         
  -3   4   8       3965.55       3846.44        81.25 o                         
  -2   4   8       2602.81       2708.13        73.06 o                         
  -1   4   8        286.88        327.55        22.26 o                         
   0   4   8        506.35        542.31        37.46 o                         
   1   4   8         12.66         19.75         7.25 o                         
   2   4   8         17.20         58.21        10.63 o                         
   3   4   8       5783.90       5557.55       118.67 o                         
   4   4   8       1157.46       1108.88        25.52 o                         
   5   4   8        423.45        422.47        14.84 o                         
   6   4   8         34.43         36.83         8.31 o                         
   7   4   8        240.95        247.83        16.56 o                         
   8   4   8          1.31         17.17         8.61 o                         
   9   4   8        624.14        647.48        21.27 o                         
  10   4   8        171.49        172.01        14.22 o                         
  11   4   8        140.85        121.80        10.51 o                         
 -14   5   8         26.57         17.15         9.69 o                         
 -13   5   8        515.59        380.20        43.18 o                         
 -12   5   8        131.26        162.07        15.34 o                         
 -11   5   8          9.41         35.05         9.32 o                         
 -10   5   8        481.19        484.14        16.60 o                         
  -9   5   8         65.80        132.27         9.54 o                         
  -8   5   8         20.57         45.63         6.57 o                         
  -7   5   8       4110.84       4020.11        57.89 o                         
  -6   5   8        238.43        263.10        11.47 o                         
  -5   5   8         43.75        107.67         9.29 o                         
  -4   5   8        677.06        619.21        18.92 o                         
  -3   5   8        942.15       1049.86        30.15 o                         
  -2   5   8        223.44        228.17        14.54 o                         
  -1   5   8         35.62         65.44        12.49 o                         
   0   5   8        962.37       1101.49        41.47 o                         
   1   5   8          9.43         27.54         6.24 o                         
   2   5   8        111.21        130.43        18.29 o                         
   3   5   8       1013.66       1074.88        26.56 o                         
   4   5   8          2.47         11.62         5.25 o                         
   5   5   8        264.04        280.05        23.02 o                         
   6   5   8       1417.39       1389.92        33.57 o                         
   7   5   8          2.27          8.11         7.32 o                         
   8   5   8        201.97        208.20        16.22 o                         
   9   5   8        839.47        888.45        29.60 o                         
  10   5   8          0.32          0.86         6.88 o                         
  11   5   8        196.16        170.67        51.41 o                         
 -14   6   8        217.77        109.88        13.51 o                         
 -13   6   8          3.00          7.47         6.38 o                         
 -12   6   8        384.06        384.38        20.54 o                         
 -11   6   8        401.15        344.66        19.68 o                         
 -10   6   8        126.64        133.22        11.67 o                         
  -9   6   8       2155.03       2203.53        41.79 o                         
  -8   6   8        603.58        638.01        21.49 o                         
  -7   6   8         21.31         38.12         5.88 o                         
  -6   6   8          6.59         32.13         5.15 o                         
  -5   6   8       3688.97       3642.85        57.43 o                         
  -4   6   8         73.74        109.39         8.83 o                         
  -3   6   8       2837.72       2764.31        69.47 o                         
  -2   6   8         64.77         96.52        11.24 o                         
  -1   6   8        224.13        252.94        17.24 o                         
   0   6   8        583.49        659.52        31.20 o                         
   1   6   8       4604.69       4371.42       142.13 o                         
   2   6   8        467.53        430.81        19.13 o                         
   3   6   8        586.09        529.61        17.46 o                         
   4   6   8        701.60        662.11        18.83 o                         
   5   6   8          5.25         16.66         5.92 o                         
   6   6   8        561.66        530.48        23.27 o                         
   7   6   8       1124.09       1050.53        48.78 o                         
   8   6   8        160.99        184.35        15.33 o                         
   9   6   8         66.41         56.24         9.64 o                         
  10   6   8         16.85          4.89         5.82 o                         
  11   6   8         39.99         22.40        10.06 o                         
 -13   7   8         14.53         13.56        10.81 o                         
 -12   7   8          3.55         19.44         6.89 o                         
 -11   7   8        866.78        836.48        27.48 o                         
 -10   7   8       5090.08       5222.35       156.14 o                         
  -9   7   8        144.96        197.56        12.99 o                         
  -8   7   8       1796.98       1950.25        44.58 o                         
  -7   7   8        414.46        364.93        14.38 o                         
  -6   7   8          0.71         23.00         4.07 o                         
  -5   7   8       5235.52       5175.76        69.80 o                         
  -4   7   8       6085.86       5894.45        81.59 o                         
  -3   7   8         95.86        106.06        10.61 o                         
  -2   7   8       2353.53       2300.16        53.29 o                         
  -1   7   8        745.04        762.59        30.72 o                         
   0   7   8          7.25         41.03        10.62 o                         
   1   7   8       2862.66       2739.86        59.47 o                         
   2   7   8       3123.23       3134.51        41.44 o                         
   3   7   8       1403.49       1327.43        22.32 o                         
   4   7   8       2112.78       2087.67        59.59 o                         
   5   7   8       2730.72       2642.65        44.19 o                         
   6   7   8       1305.37       1349.83        32.80 o                         
   7   7   8        281.54        282.89        18.28 o                         
   8   7   8         27.28         23.08         7.84 o                         
   9   7   8        326.84        311.01        16.12 o                         
  10   7   8        320.57        267.90        26.90 o                         
 -13   8   8        182.42        155.39        25.25 o                         
 -12   8   8        327.77        322.73        20.04 o                         
 -11   8   8       1149.14       1079.47        38.43 o                         
 -10   8   8       1086.83       1086.74        30.35 o                         
  -9   8   8       2565.62       2698.37        59.08 o                         
  -8   8   8         40.47         63.56         8.32 o                         
  -7   8   8         17.39         18.05         6.86 o                         
  -6   8   8       2807.60       2901.84        70.68 o                         
  -5   8   8       4042.82       3895.35        46.86 o                         
  -4   8   8        539.46        495.78        13.73 o                         
  -3   8   8       3984.24       4219.47        61.91 o                         
  -2   8   8        533.55        517.70        24.47 o                         
  -1   8   8        394.01        363.62        18.84 o                         
   0   8   8       8027.96       8076.75       110.89 o                         
   1   8   8      21051.76      20568.50       219.66 o                         
   2   8   8          7.97         27.02         5.60 o                         
   3   8   8        337.46        296.06        12.60 o                         
   4   8   8         76.66         95.66         9.68 o                         
   5   8   8          9.45         18.85         7.58 o                         
   6   8   8       3902.86       3833.37        91.67 o                         
   7   8   8       2998.53       2970.67        69.89 o                         
   8   8   8        167.19        158.51        11.24 o                         
   9   8   8        521.50        519.96        33.94 o                         
  10   8   8        697.90        681.56        32.54 o                         
 -13   9   8         67.89         54.60        10.62 o                         
 -12   9   8          1.39          8.76        13.28 o                         
 -11   9   8       1511.85       1538.38        88.69 o                         
 -10   9   8       3616.53       3847.94       151.35 o                         
  -9   9   8        237.91        221.50        21.05 o                         
  -8   9   8       1341.04       1335.05        42.88 o                         
  -7   9   8        129.64        151.14        16.43 o                         
  -6   9   8          2.10          4.90         8.43 o                         
  -5   9   8       1660.73       1562.88        31.69 o                         
  -4   9   8      11109.09      10664.68       192.21 o                         
  -3   9   8         17.94         20.32         5.31 o                         
  -2   9   8        552.74        613.31        20.10 o                         
  -1   9   8        151.95        183.28        10.08 o                         
   0   9   8        326.62        362.73        13.49 o                         
   1   9   8        915.09        958.33        21.28 o                         
   2   9   8       4087.51       4017.96        91.08 o                         
   3   9   8        130.57        111.51        10.21 o                         
   4   9   8       3211.17       3083.04       125.72 o                         
   5   9   8       3403.52       3410.61        86.38 o                         
   6   9   8       1613.05       1734.81        39.73 o                         
   7   9   8         30.80         41.95         9.48 o                         
   8   9   8        557.36        636.98        32.55 o                         
   9   9   8          4.46         20.08        12.59 o                         
  10   9   8        352.90        302.81        40.53 o                         
 -12  10   8       1330.51       1171.29        88.57 o                         
 -11  10   8        335.87        299.21        34.73 o                         
 -10  10   8        383.44        388.16        28.52 o                         
  -9  10   8       2326.06       2295.16        73.71 o                         
  -8  10   8        826.80        885.27        33.75 o                         
  -7  10   8        575.56        583.58        26.41 o                         
  -6  10   8       2876.18       3044.49        79.47 o                         
  -5  10   8       5850.54       5627.77        83.09 o                         
  -4  10   8         80.04         73.69         7.63 o                         
  -3  10   8       4551.77       4488.77       116.27 o                         
  -2  10   8         96.95        100.95         7.26 o                         
  -1  10   8       1322.54       1246.99        29.62 o                         
   0  10   8       5431.56       5141.70        70.36 o                         
   1  10   8      10914.64      10219.79       163.59 o                         
   2  10   8        113.76        112.38        10.16 o                         
   3  10   8        617.29        547.57        33.38 o                         
   4  10   8        649.76        677.93        24.55 o                         
   5  10   8          5.92         12.39        10.16 o                         
   6  10   8       2763.85       2957.06        64.90 o                         
   7  10   8       2190.59       2278.77        51.79 o                         
   8  10   8         13.89         22.95        10.67 o                         
   9  10   8        892.94        917.58        42.12 o                         
  10  10   8        831.69        652.18        47.03 o                         
 -12  11   8        114.00        103.41         9.66 o                         
 -11  11   8       1966.79       2154.42        73.94 o                         
 -10  11   8       3895.71       3962.18       101.74 o                         
  -9  11   8        225.99        257.77        21.16 o                         
  -8  11   8       2451.87       2510.69        65.84 o                         
  -7  11   8        503.28        530.92        20.95 o                         
  -6  11   8        350.44        381.00        21.32 o                         
  -5  11   8       3419.08       3354.17        71.25 o                         
  -4  11   8      11853.23      11235.96       215.95 o                         
  -3  11   8         50.49         50.05         7.53 o                         
  -2  11   8       4642.74       4449.05        65.11 o                         
  -1  11   8       3831.55       3734.21        77.31 o                         
   0  11   8        897.89        866.24        23.24 o                         
   1  11   8        896.87        835.81        26.27 o                         
   2  11   8      10631.60      10395.30       312.42 o                         
   3  11   8        101.71         80.62         9.34 o                         
   4  11   8       3704.22       3934.89        70.60 o                         
   5  11   8       4132.83       4449.85        86.46 o                         
   6  11   8        735.36        827.32        28.02 o                         
   7  11   8        687.71        677.41        30.25 o                         
   8  11   8       1999.73       1921.65        58.95 o                         
   9  11   8         14.62         18.12         9.17 o                         
  10  11   8        182.71        109.91        13.44 o                         
 -12  12   8        693.42        556.58        31.66 o                         
 -11  12   8        646.00        605.42        48.40 o                         
 -10  12   8        869.09        868.25        29.17 o                         
  -9  12   8       3357.72       3401.49        85.75 o                         
  -8  12   8       1141.44       1221.38        61.01 o                         
  -7  12   8        559.05        567.88        24.28 o                         
  -6  12   8       4321.14       4390.66       102.41 o                         
  -5  12   8       5797.21       5655.31        84.93 o                         
  -4  12   8        508.55        516.22        16.81 o                         
  -3  12   8       3186.51       3073.95        55.88 o                         
  -2  12   8        366.49        419.30        18.19 o                         
  -1  12   8       2872.31       2765.61        56.85 o                         
   0  12   8       5382.16       5405.52        93.09 o                         
   1  12   8       1410.94       1407.12        30.24 o                         
   2  12   8        445.11        366.32        15.27 o                         
   3  12   8       3173.92       3335.99        68.07 o                         
   4  12   8         74.32         74.52         9.64 o                         
   5  12   8        172.89        172.25        13.35 o                         
   6  12   8       2411.23       2723.00        56.61 o                         
   7  12   8       1435.76       1516.70        40.22 o                         
   8  12   8        302.77        269.39        16.66 o                         
   9  12   8        584.30        586.86        27.75 o                         
 -12  13   8         39.80         50.95        12.87 o                         
 -11  13   8        750.87        798.49        87.05 o                         
 -10  13   8       2374.27       2474.96        67.31 o                         
  -9  13   8        318.38        305.71        16.91 o                         
  -8  13   8         96.49        150.26        13.39 o                         
  -7  13   8        397.78        391.99        29.81 o                         
  -6  13   8         79.30        157.80        19.43 o                         
  -5  13   8       4184.48       4423.90        96.76 o                         
  -4  13   8       3191.84       3231.02        82.32 o                         
  -3  13   8        542.05        533.32        20.06 o                         
  -2  13   8        481.15        509.81        21.68 o                         
  -1  13   8       3149.37       3117.68        65.49 o                         
   0  13   8         50.13         77.33         9.85 o                         
   1  13   8       1365.09       1336.25        32.66 o                         
   2  13   8       3358.56       3437.12        56.32 o                         
   3  13   8         14.32          9.51         7.92 o                         
   4  13   8        311.69        365.54        16.50 o                         
   5  13   8       1871.79       2080.45        44.25 o                         
   6  13   8        331.35        352.69        17.63 o                         
   7  13   8        624.88        621.20        22.03 o                         
   8  13   8        272.81        198.66        11.26 o                         
   9  13   8        102.03         84.44        14.24 o                         
 -11  14   8          6.68         23.69         8.31 o                         
 -10  14   8        204.00        199.95        22.49 o                         
  -9  14   8        969.17       1063.78        57.10 o                         
  -8  14   8         15.52         26.12        14.46 o                         
  -7  14   8        609.12        698.12        41.58 o                         
  -6  14   8        134.17        129.96        16.65 o                         
  -5  14   8        486.23        505.07        26.62 o                         
  -4  14   8         37.50         34.97         9.68 o                         
  -3  14   8         85.99         71.96        12.15 o                         
  -2  14   8         19.39         48.20         8.50 o                         
  -1  14   8        695.13        696.23        27.07 o                         
   0  14   8       1821.72       1892.71        39.21 o                         
   1  14   8       1606.73       1693.25        40.83 o                         
   2  14   8         15.76         31.06         9.68 o                         
   3  14   8          7.74          3.92         7.57 o                         
   4  14   8         91.41         74.84         9.92 o                         
   5  14   8         15.06         17.65         8.21 o                         
   6  14   8        986.09       1054.26        34.99 o                         
   7  14   8       1005.14        946.80        33.45 o                         
   8  14   8          0.45         -2.56         4.20 o                         
 -11  15   8         83.72         89.41        12.45 o                         
 -10  15   8        172.32        150.24        11.61 o                         
  -9  15   8        685.97        744.51        42.95 o                         
  -8  15   8        142.50        141.65        18.84 o                         
  -7  15   8        349.12        396.14        23.80 o                         
  -6  15   8        209.94        255.95        20.13 o                         
  -5  15   8        172.05        209.07        14.87 o                         
  -4  15   8        416.68        402.36        21.50 o                         
  -3  15   8        373.69        353.92        18.41 o                         
  -2  15   8       1644.04       1650.59        44.20 o                         
  -1  15   8        604.75        569.08        22.34 o                         
   0  15   8        137.38        148.11        12.48 o                         
   1  15   8        298.37        280.53        15.43 o                         
   2  15   8          4.89          9.75         8.93 o                         
   3  15   8         52.07         51.08         8.95 o                         
   4  15   8        228.17        199.99        12.99 o                         
   5  15   8         62.92        101.82        11.17 o                         
   6  15   8        413.51        485.68        20.73 o                         
   7  15   8          2.95         -0.99         7.25 o                         
   8  15   8         54.93         59.12        11.06 o                         
 -10  16   8         27.35         14.31        10.26 o                         
  -9  16   8          7.86         26.57         9.89 o                         
  -8  16   8        231.94        267.30        17.83 o                         
  -7  16   8         74.87         89.69        12.65 o                         
  -6  16   8        254.02        276.78        19.50 o                         
  -5  16   8          9.87         20.83         8.78 o                         
  -4  16   8        202.61        199.56        16.80 o                         
  -3  16   8        330.10        349.79        17.57 o                         
  -2  16   8       1239.50       1364.44        39.79 o                         
  -1  16   8        203.55        261.73        17.57 o                         
   0  16   8        157.73        164.92        14.02 o                         
   1  16   8        339.82        362.01        19.57 o                         
   2  16   8          2.54          6.20         7.01 o                         
   3  16   8       1407.16       1469.73        39.06 o                         
   4  16   8        622.15        684.49        30.09 o                         
   5  16   8        190.14        219.25        16.13 o                         
   6  16   8          4.45         12.01         8.55 o                         
   7  16   8         38.86         29.93         6.52 o                         
  -9  17   8         72.35         55.45         8.52 o                         
  -8  17   8        337.00        390.95        23.51 o                         
  -7  17   8       1232.87       1284.24        51.18 o                         
  -6  17   8        130.74        108.44        16.61 o                         
  -5  17   8        112.09        111.23        16.98 o                         
  -4  17   8         21.72         30.52         9.35 o                         
  -3  17   8          1.45          3.31         7.68 o                         
  -2  17   8        612.68        660.82        25.24 o                         
  -1  17   8       1399.07       1306.90        49.11 o                         
   0  17   8         40.30         50.90        12.24 o                         
   1  17   8         91.89         96.17        14.10 o                         
   2  17   8        373.25        431.45        27.26 o                         
   3  17   8         50.10         61.56         8.90 o                         
   4  17   8        486.39        461.48        17.19 o                         
   5  17   8        246.71        191.02        23.95 o                         
   6  17   8          2.01          3.27         5.11 o                         
  -8  18   8        479.82        418.00        50.20 o                         
  -7  18   8        122.65        111.70        15.78 o                         
  -6  18   8        627.03        740.20        34.85 o                         
  -5  18   8         10.78          2.91        15.88 o                         
  -4  18   8        149.67        147.50        12.76 o                         
  -3  18   8       1362.03       1512.63        43.17 o                         
  -2  18   8       1689.28       1807.05        58.27 o                         
  -1  18   8          2.14         25.08        11.27 o                         
   0  18   8        174.36        214.65        16.51 o                         
   1  18   8        220.84        196.51        20.48 o                         
   2  18   8         24.67         26.08         8.37 o                         
   3  18   8        883.53        909.41        31.69 o                         
   4  18   8        731.55        757.23        29.59 o                         
   5  18   8        292.83        275.14        23.67 o                         
   6  18   8        122.93         67.20         6.72 o                         
  -7  19   8       2369.98       1731.98        73.74 o                         
  -6  19   8         32.62         27.66        12.22 o                         
  -5  19   8         33.18         40.25         9.89 o                         
  -4  19   8        263.19        251.40        24.08 o                         
  -3  19   8          4.63         13.68        11.36 o                         
  -2  19   8        643.45        756.32        27.14 o                         
  -1  19   8       1937.85       2170.99        84.88 o                         
   0  19   8        101.68         90.01        12.96 o                         
   1  19   8        138.75        126.79        15.30 o                         
   2  19   8        937.68       1046.09        35.61 o                         
   3  19   8         67.90         74.85         9.83 o                         
   5  19   8        762.09        486.58        26.24 o                         
  -6  20   8       1603.33       1245.23       165.90 o                         
  -5  20   8        259.81        194.53        17.82 o                         
  -4  20   8        141.84        107.55        15.84 o                         
  -3  20   8       3174.96       2913.42       108.52 o                         
  -2  20   8       1934.65       2038.28       165.80 o                         
  -1  20   8        179.29        187.02        14.83 o                         
   0  20   8        682.24        722.41        28.14 o                         
   1  20   8        378.67        365.08        21.01 o                         
   2  20   8        689.62        535.85        77.46 o                         
  -4  21   8        473.52        404.70        24.86 o                         
  -2  21   8       1676.19       1529.22       214.90 o                         
  -1  21   8       2486.59       2298.11        69.94 o                         
   0  21   8        425.41        343.80        27.60 o                         
   1  21   8        930.30        705.92        36.39 o                         
 -14   1   9        193.56        171.57        12.77 o                         
 -13   1   9        171.92        235.08        18.49 o                         
 -12   1   9        439.06        500.97        33.10 o                         
 -11   1   9        145.10        144.32        15.15 o                         
 -10   1   9          0.30         12.24         7.29 o                         
  -9   1   9        286.35        310.88        15.81 o                         
  -8   1   9        292.02        283.06        15.55 o                         
  -7   1   9         68.72        150.91        12.84 o                         
  -6   1   9         90.43        108.95         9.88 o                         
  -5   1   9        552.64        550.53        28.54 o                         
  -4   1   9        384.68        414.99        15.81 o                         
  -3   1   9        187.62        247.29        13.71 o                         
  -2   1   9        932.81        873.83        28.63 o                         
  -1   1   9        100.07        181.43        11.41 o                         
   0   1   9         47.56         52.43         6.78 o                         
   1   1   9       1198.85       1221.67        46.86 o                         
   2   1   9        181.20        174.42        19.50 o                         
   3   1   9        355.03        375.19        14.27 o                         
   4   1   9        303.99        291.31        20.94 o                         
   5   1   9         18.51         34.18         7.70 o                         
   6   1   9        170.59        156.09        14.99 o                         
   7   1   9        132.46        101.27        17.46 o                         
   8   1   9          7.20         18.90         9.45 o                         
   9   1   9        100.78        114.58        18.41 o                         
  10   1   9         58.93         63.25        52.85 o                         
  11   1   9         60.57         44.80        10.13 o                         
 -14   2   9        100.73         96.92         9.46 o                         
 -13   2   9        491.66        499.73        32.51 o                         
 -12   2   9        686.42        715.27        33.81 o                         
 -11   2   9        101.54        133.51        14.01 o                         
 -10   2   9        300.66        316.72        15.91 o                         
  -9   2   9        225.47        227.89        11.96 o                         
  -8   2   9        727.22        766.26        22.92 o                         
  -7   2   9        856.93        925.57        25.14 o                         
  -6   2   9       1343.86       1297.94        29.79 o                         
  -5   2   9        458.17        456.19        19.40 o                         
  -4   2   9       2334.66       2433.45        42.28 o                         
  -3   2   9         44.99         53.11         7.03 o                         
  -2   2   9       2484.78       2760.33        64.38 o                         
  -1   2   9       1682.98       1523.30        40.25 o                         
   0   2   9       1019.47       1126.47        29.95 o                         
   1   2   9         25.23         26.12         6.82 o                         
   2   2   9       2739.30       2966.53        77.13 o                         
   3   2   9        252.18        238.55        11.76 o                         
   4   2   9        147.35        137.68        10.15 o                         
   5   2   9        853.82        862.41        24.90 o                         
   6   2   9       1627.61       1699.56        48.09 o                         
   7   2   9          1.56          5.82         8.99 o                         
   8   2   9        604.29        686.62        25.44 o                         
   9   2   9        371.61        430.02        22.92 o                         
  10   2   9          0.46          0.84         8.00 o                         
  11   2   9        516.54        389.17        67.62 o                         
 -14   3   9        586.81        388.25        21.26 o                         
 -13   3   9         41.56         82.02        12.21 o                         
 -12   3   9       1235.70       1239.04        54.86 o                         
 -11   3   9        601.51        671.11        22.19 o                         
 -10   3   9        210.23        231.94        12.87 o                         
  -9   3   9       2748.75       2823.92        49.46 o                         
  -8   3   9       1860.50       1920.48        41.59 o                         
  -7   3   9          1.92         77.72         8.12 o                         
  -6   3   9       2808.33       2824.83        39.86 o                         
  -5   3   9       7531.20       7095.82       126.20 o                         
  -4   3   9          1.47         12.39         4.72 o                         
  -3   3   9       2259.13       2269.86        41.41 o                         
  -2   3   9       1696.47       1665.34        38.42 o                         
  -1   3   9         31.01         74.62         8.04 o                         
   0   3   9       1144.75       1145.67        32.82 o                         
   1   3   9       7610.46       7937.03       127.90 o                         
   2   3   9        156.17        191.36        13.88 o                         
   3   3   9       1405.73       1317.05        27.84 o                         
   4   3   9       1802.47       1895.36        36.84 o                         
   5   3   9        930.23       1016.85        27.18 o                         
   6   3   9       1114.77       1087.06        35.90 o                         
   7   3   9       2628.89       2569.60        65.30 o                         
   8   3   9          5.66         22.19         8.29 o                         
   9   3   9        266.95        217.74        13.30 o                         
  10   3   9        492.28        563.41        41.73 o                         
  11   3   9        283.85        292.12        28.20 o                         
 -14   4   9        672.83        311.97        25.50 o                         
 -13   4   9       1592.91       1390.26        50.09 o                         
 -12   4   9        621.40        627.47        29.04 o                         
 -11   4   9        864.24        824.99        23.63 o                         
 -10   4   9       3914.86       4037.84        57.41 o                         
  -9   4   9       3562.00       3591.56        52.09 o                         
  -8   4   9        643.29        656.67        17.99 o                         
  -7   4   9       1552.84       1477.57        30.80 o                         
  -6   4   9       1047.10       1120.77        23.28 o                         
  -5   4   9        516.93        555.83        14.87 o                         
  -4   4   9       4911.39       4317.09        65.17 o                         
  -3   4   9      12055.77      12270.05       197.56 o                         
  -2   4   9       2649.37       2648.80        52.30 o                         
  -1   4   9       8274.79       8398.93       132.58 o                         
   0   4   9       4246.03       3938.10        77.88 o                         
   1   4   9        746.53        685.64        31.70 o                         
   2   4   9       5177.23       5233.91        68.39 o                         
   3   4   9       1832.23       1740.64        28.76 o                         
   4   4   9        469.16        461.81        18.50 o                         
   5   4   9       6505.38       6548.79       118.05 o                         
   6   4   9        461.27        487.41        19.44 o                         
   7   4   9        338.03        345.67        21.15 o                         
   8   4   9       1152.15       1254.80        50.68 o                         
   9   4   9        722.83        774.28        25.80 o                         
  10   4   9         98.03         80.42        11.04 o                         
  11   4   9       1618.85        924.09        34.99 o                         
 -13   5   9        133.07        108.45        11.17 o                         
 -12   5   9       1405.47       1480.95        66.53 o                         
 -11   5   9        579.27        606.30        19.13 o                         
 -10   5   9         12.21         30.53         7.46 o                         
  -9   5   9       6681.45       6640.53        85.08 o                         
  -8   5   9       6623.29       6388.54        89.36 o                         
  -7   5   9        924.35        855.01        21.05 o                         
  -6   5   9       6256.17       5865.16        77.65 o                         
  -5   5   9      13387.92      13226.89       137.64 o                         
  -4   5   9        528.79        632.71        19.33 o                         
  -3   5   9       9911.84       9979.48       152.78 o                         
  -2   5   9       5679.76       6011.36       112.78 o                         
  -1   5   9          4.49         39.16         9.28 o                         
   0   5   9       9472.93       9273.70       146.47 o                         
   1   5   9       8943.12       8626.76       124.98 o                         
   2   5   9         28.04         32.54         4.78 o                         
   3   5   9       1714.08       1678.04        32.25 o                         
   4   5   9       7145.43       6820.88        96.66 o                         
   5   5   9        269.70        276.21        12.75 o                         
   6   5   9       2650.82       2518.36        65.67 o                         
   7   5   9       6315.39       5979.24       116.21 o                         
   8   5   9         73.45         88.22        11.63 o                         
   9   5   9        290.96        299.13        15.98 o                         
  10   5   9        806.26        686.91        29.97 o                         
 -13   6   9        986.29        763.30        52.72 o                         
 -12   6   9         37.10         38.08         7.97 o                         
 -11   6   9        602.74        623.67        21.37 o                         
 -10   6   9       4541.84       4758.33       101.03 o                         
  -9   6   9       4454.97       4409.27        82.15 o                         
  -8   6   9       2708.43       2728.37        63.57 o                         
  -7   6   9       1307.93       1326.06        26.80 o                         
  -6   6   9       1048.11       1159.83        22.25 o                         
  -5   6   9        300.10        342.58        12.53 o                         
  -4   6   9       7101.21       6796.58        73.29 o                         
  -3   6   9       4936.66       4819.75        83.30 o                         
  -2   6   9       1560.66       1444.05        35.07 o                         
  -1   6   9       6115.60       6191.49       123.67 o                         
   0   6   9       3951.70       3803.04        54.15 o                         
   1   6   9       3734.61       3750.59        49.03 o                         
   2   6   9       4295.09       4094.37        61.38 o                         
   3   6   9       1573.68       1715.69        28.14 o                         
   4   6   9         20.56         25.55         6.86 o                         
   5   6   9       3774.98       3701.74        98.96 o                         
   6   6   9        483.41        502.48        27.18 o                         
   7   6   9        181.16        163.04        13.35 o                         
   8   6   9       1136.56       1163.60        34.73 o                         
   9   6   9        219.37        219.22        14.21 o                         
  10   6   9         83.85         46.15         7.92 o                         
 -13   7   9         43.75         22.80         6.85 o                         
 -12   7   9        234.68        209.39        13.28 o                         
 -11   7   9        603.13        692.44        21.88 o                         
 -10   7   9        225.72        267.77        14.29 o                         
  -9   7   9       3568.76       3629.80        74.09 o                         
  -8   7   9       2158.64       2171.64        47.45 o                         
  -7   7   9        142.78        167.94         9.30 o                         
  -6   7   9        355.82        362.75        10.53 o                         
  -5   7   9       3546.28       3317.84        39.00 o                         
  -4   7   9        204.69        266.78         9.90 o                         
  -3   7   9       3553.13       3553.17        52.39 o                         
  -2   7   9       3895.58       3910.69        57.43 o                         
  -1   7   9        691.70        711.35        16.93 o                         
   0   7   9        563.43        568.39        13.67 o                         
   1   7   9       3497.81       3490.57        50.92 o                         
   2   7   9        249.11        263.33         9.31 o                         
   3   7   9        636.79        576.24        15.66 o                         
   4   7   9       3870.40       4026.94        55.48 o                         
   5   7   9         90.83         98.24         9.73 o                         
   6   7   9       1243.11       1239.24        33.96 o                         
   7   7   9       2615.41       2588.56        65.17 o                         
   8   7   9          2.34         15.27         7.63 o                         
   9   7   9        196.58        207.32        12.56 o                         
  10   7   9        915.38        487.40        22.37 o                         
 -13   8   9         39.89         32.25         9.56 o                         
 -12   8   9        143.78        116.20        12.27 o                         
 -11   8   9        184.19        234.38        14.25 o                         
 -10   8   9       1628.12       1803.56        42.76 o                         
  -9   8   9         19.04         40.18         8.41 o                         
  -8   8   9        609.48        639.61        21.56 o                         
  -7   8   9        469.02        469.39        18.97 o                         
  -6   8   9       1106.05       1184.78        26.13 o                         
  -5   8   9        600.58        636.23        16.60 o                         
  -4   8   9       2108.63       2144.78        31.72 o                         
  -3   8   9        207.55        207.03         8.40 o                         
  -2   8   9         34.27         40.20         5.29 o                         
  -1   8   9        794.64        709.01        15.95 o                         
   0   8   9       3083.03       3105.70        41.96 o                         
   1   8   9        226.88        266.85        13.39 o                         
   2   8   9       4077.63       4201.66        51.45 o                         
   3   8   9         14.44         36.58         7.02 o                         
   4   8   9         42.06         51.51         9.03 o                         
   5   8   9        566.94        640.57        24.16 o                         
   6   8   9       1914.04       1891.63        58.98 o                         
   7   8   9          3.87          9.17         7.62 o                         
   8   8   9        614.64        619.88        41.13 o                         
   9   8   9        123.48        125.41        14.73 o                         
  10   8   9         12.45          8.76         8.70 o                         
 -12   9   9         40.56         43.91         8.60 o                         
 -11   9   9        410.40        425.48        30.95 o                         
 -10   9   9         14.39         60.06        11.64 o                         
  -9   9   9         85.32         92.84        11.66 o                         
  -8   9   9        777.02        809.77        29.51 o                         
  -7   9   9        299.56        286.02        20.32 o                         
  -6   9   9        493.78        518.93        19.04 o                         
  -5   9   9        836.51        866.07        23.39 o                         
  -4   9   9        140.14        171.94        10.33 o                         
  -3   9   9         30.65         36.58         5.48 o                         
  -2   9   9       1231.88       1311.35        26.83 o                         
  -1   9   9         16.61         30.84         5.49 o                         
   0   9   9         88.35         97.04         7.55 o                         
   1   9   9        995.75       1048.98        25.28 o                         
   2   9   9         28.18         48.83         8.58 o                         
   3   9   9        250.89        276.11        14.97 o                         
   4   9   9        536.47        597.88        29.90 o                         
   5   9   9        193.54        175.75        19.73 o                         
   6   9   9         16.94         17.29         9.68 o                         
   7   9   9         56.24         70.39        11.21 o                         
   8   9   9         46.41         33.66         9.28 o                         
   9   9   9        201.68        159.61        26.79 o                         
  10   9   9        514.00        327.68        22.55 o                         
 -12  10   9         62.06         68.86         8.88 o                         
 -11  10   9         18.94         52.57        11.25 o                         
 -10  10   9        564.90        518.48        30.15 o                         
  -9  10   9        412.87        411.48        23.68 o                         
  -8  10   9          1.68         14.30         7.99 o                         
  -7  10   9         52.90         35.95         9.13 o                         
  -6  10   9          7.77         28.92         8.16 o                         
  -5  10   9       1031.61       1056.39        24.79 o                         
  -4  10   9        974.83        979.74        24.19 o                         
  -3  10   9         65.51         56.48         6.77 o                         
  -2  10   9          7.71         28.17         5.59 o                         
  -1  10   9        143.49        122.61         7.76 o                         
   0  10   9         16.09         35.71         6.21 o                         
   1  10   9         30.57         52.88         8.38 o                         
   2  10   9       1534.38       1751.08        38.74 o                         
   3  10   9        910.14        889.52        51.88 o                         
   4  10   9        105.12        100.24        10.67 o                         
   5  10   9         97.37        114.19        14.50 o                         
   6  10   9         43.05         36.92        11.88 o                         
   7  10   9         11.23         13.72         8.96 o                         
   8  10   9        127.37        157.54        13.17 o                         
   9  10   9         33.06         31.68         9.63 o                         
 -12  11   9         63.23         38.03        11.39 o                         
 -11  11   9         26.43         29.54         8.84 o                         
 -10  11   9          0.90         50.42         9.74 o                         
  -9  11   9         18.46         33.28         8.39 o                         
  -8  11   9        235.19        216.09        16.44 o                         
  -7  11   9          9.74         11.51         7.84 o                         
  -6  11   9        981.34        970.38        41.24 o                         
  -5  11   9       1055.25       1039.43        35.51 o                         
  -4  11   9        229.79        305.30        14.79 o                         
  -3  11   9         36.90         44.39         7.78 o                         
  -2  11   9       1496.11       1297.73        41.10 o                         
  -1  11   9         53.62         55.93         7.22 o                         
   0  11   9         73.12         74.45         9.10 o                         
   1  11   9        164.67        159.77        12.16 o                         
   2  11   9          5.37         16.17         8.76 o                         
   3  11   9        107.50        123.22        11.45 o                         
   4  11   9        745.21        743.20        25.25 o                         
   5  11   9          0.12          5.67         9.07 o                         
   6  11   9         63.61         55.16        12.65 o                         
   7  11   9         33.64         32.03         9.68 o                         
   8  11   9        372.44        422.48        20.01 o                         
   9  11   9         18.01         11.95         7.24 o                         
 -12  12   9        161.38        122.13        14.51 o                         
 -11  12   9         55.07         53.16         8.57 o                         
 -10  12   9         19.41         21.93         7.55 o                         
  -9  12   9        429.64        425.84        21.93 o                         
  -8  12   9         30.12         39.34         8.50 o                         
  -7  12   9        766.08        708.81        28.15 o                         
  -6  12   9        154.74        155.69        15.22 o                         
  -5  12   9          7.39         84.91         9.54 o                         
  -4  12   9         81.83         56.21         8.11 o                         
  -3  12   9        607.58        580.29        22.93 o                         
  -2  12   9        179.81        180.48        14.66 o                         
  -1  12   9       2999.49       2908.84        73.67 o                         
   0  12   9        545.78        557.15        22.68 o                         
   1  12   9         38.86         53.85        10.25 o                         
   2  12   9         67.61         62.61         9.63 o                         
   3  12   9        554.08        579.29        21.59 o                         
   4  12   9        608.48        612.23        21.60 o                         
   5  12   9       1014.43       1066.34        31.83 o                         
   6  12   9        136.24        129.36        13.93 o                         
   7  12   9         27.67         45.83         7.96 o                         
   8  12   9        162.49        123.58        17.05 o                         
   9  12   9        163.43         80.96         8.44 o                         
 -11  13   9        203.74        191.39        16.51 o                         
 -10  13   9        142.72        153.61        17.78 o                         
  -9  13   9        574.35        625.54        31.40 o                         
  -8  13   9       3685.88       3634.03       127.40 o                         
  -7  13   9         26.67         32.32         8.90 o                         
  -6  13   9       5062.27       5092.62       121.71 o                         
  -5  13   9       2140.85       2255.14        63.00 o                         
  -4  13   9          9.32         24.31         9.15 o                         
  -3  13   9        252.40        300.64        17.72 o                         
  -2  13   9       4369.77       4412.99        85.74 o                         
  -1  13   9          9.20         10.37         8.27 o                         
   0  13   9       2871.74       2888.23        55.22 o                         
   1  13   9       2436.25       2466.15        50.90 o                         
   2  13   9         22.25         17.01         8.78 o                         
   3  13   9        355.91        417.25        20.15 o                         
   4  13   9       2680.65       2880.53        56.07 o                         
   5  13   9         20.42         36.29         8.47 o                         
   6  13   9        549.27        579.15        19.90 o                         
   7  13   9        297.81        282.96        14.29 o                         
   8  13   9        194.60        162.03        21.08 o                         
 -11  14   9        341.02        256.51        15.66 o                         
 -10  14   9       1211.11       1256.84        67.82 o                         
  -9  14   9       1095.49       1165.21        39.61 o                         
  -8  14   9        534.91        583.51        34.42 o                         
  -7  14   9       2027.32       2151.64        80.91 o                         
  -6  14   9        606.75        639.44        40.00 o                         
  -5  14   9       1199.30       1239.71        48.64 o                         
  -4  14   9       3043.47       3289.08        74.06 o                         
  -3  14   9        689.69        783.90        36.61 o                         
  -2  14   9        575.23        590.15        23.57 o                         
  -1  14   9       4582.48       4945.18       119.94 o                         
   0  14   9        762.96        848.97        32.14 o                         
   1  14   9        380.12        340.17        18.57 o                         
   2  14   9       1930.95       2065.40        49.32 o                         
   3  14   9        574.43        584.92        24.97 o                         
   4  14   9        679.14        705.81        22.17 o                         
   5  14   9       2544.21       2663.28        56.93 o                         
   6  14   9        101.92        117.65        10.27 o                         
   7  14   9         24.50         27.68         7.55 o                         
   8  14   9       1049.33        769.73        41.45 o                         
 -10  15   9        105.46        119.74        12.70 o                         
  -9  15   9        343.29        385.22        25.51 o                         
  -8  15   9       2189.10       2312.80        79.43 o                         
  -7  15   9          2.38         11.56        11.98 o                         
  -6  15   9       1943.76       2185.21        64.88 o                         
  -5  15   9       2515.29       2570.03        72.13 o                         
  -4  15   9          6.62         12.67        10.16 o                         
  -3  15   9        428.93        475.27        31.81 o                         
  -2  15   9       3243.66       3685.16        88.87 o                         
  -1  15   9          2.83         13.68        10.37 o                         
   0  15   9       1880.64       2039.79        51.48 o                         
   1  15   9       2905.50       3080.74        69.14 o                         
   2  15   9        179.34        203.97        16.40 o                         
   3  15   9        613.79        643.04        22.44 o                         
   4  15   9       2603.79       2592.37        55.54 o                         
   5  15   9          8.67         13.70         7.24 o                         
   6  15   9       1250.04       1131.22        31.12 o                         
   7  15   9        734.27        514.99        47.02 o                         
  -9  16   9        259.89        203.91        15.64 o                         
  -8  16   9        282.89        323.69        27.80 o                         
  -7  16   9       2120.06       2358.59        64.59 o                         
  -6  16   9        403.49        414.51        22.93 o                         
  -5  16   9        604.31        571.50        24.17 o                         
  -4  16   9       1076.60       1044.38        43.59 o                         
  -3  16   9        842.07        903.72        30.61 o                         
  -2  16   9         10.95         20.07         9.95 o                         
  -1  16   9       2829.79       2930.71        83.27 o                         
   0  16   9        123.43        147.39        14.36 o                         
   1  16   9        358.81        335.70        21.50 o                         
   2  16   9       1101.25       1116.38        38.13 o                         
   3  16   9       1686.94       1704.85        41.19 o                         
   4  16   9          9.63          9.20         6.26 o                         
   5  16   9        990.55        929.79        37.91 o                         
   6  16   9         69.63         64.02         9.02 o                         
  -9  17   9        166.14        104.71        13.45 o                         
  -8  17   9        618.59        625.11        56.50 o                         
  -7  17   9         20.16         32.11        13.29 o                         
  -6  17   9       1238.45       1390.75        99.93 o                         
  -5  17   9        664.89        657.02        79.76 o                         
  -4  17   9          0.20          4.57         8.08 o                         
  -3  17   9        665.83        655.85        41.15 o                         
  -2  17   9       2213.28       2227.73        58.01 o                         
  -1  17   9         69.02         83.91        17.05 o                         
   0  17   9        337.55        424.28        23.07 o                         
   1  17   9        597.23        718.76        31.24 o                         
   2  17   9        199.88        184.52        15.34 o                         
   3  17   9        250.40        191.23        14.60 o                         
   4  17   9       2178.29       2052.04        45.74 o                         
   5  17   9          2.13         12.14         9.21 o                         
   6  17   9        552.52        312.71        19.01 o                         
  -8  18   9        236.78        184.18        31.26 o                         
  -7  18   9       1119.74       1059.94       132.37 o                         
  -6  18   9        350.07        358.99        22.37 o                         
  -5  18   9        296.22        287.67        30.74 o                         
  -4  18   9        274.82        266.79        23.60 o                         
  -3  18   9        726.25        791.37        29.14 o                         
  -2  18   9         15.50         44.73        11.09 o                         
  -1  18   9       2450.10       2509.60        71.91 o                         
   0  18   9         98.58        108.52        14.19 o                         
   1  18   9        370.97        378.74        26.19 o                         
   2  18   9        358.80        383.03        17.54 o                         
   3  18   9       1014.07        883.25        34.52 o                         
   4  18   9        184.18        161.72        18.92 o                         
   5  18   9        761.21        538.24        29.25 o                         
  -7  19   9         10.70         16.53         7.70 o                         
  -6  19   9        857.37        718.27        39.26 o                         
  -5  19   9         73.41         78.02        12.89 o                         
  -4  19   9          0.06          5.81         7.74 o                         
  -3  19   9        341.61        302.29        17.99 o                         
  -2  19   9        948.35       1050.24        35.72 o                         
  -1  19   9        156.36        181.33        19.55 o                         
   0  19   9        329.31        370.41        20.30 o                         
   1  19   9         23.94         24.09         8.59 o                         
   2  19   9         43.35         39.81         8.36 o                         
   3  19   9        235.16        132.42        13.22 o                         
  -3  20   9        203.72        190.34        43.70 o                         
  -2  20   9        191.89        222.25        17.52 o                         
  -1  20   9        154.43         96.40        18.47 o                         
   0  20   9         29.81         27.46         6.72 o                         
   1  20   9          4.88         11.45         5.46 o                         
   2  20   9         17.41         15.11         5.97 o                         
  -2  21   9         54.36         32.27         7.59 o                         
  -1  21   9         11.25         11.08         5.72 o                         
 -14   0  10        572.30        367.58        44.42 o                         
 -13   0  10       1504.70       1435.99        57.20 o                         
 -12   0  10       1261.80       1502.57        93.49 o                         
 -11   0  10       1511.62       1656.11        55.04 o                         
 -10   0  10        495.51        442.59        25.47 o                         
  -9   0  10        968.69        935.14        35.30 o                         
  -8   0  10      10639.36      10799.20       200.52 o                         
  -7   0  10       6201.55       5909.12       115.95 o                         
  -6   0  10       4142.55       3893.87        67.02 o                         
  -5   0  10       1232.17       1297.75        28.77 o                         
  -4   0  10        517.96        562.22        24.50 o                         
  -3   0  10       4140.62       4178.29        97.16 o                         
  -2   0  10      16950.61      16451.62       282.55 o                         
  -1   0  10       8990.40       9214.82       173.66 o                         
   0   0  10       3261.14       3559.33        96.09 o                         
   1   0  10       5717.07       5961.14       101.18 o                         
   2   0  10       2621.95       2943.02        76.67 o                         
   3   0  10        218.98        223.08        15.96 o                         
   4   0  10       5325.09       5420.40       114.49 o                         
   5   0  10         27.72         37.76        17.16 o                         
   6   0  10       1263.83       1119.71        83.51 o                         
   7   0  10       2107.34       2060.67        88.14 o                         
   8   0  10       3482.17       4125.89       220.88 o                         
   9   0  10         29.43         39.06        16.69 o                         
  10   0  10        425.24        400.16        26.91 o                         
 -14   1  10        214.64        143.75        12.25 o                         
 -13   1  10       2979.07       2852.46        92.44 o                         
 -12   1  10       2661.77       3022.24       108.42 o                         
 -11   1  10         12.88         37.09        11.84 o                         
 -10   1  10        336.33        339.39        17.63 o                         
  -9   1  10        545.01        584.88        26.80 o                         
  -8   1  10         82.66         60.15        10.97 o                         
  -7   1  10       7764.90       7871.48       112.53 o                         
  -6   1  10       3693.96       3637.58        52.61 o                         
  -5   1  10         65.14         72.62         6.17 o                         
  -4   1  10       1313.40       1253.84        22.84 o                         
  -3   1  10       8721.43       8219.88       130.12 o                         
  -2   1  10       1393.95       1378.88        35.06 o                         
  -1   1  10       3959.83       4017.84        77.49 o                         
   0   1  10        234.13        241.92        14.58 o                         
   1   1  10         42.66         45.97         5.78 o                         
   2   1  10       3040.99       3041.03        47.31 o                         
   3   1  10       7769.94       7722.98       115.76 o                         
   4   1  10        181.04        194.22        11.37 o                         
   5   1  10       1919.42       1916.00        40.59 o                         
   6   1  10        378.77        411.74        25.07 o                         
   7   1  10        521.58        570.54        35.05 o                         
   8   1  10        751.75        727.35        59.62 o                         
   9   1  10       2890.59       3189.42       108.83 o                         
  10   1  10        107.93         85.29        13.61 o                         
 -14   2  10        645.05        194.57        20.57 o                         
 -13   2  10       1187.79       1175.57        30.24 o                         
 -12   2  10        611.74        605.52        40.06 o                         
 -11   2  10        761.44        781.03        26.54 o                         
 -10   2  10         70.90         82.23        10.41 o                         
  -9   2  10       1550.44       1631.93        36.68 o                         
  -8   2  10       8756.79       8672.93       180.35 o                         
  -7   2  10       5930.81       5671.28        70.45 o                         
  -6   2  10        406.47        422.75        13.78 o                         
  -5   2  10        567.13        575.14        13.09 o                         
  -4   2  10        765.08        784.28        14.95 o                         
  -3   2  10       1333.78       1377.57        33.40 o                         
  -2   2  10       9733.82       9636.01       135.11 o                         
  -1   2  10       5162.77       5158.12        90.38 o                         
   0   2  10       2315.85       2429.23        53.03 o                         
   1   2  10       2029.08       2135.68        39.66 o                         
   2   2  10       2751.65       2788.38        37.05 o                         
   3   2  10        300.01        284.53        11.78 o                         
   4   2  10       4887.01       4898.75        69.19 o                         
   5   2  10         53.37         76.22        10.23 o                         
   6   2  10        504.57        529.30        25.66 o                         
   7   2  10       2389.05       2754.73        87.41 o                         
   8   2  10       1531.29       1760.46        63.76 o                         
   9   2  10         24.62         13.60        10.22 o                         
  10   2  10        483.87        415.77        20.96 o                         
 -14   3  10        241.05         64.57        12.74 o                         
 -13   3  10       2100.75       2157.72        68.89 o                         
 -12   3  10       1753.51       1746.27        46.79 o                         
 -11   3  10          1.00         12.57         7.42 o                         
 -10   3  10        244.46        260.61        13.38 o                         
  -9   3  10         27.26         40.42         8.35 o                         
  -8   3  10          0.29         53.22         8.40 o                         
  -7   3  10       3245.18       3105.46        50.48 o                         
  -6   3  10       3470.95       3504.90        42.40 o                         
  -5   3  10       2062.23       2028.41        27.15 o                         
  -4   3  10       1436.27       1279.17        20.27 o                         
  -3   3  10       9378.26       9801.66       118.69 o                         
  -2   3  10        334.29        296.55        13.28 o                         
  -1   3  10       2876.48       2904.34        64.42 o                         
   0   3  10        247.63        292.09        11.93 o                         
   1   3  10        303.64        269.33         9.01 o                         
   2   3  10       1360.56       1421.62        23.10 o                         
   3   3  10       4745.81       4660.29        68.12 o                         
   4   3  10        461.15        533.17        19.73 o                         
   5   3  10        420.71        505.58        20.28 o                         
   6   3  10         15.60         26.56         9.84 o                         
   7   3  10         16.83         26.02        12.22 o                         
   8   3  10        322.64        358.47        18.02 o                         
   9   3  10       1371.59       1411.67        59.46 o                         
  10   3  10         21.92         13.18         9.15 o                         
 -13   4  10        667.95        609.75        27.73 o                         
 -12   4  10        151.56        162.15        15.34 o                         
 -11   4  10         31.19         28.31         7.97 o                         
 -10   4  10        447.01        518.38        18.03 o                         
  -9   4  10        358.32        460.02        15.70 o                         
  -8   4  10       2299.29       2215.00        51.93 o                         
  -7   4  10       1668.74       1709.76        32.37 o                         
  -6   4  10          4.08         33.98         5.45 o                         
  -5   4  10        346.14        321.69         8.78 o                         
  -4   4  10        322.56        350.21        10.06 o                         
  -3   4  10        104.22        181.65         7.62 o                         
  -2   4  10       3945.01       3928.24        50.55 o                         
  -1   4  10        100.91        104.18         6.52 o                         
   0   4  10        487.57        502.77        12.89 o                         
   1   4  10         50.31         55.98         4.60 o                         
   2   4  10        109.88        145.57         7.53 o                         
   3   4  10        205.31        202.86        10.33 o                         
   4   4  10       2140.47       2162.83        50.61 o                         
   5   4  10        251.91        255.51        15.71 o                         
   6   4  10        173.09        181.36        14.72 o                         
   7   4  10        645.46        684.55        46.92 o                         
   8   4  10        283.05        332.26        18.70 o                         
   9   4  10         18.24         13.14         9.95 o                         
  10   4  10         52.07         26.16         7.45 o                         
 -13   5  10        416.38        402.04        20.97 o                         
 -12   5  10        491.13        501.74        23.70 o                         
 -11   5  10        164.71        175.71        13.50 o                         
 -10   5  10        145.14        135.46        10.24 o                         
  -9   5  10        157.11        172.44         9.57 o                         
  -8   5  10        220.16        279.73        11.87 o                         
  -7   5  10        444.83        444.05        15.51 o                         
  -6   5  10         17.17         27.33         5.41 o                         
  -5   5  10       1574.88       1584.80        22.78 o                         
  -4   5  10        353.11        307.68         9.20 o                         
  -3   5  10       1785.23       1775.58        24.87 o                         
  -2   5  10         62.37         73.36         5.24 o                         
  -1   5  10         63.30         77.22         5.58 o                         
   0   5  10       1278.32       1165.34        22.23 o                         
   1   5  10        818.49        861.21        16.53 o                         
   2   5  10         13.44         21.46         4.83 o                         
   3   5  10       1372.99       1332.67        36.07 o                         
   4   5  10        900.04        893.20        24.46 o                         
   5   5  10         84.25         60.85         9.74 o                         
   6   5  10        281.05        242.97        18.17 o                         
   7   5  10        309.95        343.14        17.60 o                         
   8   5  10         77.69         79.87        13.15 o                         
   9   5  10        109.50         92.91        11.51 o                         
  10   5  10          1.11          1.34         7.16 o                         
 -13   6  10         26.26         30.93         7.83 o                         
 -12   6  10          5.18         13.13         7.49 o                         
 -11   6  10       1292.80       1262.71        33.35 o                         
 -10   6  10        299.49        306.35        16.24 o                         
  -9   6  10         39.72         73.16         7.98 o                         
  -8   6  10        174.15        184.40         9.61 o                         
  -7   6  10        415.32        445.00        15.18 o                         
  -6   6  10        471.12        513.51        13.24 o                         
  -5   6  10       2671.12       2469.26        31.67 o                         
  -4   6  10         56.00         80.33         5.32 o                         
  -3   6  10          2.62         52.64         5.09 o                         
  -2   6  10        580.46        606.07        13.16 o                         
  -1   6  10        207.47        210.38         7.77 o                         
   0   6  10        853.54        827.69        15.93 o                         
   1   6  10       2295.66       2333.90        41.77 o                         
   2   6  10          3.27         16.32         5.01 o                         
   3   6  10        420.34        410.11        13.42 o                         
   4   6  10          4.33         30.06         7.55 o                         
   5   6  10       1270.60       1281.15        33.60 o                         
   6   6  10         59.14         62.52        12.98 o
[truncated: 172,045 more chars]
